# Supplementary material for: Combination of Spirulina platensis, Ganoderma lucidum and Moringa oleifera Improves Cardiac Functions and Reduces Pro-Inflammatory Biomarkers in Preclinical Models of Short-Term Doxorubicin-Mediated Cardiotoxicity: New Frontiers in Cardioncology?
Source: J Cardiovasc Dev Dis. 2022 Nov 28;9(12):423. doi: 10.3390/jcdd9120423 (PMC9780956; doi:10.3390/jcdd9120423)
Supplement: Supplementary file 1 [file jcdd-09-00423-s001.zip]

Archive with 1 entries (1 files):
- jcdd-1957691-supplementary.xlsx
