# Supplementary material for: Combination of Spirulina platensis, Ganoderma lucidum and Moringa oleifera Improves Cardiac Functions and Reduces Pro-Inflammatory Biomarkers in Preclinical Models of Short-Term Doxorubicin-Mediated Cardiotoxicity: New Frontiers in Cardioncology?
Source: J Cardiovasc Dev Dis. 2022 Nov 28;9(12):423. doi: 10.3390/jcdd9120423 (PMC9780956; doi:10.3390/jcdd9120423)
Supplement: Supplementary file 1 [file jcdd-09-00423-s001.zip › jcdd-1957691-supplementary.xlsx]

## Sheet: Proteins SP
Accession	Description	Coverage [%]	# AAs	MW [kDa]	calc. pI
D5A426	Allophycocyanin alpha subunit OS=Arthrospira platensis (strain NIES-39 / IAM M-135) OX=696747 GN=apcA PE=3 SV=1	88	161	17.4	4.96
D5A5N9	C-phycocyanin alpha subunit OS=Arthrospira platensis (strain NIES-39 / IAM M-135) OX=696747 GN=cpcA PE=3 SV=1	86	162	17.6	6.13
D4ZSY3	High light inducible protein OS=Arthrospira platensis (strain NIES-39 / IAM M-135) OX=696747 GN=NIES39_G01150 PE=4 SV=1	85	47	5.1	4.46
D4ZXC6	Allophycocyanin-B alpha subunit OS=Arthrospira platensis (strain NIES-39 / IAM M-135) OX=696747 GN=apcD PE=3 SV=1	83	161	18	5.12
D5A425	Allophycocyanin beta subunit OS=Arthrospira platensis (strain NIES-39 / IAM M-135) OX=696747 GN=apcB PE=3 SV=1	79	161	17.3	6.68
D5A619	Anti-sigma factor antagonist OS=Arthrospira platensis (strain NIES-39 / IAM M-135) OX=696747 GN=NIES39_O04050 PE=3 SV=1	72	81	8.7	8.84
D4ZUX7	Elongation factor Tu OS=Arthrospira platensis (strain NIES-39 / IAM M-135) OX=696747 GN=tuf PE=3 SV=1	67	409	44.5	5.54
D4ZTB6	Gas vesicle structural protein OS=Arthrospira platensis (strain NIES-39 / IAM M-135) OX=696747 GN=gvpA PE=3 SV=1	65	72	7.6	4.72
D5A4C6	Uncharacterized protein OS=Arthrospira platensis (strain NIES-39 / IAM M-135) OX=696747 GN=NIES39_O00730 PE=4 SV=1	63	68	7.9	5.24
D4ZY81	Uncharacterized protein OS=Arthrospira platensis (strain NIES-39 / IAM M-135) OX=696747 GN=NIES39_A04710 PE=4 SV=1	62	42	4.5	6.39
D5A5P0	C-phycocyanin beta subunit OS=Arthrospira platensis (strain NIES-39 / IAM M-135) OX=696747 GN=cpcB PE=3 SV=1	62	172	18	5.11
D4ZVA4	Uncharacterized protein OS=Arthrospira platensis (strain NIES-39 / IAM M-135) OX=696747 GN=NIES39_K00700 PE=4 SV=1	61	41	4.7	9.7
D5A240	Nucleoid-associated protein NIES39_C00240 OS=Arthrospira platensis (strain NIES-39 / IAM M-135) OX=696747 GN=NIES39_C00240 PE=3 SV=1	61	117	12.6	4.74
D4ZW39	DNA-binding protein HU OS=Arthrospira platensis (strain NIES-39 / IAM M-135) OX=696747 GN=hup PE=3 SV=1	60	92	9.9	9.31
D4ZTI6	Allophycocyanin beta-18 subunit OS=Arthrospira platensis (strain NIES-39 / IAM M-135) OX=696747 GN=apcF PE=3 SV=1	60	169	18.4	4.86
D4ZNG4	Photosystem II manganese-stabilizing polypeptide OS=Arthrospira platensis (strain NIES-39 / IAM M-135) OX=696747 GN=psbO PE=3 SV=1	59	278	30	4.94
D5A0N6	Cytochrome b559 subunit beta OS=Arthrospira platensis (strain NIES-39 / IAM M-135) OX=696747 GN=psbF PE=3 SV=1	59	44	5	10.84
D4ZT81	ATP synthase subunit beta OS=Arthrospira platensis (strain NIES-39 / IAM M-135) OX=696747 GN=atpD PE=3 SV=1	59	485	52.2	5.01
D4ZWH1	Chaperonin GroEL OS=Arthrospira platensis (strain NIES-39 / IAM M-135) OX=696747 GN=groEL PE=3 SV=1	56	545	58.1	5.07
D4ZZF8	Uncharacterized protein OS=Arthrospira platensis (strain NIES-39 / IAM M-135) OX=696747 GN=NIES39_A06440 PE=4 SV=1	55	56	5.9	10.39
D5A2Y3	Probable protein phosphatase OS=Arthrospira platensis (strain NIES-39 / IAM M-135) OX=696747 GN=NIES39_M02630 PE=4 SV=1	53	106	12	4.74
D4ZUK4	Uncharacterized protein OS=Arthrospira platensis (strain NIES-39 / IAM M-135) OX=696747 GN=NIES39_J04220 PE=4 SV=1	53	57	6.6	6
D4ZWF8	SpoVT-AbrB domain-containing protein OS=Arthrospira platensis (strain NIES-39 / IAM M-135) OX=696747 GN=NIES39_A00980 PE=4 SV=1	51	138	15.4	8.38
D5A0Q7	ATP synthase subunit c OS=Arthrospira platensis (strain NIES-39 / IAM M-135) OX=696747 GN=atpH PE=1 SV=1	51	82	8.2	4.61
D5A2X7	Glutathione-dependent peroxiredoxin OS=Arthrospira platensis (strain NIES-39 / IAM M-135) OX=696747 GN=NIES39_M02570 PE=3 SV=1	51	174	19.6	5.02
D4ZND8	Uncharacterized protein OS=Arthrospira platensis (strain NIES-39 / IAM M-135) OX=696747 GN=NIES39_D05200 PE=4 SV=1	49	59	6.7	10.11
D5A5Z8	Uncharacterized protein OS=Arthrospira platensis (strain NIES-39 / IAM M-135) OX=696747 GN=NIES39_O03840 PE=4 SV=1	49	49	5.9	9.7
D5A243	Glyceraldehyde-3-phosphate dehydrogenase OS=Arthrospira platensis (strain NIES-39 / IAM M-135) OX=696747 GN=gap PE=3 SV=1	49	337	36.4	6.73
D4ZXT4	Possible regulator of histidine kinase OS=Arthrospira platensis (strain NIES-39 / IAM M-135) OX=696747 GN=sipA PE=4 SV=1	47	91	10.3	5.17
D4ZN26	Uncharacterized protein OS=Arthrospira platensis (strain NIES-39 / IAM M-135) OX=696747 GN=NIES39_D04080 PE=4 SV=1	47	53	6.1	9.57
D4ZR93	Thioredoxin OS=Arthrospira platensis (strain NIES-39 / IAM M-135) OX=696747 GN=NIES39_E01990 PE=3 SV=1	46	109	12	4.93
D4ZPG3	50S ribosomal protein L23 OS=Arthrospira platensis (strain NIES-39 / IAM M-135) OX=696747 GN=rplW PE=3 SV=1	46	103	11.9	10.07
D4ZR31	Photosystem II oxygen-evolving complex protein PsbP OS=Arthrospira platensis (strain NIES-39 / IAM M-135) OX=696747 GN=psbP2 PE=4 SV=1	46	180	19.7	5.99
D5A0K0	Uncharacterized protein OS=Arthrospira platensis (strain NIES-39 / IAM M-135) OX=696747 GN=NIES39_A07720 PE=4 SV=1	45	104	11.4	9.92
D4ZYH1	Uncharacterized protein OS=Arthrospira platensis (strain NIES-39 / IAM M-135) OX=696747 GN=NIES39_L01730 PE=4 SV=1	45	69	7.4	8.24
D4ZT46	Uncharacterized protein OS=Arthrospira platensis (strain NIES-39 / IAM M-135) OX=696747 GN=NIES39_H00360 PE=4 SV=1	44	64	7.3	9.32
D4ZRX7	Uncharacterized protein OS=Arthrospira platensis (strain NIES-39 / IAM M-135) OX=696747 GN=NIES39_E03150 PE=4 SV=1	44	204	22.7	5.25
D4ZN03	Uncharacterized protein OS=Arthrospira platensis (strain NIES-39 / IAM M-135) OX=696747 GN=NIES39_D03850 PE=4 SV=1	43	60	6.9	8.84
D5A610	Uncharacterized protein OS=Arthrospira platensis (strain NIES-39 / IAM M-135) OX=696747 GN=NIES39_O03960 PE=4 SV=1	43	51	5.8	9.47
D5A0Q4	ATP synthase subunit delta OS=Arthrospira platensis (strain NIES-39 / IAM M-135) OX=696747 GN=atpH PE=3 SV=1	43	182	20.1	6.34
D4ZSP4	Photosystem I reaction center subunit II OS=Arthrospira platensis (strain NIES-39 / IAM M-135) OX=696747 GN=psaD PE=3 SV=1	42	142	15.8	8.54
D5A372	Water-soluble carotenoid protein OS=Arthrospira platensis (strain NIES-39 / IAM M-135) OX=696747 GN=NIES39_N00720 PE=3 SV=1	42	319	35.6	5
D4ZVX3	Ketol-acid reductoisomerase (NADP(+)) OS=Arthrospira platensis (strain NIES-39 / IAM M-135) OX=696747 GN=ilvC PE=3 SV=1	42	329	35.8	5.57
D4ZZF7	Uncharacterized protein OS=Arthrospira platensis (strain NIES-39 / IAM M-135) OX=696747 GN=NIES39_A06430 PE=4 SV=1	41	56	5.9	10.21
D4ZNQ9	NAD(P)H-quinone oxidoreductase subunit H OS=Arthrospira platensis (strain NIES-39 / IAM M-135) OX=696747 GN=ndhH PE=3 SV=1	40	394	45.4	5.53
D5A176	Uncharacterized protein OS=Arthrospira platensis (strain NIES-39 / IAM M-135) OX=696747 GN=NIES39_B00790 PE=4 SV=1	40	70	8	11.3
D5A327	Chaperonin GroEL OS=Arthrospira platensis (strain NIES-39 / IAM M-135) OX=696747 GN=groEL PE=3 SV=1	40	558	58.9	5.07
D5A563	Uncharacterized protein OS=Arthrospira platensis (strain NIES-39 / IAM M-135) OX=696747 GN=NIES39_D00290 PE=4 SV=1	40	91	9.8	4.48
D4ZYP4	Fructose-1,6-bisphosphate aldolase OS=Arthrospira platensis (strain NIES-39 / IAM M-135) OX=696747 GN=NIES39_L02470 PE=3 SV=1	39	359	38.8	5.96
D4ZW81	Uncharacterized protein OS=Arthrospira platensis (strain NIES-39 / IAM M-135) OX=696747 GN=NIES39_A00190 PE=4 SV=1	39	51	6.1	10.78
D4ZT79	Chaperone protein DnaK OS=Arthrospira platensis (strain NIES-39 / IAM M-135) OX=696747 GN=dnaK PE=2 SV=1	39	637	68.3	4.91
D4ZXK3	50S ribosomal protein L27 OS=Arthrospira platensis (strain NIES-39 / IAM M-135) OX=696747 GN=rpmA PE=3 SV=1	39	88	9.4	10.58
D4ZPH1	50S ribosomal protein L14 OS=Arthrospira platensis (strain NIES-39 / IAM M-135) OX=696747 GN=rplN PE=3 SV=1	39	122	13.4	10.83
D4ZY15	Adenosylhomocysteinase OS=Arthrospira platensis (strain NIES-39 / IAM M-135) OX=696747 GN=ahcY PE=3 SV=1	38	426	46.4	5.96
D4ZX50	Carbon dioxide concentrating mechanism protein CcmM OS=Arthrospira platensis (strain NIES-39 / IAM M-135) OX=696747 GN=ccmM PE=3 SV=1	38	546	58.7	8.41
D4ZTX4	NAD(P)H-quinone oxidoreductase subunit M OS=Arthrospira platensis (strain NIES-39 / IAM M-135) OX=696747 GN=ndhM PE=3 SV=1	38	112	12.9	4.68
D5A5E7	Uncharacterized protein OS=Arthrospira platensis (strain NIES-39 / IAM M-135) OX=696747 GN=NIES39_D01130 PE=4 SV=1	38	187	20.5	4.41
D4ZXS6	Carbon dioxide concentrating mechanism protein CcmK OS=Arthrospira platensis (strain NIES-39 / IAM M-135) OX=696747 GN=ccmK PE=3 SV=1	38	116	12.2	6.06
D4ZPI5	DNA-directed RNA polymerase subunit alpha OS=Arthrospira platensis (strain NIES-39 / IAM M-135) OX=696747 GN=rpoA PE=3 SV=1	38	314	34.6	4.98
D5A3E3	CRP/FNR family transcriptional regulator OS=Arthrospira platensis (strain NIES-39 / IAM M-135) OX=696747 GN=NIES39_O00090 PE=4 SV=1	38	226	25.8	7.21
D4ZPH7	30S ribosomal protein S5 OS=Arthrospira platensis (strain NIES-39 / IAM M-135) OX=696747 GN=rpsE PE=3 SV=1	38	176	18.4	10.76
D4ZWE3	Phycobiliprotein ApcE OS=Arthrospira platensis (strain NIES-39 / IAM M-135) OX=696747 GN=apcE PE=3 SV=1	37	914	101.9	8.79
D4ZWN7	Adenylyl-sulfate kinase OS=Arthrospira platensis (strain NIES-39 / IAM M-135) OX=696747 GN=cysC PE=3 SV=1	37	177	19.8	5.31
D4ZU20	30S ribosomal protein S15 OS=Arthrospira platensis (strain NIES-39 / IAM M-135) OX=696747 GN=rpsO PE=3 SV=1	37	89	10.4	10.65
D4ZVP7	Nitrogen regulatory protein P-II OS=Arthrospira platensis (strain NIES-39 / IAM M-135) OX=696747 GN=glnB PE=3 SV=1	37	112	12.6	7.25
D4ZYI2	Reverse transcriptase domain-containing protein OS=Arthrospira platensis (strain NIES-39 / IAM M-135) OX=696747 GN=NIES39_L01840 PE=4 SV=1	36	74	8.2	10.2
D4ZXU1	Nucleoside diphosphate kinase OS=Arthrospira platensis (strain NIES-39 / IAM M-135) OX=696747 GN=ndk PE=3 SV=1	36	149	16.6	6.33
D4ZT98	Uncharacterized protein OS=Arthrospira platensis (strain NIES-39 / IAM M-135) OX=696747 GN=NIES39_H00880 PE=4 SV=1	36	58	6.8	9.73
D4ZUX6	30S ribosomal protein S10 OS=Arthrospira platensis (strain NIES-39 / IAM M-135) OX=696747 GN=rpsJ PE=3 SV=1	36	105	12.1	9.83
D4ZUL0	Uncharacterized protein OS=Arthrospira platensis (strain NIES-39 / IAM M-135) OX=696747 GN=NIES39_J04280 PE=4 SV=1	36	50	5.8	7.77
D4ZR96	D-fructose 1,6-bisphosphatase class 2/sedoheptulose 1,7-bisphosphatase OS=Arthrospira platensis (strain NIES-39 / IAM M-135) OX=696747 GN=glpX PE=3 SV=1	36	345	37.1	5.36
D4ZYY1	Uncharacterized protein OS=Arthrospira platensis (strain NIES-39 / IAM M-135) OX=696747 GN=NIES39_L03370 PE=4 SV=1	36	64	7.3	7.39
D5A5S2	Ribosome hibernation promoting factor OS=Arthrospira platensis (strain NIES-39 / IAM M-135) OX=696747 GN=lrtA PE=3 SV=1	34	212	24	8.29
D4ZNB1	Uncharacterized protein OS=Arthrospira platensis (strain NIES-39 / IAM M-135) OX=696747 GN=NIES39_D04930 PE=4 SV=1	34	80	8.9	11.59
D4ZR75	30S ribosomal protein S6 OS=Arthrospira platensis (strain NIES-39 / IAM M-135) OX=696747 GN=rpsF PE=3 SV=1	34	116	13.4	5
D4ZXX4	50S ribosomal protein L10 OS=Arthrospira platensis (strain NIES-39 / IAM M-135) OX=696747 GN=rplJ PE=3 SV=1	33	189	20.4	9.09
D4ZR50	Putative bacterioferritin comigratory protein OS=Arthrospira platensis (strain NIES-39 / IAM M-135) OX=696747 GN=NIES39_E01510 PE=4 SV=1	33	144	15.6	5.02
D5A419	Rhodanese-like domain protein OS=Arthrospira platensis (strain NIES-39 / IAM M-135) OX=696747 GN=NIES39_C04470 PE=4 SV=1	33	117	13.5	4.98
D5A4L4	UDP-glucose 6-dehydrogenase OS=Arthrospira platensis (strain NIES-39 / IAM M-135) OX=696747 GN=NIES39_O01630 PE=3 SV=1	33	457	49.5	5.38
D4ZTM4	Phosphoglycerate kinase OS=Arthrospira platensis (strain NIES-39 / IAM M-135) OX=696747 GN=pgk PE=3 SV=1	33	400	42.1	5.03
D5A560	ATP-dependent Clp protease ATP-binding subunit ClpC OS=Arthrospira platensis (strain NIES-39 / IAM M-135) OX=696747 GN=clpC PE=3 SV=1	33	823	91.8	5.5
D5A4R1	Uncharacterized protein OS=Arthrospira platensis (strain NIES-39 / IAM M-135) OX=696747 GN=NIES39_O02100 PE=4 SV=1	33	61	6.6	10.93
D4ZPG1	50S ribosomal protein L3 OS=Arthrospira platensis (strain NIES-39 / IAM M-135) OX=696747 GN=rplC PE=3 SV=1	33	229	24.7	10.08
D4ZVD8	Uncharacterized protein OS=Arthrospira platensis (strain NIES-39 / IAM M-135) OX=696747 GN=NIES39_K01040 PE=4 SV=1	33	49	5.6	5.83
D5A664	Uncharacterized protein OS=Arthrospira platensis (strain NIES-39 / IAM M-135) OX=696747 GN=NIES39_O04500 PE=4 SV=1	33	135	15.4	4.61
D4ZPI9	30S ribosomal protein S9 OS=Arthrospira platensis (strain NIES-39 / IAM M-135) OX=696747 GN=rpsI PE=3 SV=1	32	136	15	10.04
D4ZZS6	DrsE domain-containing protein OS=Arthrospira platensis (strain NIES-39 / IAM M-135) OX=696747 GN=NIES39_A07620 PE=4 SV=1	32	167	17.6	8.06
D4ZPH4	30S ribosomal protein S8 OS=Arthrospira platensis (strain NIES-39 / IAM M-135) OX=696747 GN=rpsH PE=3 SV=1	32	133	14.8	10.42
D4ZUF5	Phycobilisome rod-core linker polypeptide OS=Arthrospira platensis (strain NIES-39 / IAM M-135) OX=696747 GN=cpcG PE=3 SV=1	32	254	29.4	9.23
D4ZQJ3	Uma2 domain-containing protein OS=Arthrospira platensis (strain NIES-39 / IAM M-135) OX=696747 GN=NIES39_R00130 PE=4 SV=1	32	186	21.4	4.73
D4ZXX3	50S ribosomal protein L7/L12 OS=Arthrospira platensis (strain NIES-39 / IAM M-135) OX=696747 GN=rplL PE=3 SV=1	32	134	14.1	4.68
D4ZS76	Probable 30S ribosomal protein PSRP-3 OS=Arthrospira platensis (strain NIES-39 / IAM M-135) OX=696747 GN=NIES39_E04140 PE=3 SV=1	31	99	11.6	5.25
D4ZPB0	Glycine cleavage system H protein OS=Arthrospira platensis (strain NIES-39 / IAM M-135) OX=696747 GN=gcvH PE=3 SV=1	31	129	14.1	4.04
D5A237	Uncharacterized protein OS=Arthrospira platensis (strain NIES-39 / IAM M-135) OX=696747 GN=NIES39_C00210 PE=4 SV=1	31	68	7.8	5.08
D4ZRK2	Uncharacterized protein OS=Arthrospira platensis (strain NIES-39 / IAM M-135) OX=696747 GN=NIES39_F00370 PE=4 SV=1	31	52	5.9	9.7
D4ZPQ5	Enolase OS=Arthrospira platensis (strain NIES-39 / IAM M-135) OX=696747 GN=eno PE=3 SV=1	31	424	45.5	4.98
D4ZPP8	Photosystem II reaction center Psb28 protein OS=Arthrospira platensis (strain NIES-39 / IAM M-135) OX=696747 GN=psb28 PE=3 SV=1	31	111	12.7	4.74
D5A4N8	Uncharacterized protein OS=Arthrospira platensis (strain NIES-39 / IAM M-135) OX=696747 GN=NIES39_O01870 PE=4 SV=1	31	118	13.1	9.41
D4ZX51	Carbon dioxide concentrating mechanism protein CcmL OS=Arthrospira platensis (strain NIES-39 / IAM M-135) OX=696747 GN=ccmL PE=4 SV=1	30	102	11	5.36
D5A3C2	Uncharacterized protein OS=Arthrospira platensis (strain NIES-39 / IAM M-135) OX=696747 GN=NIES39_N01220 PE=4 SV=1	30	1845	203.3	3.61
D4ZVS5	PINc domain-containing protein OS=Arthrospira platensis (strain NIES-39 / IAM M-135) OX=696747 GN=NIES39_K02430 PE=4 SV=1	30	129	15.3	6.38
D4ZP25	Phosphoenolpyruvate synthase OS=Arthrospira platensis (strain NIES-39 / IAM M-135) OX=696747 GN=ppsA PE=3 SV=1	30	836	92.9	5.25
D4ZWH0	Co-chaperonin GroES OS=Arthrospira platensis (strain NIES-39 / IAM M-135) OX=696747 GN=groES PE=3 SV=1	30	103	10.9	5.25
D4ZZN4	Uncharacterized protein OS=Arthrospira platensis (strain NIES-39 / IAM M-135) OX=696747 GN=NIES39_A07200 PE=4 SV=1	30	60	7.1	4.67
D4ZVQ1	Uncharacterized protein OS=Arthrospira platensis (strain NIES-39 / IAM M-135) OX=696747 GN=NIES39_K02190 PE=4 SV=1	30	60	6.9	10.2
D4ZTB9	Gas vesicle structural protein OS=Arthrospira platensis (strain NIES-39 / IAM M-135) OX=696747 GN=gvpJ PE=3 SV=1	30	127	13.8	4.88
D4ZSU6	Thioredoxin OS=Arthrospira platensis (strain NIES-39 / IAM M-135) OX=696747 GN=trxA PE=3 SV=1	30	107	11.8	4.61
D4ZVT4	Uncharacterized protein OS=Arthrospira platensis (strain NIES-39 / IAM M-135) OX=696747 GN=NIES39_K02520 PE=4 SV=1	30	47	5.4	8
D4ZR56	RNA-binding protein OS=Arthrospira platensis (strain NIES-39 / IAM M-135) OX=696747 GN=NIES39_E01580 PE=4 SV=1	30	94	11	5.17
D4ZXH3	Glutathione reductase OS=Arthrospira platensis (strain NIES-39 / IAM M-135) OX=696747 GN=gor PE=3 SV=1	30	447	48.3	5.63
D5A0Q2	ATP synthase gamma chain OS=Arthrospira platensis (strain NIES-39 / IAM M-135) OX=696747 GN=atpG PE=3 SV=1	30	316	35	7.81
D5A1V8	Uncharacterized protein OS=Arthrospira platensis (strain NIES-39 / IAM M-135) OX=696747 GN=NIES39_M01540 PE=4 SV=1	30	803	84.1	6.96
D4ZYH7	Uncharacterized protein OS=Arthrospira platensis (strain NIES-39 / IAM M-135) OX=696747 GN=NIES39_L01790 PE=4 SV=1	30	81	9.4	9.79
D5A0M7	Uncharacterized protein OS=Arthrospira platensis (strain NIES-39 / IAM M-135) OX=696747 GN=NIES39_A07990 PE=4 SV=1	30	61	7.2	10.29
D4ZND7	Uncharacterized protein OS=Arthrospira platensis (strain NIES-39 / IAM M-135) OX=696747 GN=NIES39_D05190 PE=4 SV=1	29	51	5.8	9.73
D4ZVW7	Ribulose bisphosphate carboxylase large chain OS=Arthrospira platensis (strain NIES-39 / IAM M-135) OX=696747 GN=cbbL PE=3 SV=1	29	476	53.2	6.48
D4ZQS3	Polyamine aminopropyltransferase OS=Arthrospira platensis (strain NIES-39 / IAM M-135) OX=696747 GN=speE PE=3 SV=1	29	313	35.1	4.92
D4ZQL6	Uncharacterized protein OS=Arthrospira platensis (strain NIES-39 / IAM M-135) OX=696747 GN=NIES39_R00360 PE=4 SV=1	29	75	8.7	9.31
D5A6F5	Elongation factor Ts OS=Arthrospira platensis (strain NIES-39 / IAM M-135) OX=696747 GN=tsf PE=3 SV=1	29	220	24.4	5.47
D4ZPH5	50S ribosomal protein L6 OS=Arthrospira platensis (strain NIES-39 / IAM M-135) OX=696747 GN=rplF PE=3 SV=1	29	179	19.5	10.24
D4ZUX9	30S ribosomal protein S7 OS=Arthrospira platensis (strain NIES-39 / IAM M-135) OX=696747 GN=rpsG PE=3 SV=1	29	156	17.9	11.12
D4ZRB0	Thioredoxin-like_fold domain-containing protein OS=Arthrospira platensis (strain NIES-39 / IAM M-135) OX=696747 GN=NIES39_E02160 PE=4 SV=1	29	80	8.6	7.28
D4ZRR9	Ribose-5-phosphate isomerase A OS=Arthrospira platensis (strain NIES-39 / IAM M-135) OX=696747 GN=rpiA PE=3 SV=1	29	237	25.1	5.12
D4ZY75	Uncharacterized protein OS=Arthrospira platensis (strain NIES-39 / IAM M-135) OX=696747 GN=NIES39_A04650 PE=4 SV=1	29	63	7.3	7.25
D4ZPI3	30S ribosomal protein S13 OS=Arthrospira platensis (strain NIES-39 / IAM M-135) OX=696747 GN=rpsM PE=3 SV=1	28	127	14.3	11.31
D5A2R7	Uncharacterized protein OS=Arthrospira platensis (strain NIES-39 / IAM M-135) OX=696747 GN=NIES39_C02530 PE=4 SV=1	28	50	5.8	8.75
D4ZYU3	Uncharacterized protein OS=Arthrospira platensis (strain NIES-39 / IAM M-135) OX=696747 GN=NIES39_L02980 PE=4 SV=1	28	50	5.5	9.7
D4ZVG2	SpoVT-AbrB domain-containing protein OS=Arthrospira platensis (strain NIES-39 / IAM M-135) OX=696747 GN=NIES39_K01280 PE=4 SV=1	28	86	9.9	5.01
D4ZUK0	Uncharacterized protein OS=Arthrospira platensis (strain NIES-39 / IAM M-135) OX=696747 GN=NIES39_J04180 PE=4 SV=1	28	54	6.2	9.72
D4ZRD5	Adenylosuccinate synthetase OS=Arthrospira platensis (strain NIES-39 / IAM M-135) OX=696747 GN=purA PE=3 SV=1	28	446	48.7	5.66
D4ZT73	Peptidyl-prolyl cis-trans isomerase OS=Arthrospira platensis (strain NIES-39 / IAM M-135) OX=696747 GN=ppiB PE=3 SV=1	27	259	27.7	5.15
D5A2F5	Uncharacterized protein OS=Arthrospira platensis (strain NIES-39 / IAM M-135) OX=696747 GN=NIES39_C01390 PE=4 SV=1	27	77	8.9	9.28
D4ZT75	Photosystem II D2 protein OS=Arthrospira platensis (strain NIES-39 / IAM M-135) OX=696747 GN=psbD1 PE=3 SV=1	27	352	39.5	5.94
D4ZX53	Carbon dioxide concentrating mechanism protein CcmK OS=Arthrospira platensis (strain NIES-39 / IAM M-135) OX=696747 GN=ccmK PE=3 SV=1	27	103	11	5.87
D4ZP36	Short-chain dehydrogenase OS=Arthrospira platensis (strain NIES-39 / IAM M-135) OX=696747 GN=NIES39_Q00760 PE=3 SV=1	27	254	27.4	7.37
D5A0Q3	ATP synthase subunit alpha OS=Arthrospira platensis (strain NIES-39 / IAM M-135) OX=696747 GN=atpA PE=3 SV=1	27	505	54.3	4.92
D4ZMZ5	Uncharacterized protein OS=Arthrospira platensis (strain NIES-39 / IAM M-135) OX=696747 GN=NIES39_D03770 PE=4 SV=1	27	59	6.8	10.61
D4ZXC2	PHA-specific acetoacetyl-CoA reductase OS=Arthrospira platensis (strain NIES-39 / IAM M-135) OX=696747 GN=phaB PE=4 SV=1	27	240	25.4	6.07
D4ZPH8	50S ribosomal protein L15 OS=Arthrospira platensis (strain NIES-39 / IAM M-135) OX=696747 GN=rplO PE=3 SV=1	27	156	16.4	11.14
D5A424	Phycobilisome 7.8 kDa linker polypeptide, allophycocyanin-associated, core OS=Arthrospira platensis (strain NIES-39 / IAM M-135) OX=696747 GN=apcC PE=3 SV=1	27	67	7.8	10.43
D4ZZZ9	Aspartyl/glutamyl-tRNA(Asn/Gln) amidotransferase subunit C OS=Arthrospira platensis (strain NIES-39 / IAM M-135) OX=696747 GN=gatC PE=3 SV=1	27	97	11.2	4.61
D4ZWN2	Uncharacterized protein OS=Arthrospira platensis (strain NIES-39 / IAM M-135) OX=696747 GN=NIES39_A01720 PE=4 SV=1	27	142	16	7.18
D4ZVQ6	Molybdopterin biosynthesis protein OS=Arthrospira platensis (strain NIES-39 / IAM M-135) OX=696747 GN=moeB PE=4 SV=1	27	390	42.7	5.06
D5A0P0	NAD(P)H-quinone oxidoreductase subunit 3 OS=Arthrospira platensis (strain NIES-39 / IAM M-135) OX=696747 GN=ndhC PE=3 SV=1	27	120	13.8	8.48
D4ZVT5	Uncharacterized protein OS=Arthrospira platensis (strain NIES-39 / IAM M-135) OX=696747 GN=NIES39_K02530 PE=4 SV=1	27	79	9	5.83
D4ZMW1	Glyceraldehyde-3-phosphate dehydrogenase OS=Arthrospira platensis (strain NIES-39 / IAM M-135) OX=696747 GN=gap PE=3 SV=1	26	340	36.6	5.69
D5A373	Uncharacterized protein OS=Arthrospira platensis (strain NIES-39 / IAM M-135) OX=696747 GN=NIES39_N00730 PE=4 SV=1	26	106	12.2	5.29
D4ZR41	Peptidoglycan-binding domain 1 protein OS=Arthrospira platensis (strain NIES-39 / IAM M-135) OX=696747 GN=NIES39_E01420 PE=4 SV=1	26	432	48.9	7.05
D4ZRX5	Uncharacterized protein OS=Arthrospira platensis (strain NIES-39 / IAM M-135) OX=696747 GN=NIES39_E03130 PE=4 SV=1	26	61	6.8	11.62
D4ZV55	RHH_5 domain-containing protein OS=Arthrospira platensis (strain NIES-39 / IAM M-135) OX=696747 GN=NIES39_K00200 PE=4 SV=1	26	61	7.1	9.25
D4ZPK2	Glucose-1-phosphate adenylyltransferase OS=Arthrospira platensis (strain NIES-39 / IAM M-135) OX=696747 GN=glgC PE=3 SV=1	26	431	48.3	5.45
D4ZTI9	Uncharacterized protein OS=Arthrospira platensis (strain NIES-39 / IAM M-135) OX=696747 GN=NIES39_J00520 PE=4 SV=1	26	149	16.6	4.27
D4ZMX9	Uncharacterized protein OS=Arthrospira platensis (strain NIES-39 / IAM M-135) OX=696747 GN=NIES39_D03600 PE=4 SV=1	26	176	19.3	4.82
D5A6F6	30S ribosomal protein S2 OS=Arthrospira platensis (strain NIES-39 / IAM M-135) OX=696747 GN=rpsB PE=3 SV=1	26	265	29.8	4.89
D4ZV58	Uncharacterized protein OS=Arthrospira platensis (strain NIES-39 / IAM M-135) OX=696747 GN=NIES39_K00230 PE=4 SV=1	26	73	8.1	10.27
D4ZMM9	ATP-dependent Clp protease proteolytic subunit OS=Arthrospira platensis (strain NIES-39 / IAM M-135) OX=696747 GN=clpP PE=3 SV=1	26	200	22	5.4
D5A1S2	CRISPR-associated protein Cas1 OS=Arthrospira platensis (strain NIES-39 / IAM M-135) OX=696747 GN=NIES39_M01180 PE=4 SV=1	26	54	6	5.83
D4ZWT2	Uncharacterized protein OS=Arthrospira platensis (strain NIES-39 / IAM M-135) OX=696747 GN=NIES39_A02220 PE=4 SV=1	26	58	6.3	5.15
D5A4A1	Uncharacterized protein OS=Arthrospira platensis (strain NIES-39 / IAM M-135) OX=696747 GN=NIES39_C05290 PE=4 SV=1	26	121	14	7.44
D4ZRF0	Thiazole synthase OS=Arthrospira platensis (strain NIES-39 / IAM M-135) OX=696747 GN=thiG PE=3 SV=1	26	278	29.2	5.48
D4ZXH6	Pentapeptide repeat-containing protein OS=Arthrospira platensis (strain NIES-39 / IAM M-135) OX=696747 GN=NIES39_L00900 PE=4 SV=1	25	201	20.8	4.55
D4ZQB5	Photosystem II CP47 reaction center protein OS=Arthrospira platensis (strain NIES-39 / IAM M-135) OX=696747 GN=psbB PE=3 SV=1	25	509	56.2	6.42
D5A2J2	Uncharacterized protein OS=Arthrospira platensis (strain NIES-39 / IAM M-135) OX=696747 GN=NIES39_C01780 PE=4 SV=1	25	75	8.4	11.34
D4ZQQ2	Uncharacterized protein OS=Arthrospira platensis (strain NIES-39 / IAM M-135) OX=696747 GN=NIES39_D08190 PE=4 SV=1	25	103	11.7	9.32
D4ZXC5	Uncharacterized protein OS=Arthrospira platensis (strain NIES-39 / IAM M-135) OX=696747 GN=NIES39_L00390 PE=4 SV=1	25	206	22.6	5.19
D5A3R5	Uridylate kinase OS=Arthrospira platensis (strain NIES-39 / IAM M-135) OX=696747 GN=pyrH PE=3 SV=1	25	242	25.9	5.69
D5A6C8	Phosphoribulokinase OS=Arthrospira platensis (strain NIES-39 / IAM M-135) OX=696747 GN=prk PE=3 SV=1	25	334	38	5.4
D4ZSX2	Uncharacterized protein OS=Arthrospira platensis (strain NIES-39 / IAM M-135) OX=696747 GN=NIES39_G01040 PE=4 SV=1	25	152	17.3	5.71
D4ZXX9	50S ribosomal protein L19 OS=Arthrospira platensis (strain NIES-39 / IAM M-135) OX=696747 GN=rplS PE=3 SV=1	25	128	14.6	10.59
D5A2W1	Cytochrome b6-f complex subunit 4 OS=Arthrospira platensis (strain NIES-39 / IAM M-135) OX=696747 GN=petD PE=3 SV=1	25	160	17.8	7.24
D4ZP91	Uncharacterized protein OS=Arthrospira platensis (strain NIES-39 / IAM M-135) OX=696747 GN=NIES39_D05690 PE=4 SV=1	25	96	10.8	9.92
D4ZUX8	Elongation factor G OS=Arthrospira platensis (strain NIES-39 / IAM M-135) OX=696747 GN=fus PE=3 SV=1	25	697	76.7	5.14
D4ZPD7	Transketolase OS=Arthrospira platensis (strain NIES-39 / IAM M-135) OX=696747 GN=tkt PE=3 SV=1	25	669	72.5	6.19
D5A0M1	Uncharacterized protein OS=Arthrospira platensis (strain NIES-39 / IAM M-135) OX=696747 GN=NIES39_A07930 PE=4 SV=1	25	65	7.1	7.18
D4ZPN2	Two-component response regulator OS=Arthrospira platensis (strain NIES-39 / IAM M-135) OX=696747 GN=NIES39_D07100 PE=4 SV=1	25	126	14	4.34
D4ZSV8	Glutamate-1-semialdehyde 2,1-aminomutase OS=Arthrospira platensis (strain NIES-39 / IAM M-135) OX=696747 GN=hemL PE=3 SV=1	25	432	45.9	5.68
D5A277	Photosystem I reaction center subunit IX OS=Arthrospira platensis (strain NIES-39 / IAM M-135) OX=696747 GN=psaJ PE=3 SV=1	24	41	4.8	7.25
D4ZTP1	Uncharacterized protein OS=Arthrospira platensis (strain NIES-39 / IAM M-135) OX=696747 GN=NIES39_J01040 PE=4 SV=1	24	70	7.8	9.88
D5A0L1	L-asparaginase OS=Arthrospira platensis (strain NIES-39 / IAM M-135) OX=696747 GN=NIES39_A07830 PE=4 SV=1	24	314	33.3	5.15
D5A326	3-oxoacyl-[acyl-carrier-protein] reductase OS=Arthrospira platensis (strain NIES-39 / IAM M-135) OX=696747 GN=fabG PE=3 SV=1	24	257	26.9	5.78
D4ZTI7	Glutamine synthetase OS=Arthrospira platensis (strain NIES-39 / IAM M-135) OX=696747 GN=glnA PE=3 SV=1	24	473	52.9	5.02
D4ZSJ3	Uncharacterized protein OS=Arthrospira platensis (strain NIES-39 / IAM M-135) OX=696747 GN=NIES39_F00650 PE=4 SV=1	24	191	21.2	6.76
D4ZU46	Uncharacterized protein OS=Arthrospira platensis (strain NIES-39 / IAM M-135) OX=696747 GN=NIES39_J02640 PE=4 SV=1	24	117	12.8	9.58
D5A2V3	50S ribosomal protein L9 OS=Arthrospira platensis (strain NIES-39 / IAM M-135) OX=696747 GN=rplI PE=3 SV=1	24	152	17.1	9.23
D4ZWB6	DUF4351 domain-containing protein OS=Arthrospira platensis (strain NIES-39 / IAM M-135) OX=696747 GN=NIES39_A00540 PE=4 SV=1	24	279	32.7	4.75
D4ZVW0	ALP_N domain-containing protein OS=Arthrospira platensis (strain NIES-39 / IAM M-135) OX=696747 GN=NIES39_K02780 PE=4 SV=1	24	372	40.8	6.4
D4ZT76	Photosystem II CP43 reaction center protein OS=Arthrospira platensis (strain NIES-39 / IAM M-135) OX=696747 GN=psbC PE=3 SV=1	23	469	51.5	7.01
D4ZU92	Uncharacterized protein OS=Arthrospira platensis (strain NIES-39 / IAM M-135) OX=696747 GN=NIES39_J03100 PE=4 SV=1	23	533	60.5	5.86
D4ZVW5	Ribulose 1,5-bisphosphate carboxylase/oxygenase small subunit OS=Arthrospira platensis (strain NIES-39 / IAM M-135) OX=696747 GN=rbcS PE=4 SV=1	23	111	13.1	6.52
D4ZV26	F-BAR domain-containing protein OS=Arthrospira platensis (strain NIES-39 / IAM M-135) OX=696747 GN=NIES39_J05950 PE=4 SV=1	23	813	94.8	5.2
D5A274	Acetolactate synthase OS=Arthrospira platensis (strain NIES-39 / IAM M-135) OX=696747 GN=ilvN PE=3 SV=1	23	184	20.3	7.34
D4ZP08	Uncharacterized protein OS=Arthrospira platensis (strain NIES-39 / IAM M-135) OX=696747 GN=NIES39_Q00480 PE=4 SV=1	23	103	12.1	7.33
D4ZTB7	Gas vesicle protein GvpC OS=Arthrospira platensis (strain NIES-39 / IAM M-135) OX=696747 GN=gvpC PE=4 SV=1	23	284	32.4	9.47
D4ZSI4	Putative peroxiredoxin OS=Arthrospira platensis (strain NIES-39 / IAM M-135) OX=696747 GN=NIES39_F00560 PE=3 SV=1	23	212	23.9	5.08
D4ZXX5	50S ribosomal protein L1 OS=Arthrospira platensis (strain NIES-39 / IAM M-135) OX=696747 GN=rplA PE=3 SV=1	23	238	26	8.35
D4ZYS7	Putative reverse transcriptase OS=Arthrospira platensis (strain NIES-39 / IAM M-135) OX=696747 GN=NIES39_L02810 PE=4 SV=1	23	156	18.3	9.41
D4ZZX7	30S ribosomal protein S21 OS=Arthrospira platensis (strain NIES-39 / IAM M-135) OX=696747 GN=rpsU PE=3 SV=1	23	65	7.9	11.72
D4ZSB1	Short-chain dehydrogenases/reductases family protein OS=Arthrospira platensis (strain NIES-39 / IAM M-135) OX=696747 GN=NIES39_E04500 PE=4 SV=1	23	65	7.1	5.26
D5A2R2	Pentapeptide repeat-containing protein OS=Arthrospira platensis (strain NIES-39 / IAM M-135) OX=696747 GN=NIES39_C02480 PE=4 SV=1	23	174	19.2	4.86
D4ZVU0	D-3-phosphoglycerate dehydrogenase OS=Arthrospira platensis (strain NIES-39 / IAM M-135) OX=696747 GN=serA PE=3 SV=1	23	527	56.7	5.67
D5A592	Uncharacterized protein OS=Arthrospira platensis (strain NIES-39 / IAM M-135) OX=696747 GN=NIES39_D00580 PE=4 SV=1	23	122	13.6	6.86
D4ZN49	Uncharacterized protein OS=Arthrospira platensis (strain NIES-39 / IAM M-135) OX=696747 GN=NIES39_D04310 PE=4 SV=1	23	127	13.1	5.11
D4ZSB0	Short-chain dehydrogenases/reductases family protein OS=Arthrospira platensis (strain NIES-39 / IAM M-135) OX=696747 GN=NIES39_E04490 PE=4 SV=1	23	92	9.9	9.41
D4ZYK8	ArsR family transcriptional regulator OS=Arthrospira platensis (strain NIES-39 / IAM M-135) OX=696747 GN=NIES39_L02110 PE=4 SV=1	23	136	15	7.69
D4ZWN1	Peptide methionine sulfoxide reductase MsrB OS=Arthrospira platensis (strain NIES-39 / IAM M-135) OX=696747 GN=msrB PE=3 SV=1	23	132	15.3	6.54
D5A5E5	Anti-sigma factor antagonist OS=Arthrospira platensis (strain NIES-39 / IAM M-135) OX=696747 GN=NIES39_D01110 PE=3 SV=1	23	163	18.3	9.14
D4ZQN9	Putative transposase OS=Arthrospira platensis (strain NIES-39 / IAM M-135) OX=696747 GN=NIES39_D08060 PE=4 SV=1	23	62	7.2	10.48
D4ZYS5	Ferredoxin--NADP reductase OS=Arthrospira platensis (strain NIES-39 / IAM M-135) OX=696747 GN=petH PE=3 SV=1	22	401	45.1	6.8
D4ZPG2	50S ribosomal protein L4 OS=Arthrospira platensis (strain NIES-39 / IAM M-135) OX=696747 GN=rplD PE=3 SV=1	22	210	23.4	10.04
D4ZRM4	Phosphoribosylglycinamide formyltransferase OS=Arthrospira platensis (strain NIES-39 / IAM M-135) OX=696747 GN=purN PE=3 SV=1	22	220	24.3	6.52
D4ZPE9	Peptidoglycan-binding domain 1 protein OS=Arthrospira platensis (strain NIES-39 / IAM M-135) OX=696747 GN=NIES39_D06270 PE=4 SV=1	22	253	29	8.68
D5A0J2	Serine hydroxymethyltransferase OS=Arthrospira platensis (strain NIES-39 / IAM M-135) OX=696747 GN=glyA PE=3 SV=1	22	427	46.4	6.57
D4ZPH0	30S ribosomal protein S17 OS=Arthrospira platensis (strain NIES-39 / IAM M-135) OX=696747 GN=rpsQ PE=3 SV=1	22	82	9.6	10.23
D5A5N6	Phycocyanin associated linker protein OS=Arthrospira platensis (strain NIES-39 / IAM M-135) OX=696747 GN=cpcD PE=3 SV=1	22	87	9.7	5.4
D4ZPI1	Translation initiation factor IF-1 OS=Arthrospira platensis (strain NIES-39 / IAM M-135) OX=696747 GN=infA PE=3 SV=1	22	74	8.5	9.76
D5A0G0	Two-component response regulator OS=Arthrospira platensis (strain NIES-39 / IAM M-135) OX=696747 GN=NIES39_L06010 PE=4 SV=1	22	246	27.4	4.91
D4ZPI4	30S ribosomal protein S11 OS=Arthrospira platensis (strain NIES-39 / IAM M-135) OX=696747 GN=rpsK PE=3 SV=1	22	130	13.8	11.19
D4ZV18	Cytochrome c-550 OS=Arthrospira platensis (strain NIES-39 / IAM M-135) OX=696747 GN=psbV1 PE=3 SV=1	21	163	18.1	6.55
D4ZMY3	Uncharacterized protein OS=Arthrospira platensis (strain NIES-39 / IAM M-135) OX=696747 GN=NIES39_D03640 PE=4 SV=1	21	140	15.5	10.17
D4ZVX9	Uncharacterized protein OS=Arthrospira platensis (strain NIES-39 / IAM M-135) OX=696747 GN=NIES39_K02970 PE=4 SV=1	21	173	19	4.51
D4ZTS2	Uncharacterized protein OS=Arthrospira platensis (strain NIES-39 / IAM M-135) OX=696747 GN=NIES39_J01350 PE=4 SV=1	21	159	16.9	4.41
D4ZS21	Histidinol dehydrogenase OS=Arthrospira platensis (strain NIES-39 / IAM M-135) OX=696747 GN=hisD PE=3 SV=1	21	437	47.4	6.14
D5A2E1	ABC transporter ATP-binding protein OS=Arthrospira platensis (strain NIES-39 / IAM M-135) OX=696747 GN=NIES39_C01250 PE=4 SV=1	21	245	27.5	5.41
D4ZXC1	Acetyl-CoA acetyltransferase OS=Arthrospira platensis (strain NIES-39 / IAM M-135) OX=696747 GN=NIES39_L00350 PE=3 SV=1	21	396	41.6	5.57
D5A0P1	NAD(P)H-quinone oxidoreductase subunit K OS=Arthrospira platensis (strain NIES-39 / IAM M-135) OX=696747 GN=ndhK PE=3 SV=1	21	241	27	7.21
D4ZNV4	Uncharacterized protein OS=Arthrospira platensis (strain NIES-39 / IAM M-135) OX=696747 GN=NIES39_P00220 PE=4 SV=1	21	52	6	8.19
D4ZPG9	50S ribosomal protein L29 OS=Arthrospira platensis (strain NIES-39 / IAM M-135) OX=696747 GN=rpmC PE=3 SV=1	21	71	8.3	9.6
D4ZN39	Protein RecA OS=Arthrospira platensis (strain NIES-39 / IAM M-135) OX=696747 GN=recA PE=3 SV=1	21	365	39.2	5.2
D4ZTB8	Gas vesicle protein GvpN OS=Arthrospira platensis (strain NIES-39 / IAM M-135) OX=696747 GN=gvpN PE=3 SV=1	21	394	44.4	5.62
D4ZWN4	Uncharacterized protein OS=Arthrospira platensis (strain NIES-39 / IAM M-135) OX=696747 GN=NIES39_A01740 PE=4 SV=1	21	295	32	4.7
D5A278	PSI-F OS=Arthrospira platensis (strain NIES-39 / IAM M-135) OX=696747 GN=psaF PE=3 SV=1	21	162	17.7	6.55
D4ZSE6	Uncharacterized protein OS=Arthrospira platensis (strain NIES-39 / IAM M-135) OX=696747 GN=NIES39_F00180 PE=4 SV=1	21	86	10.1	9.89
D4ZZE0	KGK family protein OS=Arthrospira platensis (strain NIES-39 / IAM M-135) OX=696747 GN=NIES39_A06260 PE=4 SV=1	21	115	12.9	4.7
D4ZPI0	Adenylate kinase OS=Arthrospira platensis (strain NIES-39 / IAM M-135) OX=696747 GN=adk PE=3 SV=1	21	192	21.8	5.58
D5A5E3	Oxygen-dependent coproporphyrinogen-III oxidase OS=Arthrospira platensis (strain NIES-39 / IAM M-135) OX=696747 GN=hemF PE=3 SV=1	21	347	39.7	5.38
D5A2W2	Cytochrome b6 OS=Arthrospira platensis (strain NIES-39 / IAM M-135) OX=696747 GN=petB PE=3 SV=1	21	222	25.1	8.97
D4ZU18	Phospho-2-dehydro-3-deoxyheptonate aldolase OS=Arthrospira platensis (strain NIES-39 / IAM M-135) OX=696747 GN=ccmA PE=4 SV=1	21	354	38.2	6.06
D4ZYQ3	Fe2OG dioxygenase domain-containing protein OS=Arthrospira platensis (strain NIES-39 / IAM M-135) OX=696747 GN=NIES39_L02570 PE=4 SV=1	21	272	30.8	7.97
D4ZQ44	Uncharacterized protein OS=Arthrospira platensis (strain NIES-39 / IAM M-135) OX=696747 GN=NIES39_A04950 PE=4 SV=1	21	73	8.5	8.13
D4ZZG2	Sulfolipid (UDP-sulfoquinovose) biosynthesis protein OS=Arthrospira platensis (strain NIES-39 / IAM M-135) OX=696747 GN=sqdB PE=4 SV=1	20	391	44.3	6.32
D4ZRE6	Starvation-inducible DNA-binding protein OS=Arthrospira platensis (strain NIES-39 / IAM M-135) OX=696747 GN=dps PE=3 SV=1	20	176	19.7	5.12
D5A632	Uncharacterized protein OS=Arthrospira platensis (strain NIES-39 / IAM M-135) OX=696747 GN=NIES39_O04180 PE=4 SV=1	20	103	12.3	5.87
D4ZWN5	Uncharacterized protein OS=Arthrospira platensis (strain NIES-39 / IAM M-135) OX=696747 GN=NIES39_A01750 PE=4 SV=1	20	167	18	8.76
D5A194	Polyketide_cyc domain-containing protein OS=Arthrospira platensis (strain NIES-39 / IAM M-135) OX=696747 GN=NIES39_B00970 PE=4 SV=1	20	148	17.3	5.05
D5A203	Aldehyde-alcohol dehydrogenase OS=Arthrospira platensis (strain NIES-39 / IAM M-135) OX=696747 GN=NIES39_M01990 PE=3 SV=1	20	888	97.3	5.62
D5A193	Photosystem II 12 kDa extrinsic protein OS=Arthrospira platensis (strain NIES-39 / IAM M-135) OX=696747 GN=psbU PE=3 SV=1	20	144	15.9	4.94
D4ZWR4	Uncharacterized protein OS=Arthrospira platensis (strain NIES-39 / IAM M-135) OX=696747 GN=NIES39_A02040 PE=4 SV=1	20	65	7.3	9.29
D4ZUL8	ATP-dependent Clp protease proteolytic subunit OS=Arthrospira platensis (strain NIES-39 / IAM M-135) OX=696747 GN=clpP PE=3 SV=1	20	213	23.8	5.88
D5A1K1	Two-component response regulator OS=Arthrospira platensis (strain NIES-39 / IAM M-135) OX=696747 GN=NIES39_M00460 PE=4 SV=1	20	132	14.5	5.91
D4ZTB4	HTH_33 domain-containing protein OS=Arthrospira platensis (strain NIES-39 / IAM M-135) OX=696747 GN=NIES39_H01040 PE=4 SV=1	20	66	7.6	11.14
D4ZWI7	PpiC domain-containing protein OS=Arthrospira platensis (strain NIES-39 / IAM M-135) OX=696747 GN=NIES39_A01270 PE=4 SV=1	20	254	29.2	5.01
D4ZRZ6	Uncharacterized protein OS=Arthrospira platensis (strain NIES-39 / IAM M-135) OX=696747 GN=NIES39_A08780 PE=4 SV=1	20	122	13.6	9.82
D5A637	AB hydrolase-1 domain-containing protein OS=Arthrospira platensis (strain NIES-39 / IAM M-135) OX=696747 GN=NIES39_O04230 PE=4 SV=1	20	301	33.3	4.91
D4ZR42	Peptidoglycan-binding domain 1 protein OS=Arthrospira platensis (strain NIES-39 / IAM M-135) OX=696747 GN=NIES39_E01430 PE=4 SV=1	19	606	68.8	6.77
D4ZQV7	Geranylgeranyl reductase OS=Arthrospira platensis (strain NIES-39 / IAM M-135) OX=696747 GN=chlP PE=3 SV=1	19	406	44.7	8.25
D4ZPG7	30S ribosomal protein S3 OS=Arthrospira platensis (strain NIES-39 / IAM M-135) OX=696747 GN=rpsC PE=3 SV=1	19	242	27.2	9.94
D4ZT93	Cell division inhibitor MinD OS=Arthrospira platensis (strain NIES-39 / IAM M-135) OX=696747 GN=minD PE=3 SV=1	19	268	29.1	6.29
D5A0H0	RNA polymerase sigma factor SigA OS=Arthrospira platensis (strain NIES-39 / IAM M-135) OX=696747 GN=sigA PE=3 SV=1	19	387	45.2	8.53
D4ZPJ6	Uncharacterized protein OS=Arthrospira platensis (strain NIES-39 / IAM M-135) OX=696747 GN=NIES39_D06740 PE=4 SV=1	19	62	7	5.26
D4ZWV5	Two-component response regulator OS=Arthrospira platensis (strain NIES-39 / IAM M-135) OX=696747 GN=NIES39_K03840 PE=4 SV=1	19	243	27.3	5.03
D4ZMP4	RNA-binding protein OS=Arthrospira platensis (strain NIES-39 / IAM M-135) OX=696747 GN=NIES39_D02740 PE=4 SV=1	19	181	19.3	9.31
D5A4N2	Transket_pyr domain-containing protein OS=Arthrospira platensis (strain NIES-39 / IAM M-135) OX=696747 GN=NIES39_O01810 PE=4 SV=1	19	736	80.1	5.71
D5A0Q6	ATP synthase subunit b' OS=Arthrospira platensis (strain NIES-39 / IAM M-135) OX=696747 GN=atpG PE=3 SV=1	19	161	17.9	5.07
D5A4A9	FeS assembly ATPase SufC OS=Arthrospira platensis (strain NIES-39 / IAM M-135) OX=696747 GN=sufC PE=3 SV=1	19	260	28.6	4.73
D5A0A2	Uncharacterized protein OS=Arthrospira platensis (strain NIES-39 / IAM M-135) OX=696747 GN=NIES39_L05430 PE=4 SV=1	19	73	8.3	11.33
D4ZSF2	Uncharacterized protein OS=Arthrospira platensis (strain NIES-39 / IAM M-135) OX=696747 GN=NIES39_F00240 PE=4 SV=1	19	214	24.3	4.86
D4ZQU6	Transketolase-like protein OS=Arthrospira platensis (strain NIES-39 / IAM M-135) OX=696747 GN=NIES39_E00460 PE=4 SV=1	19	637	69	5.39
D4ZVE3	Uncharacterized protein OS=Arthrospira platensis (strain NIES-39 / IAM M-135) OX=696747 GN=NIES39_K01090 PE=4 SV=1	19	892	97.6	4.54
D4ZXB9	Polyribonucleotide nucleotidyltransferase OS=Arthrospira platensis (strain NIES-39 / IAM M-135) OX=696747 GN=pnp PE=3 SV=1	19	720	78	5.08
D5A0D9	Uncharacterized protein OS=Arthrospira platensis (strain NIES-39 / IAM M-135) OX=696747 GN=NIES39_L05800 PE=4 SV=1	19	326	35.4	7.34
D4ZTM3	Usp domain-containing protein OS=Arthrospira platensis (strain NIES-39 / IAM M-135) OX=696747 GN=NIES39_J00860 PE=3 SV=1	19	137	14.9	4.45
D5A2R6	50S ribosomal protein L32 OS=Arthrospira platensis (strain NIES-39 / IAM M-135) OX=696747 GN=rpmF PE=3 SV=1	19	58	6.6	10.15
D4ZWE5	Anti-sigma factor antagonist OS=Arthrospira platensis (strain NIES-39 / IAM M-135) OX=696747 GN=NIES39_A00850 PE=3 SV=1	19	111	12.4	5.91
D4ZNT2	Uncharacterized protein OS=Arthrospira platensis (strain NIES-39 / IAM M-135) OX=696747 GN=NIES39_C02080 PE=4 SV=1	19	74	8.5	8.69
D4ZZ66	Uncharacterized protein OS=Arthrospira platensis (strain NIES-39 / IAM M-135) OX=696747 GN=NIES39_A05520 PE=4 SV=1	19	74	8.3	9.79
D5A083	Uncharacterized protein OS=Arthrospira platensis (strain NIES-39 / IAM M-135) OX=696747 GN=NIES39_L05240 PE=4 SV=1	19	164	17.9	4.79
D5A5G0	Acetylornithine aminotransferase OS=Arthrospira platensis (strain NIES-39 / IAM M-135) OX=696747 GN=argD PE=3 SV=1	19	420	45.4	5.22
D4ZR71	Transcription termination/antitermination protein NusA OS=Arthrospira platensis (strain NIES-39 / IAM M-135) OX=696747 GN=nusA PE=3 SV=1	19	415	46.6	4.81
D4ZRH3	Uncharacterized protein OS=Arthrospira platensis (strain NIES-39 / IAM M-135) OX=696747 GN=NIES39_R00870 PE=4 SV=1	19	165	17.9	5.12
D4ZPH3	50S ribosomal protein L5 OS=Arthrospira platensis (strain NIES-39 / IAM M-135) OX=696747 GN=rplE PE=3 SV=1	19	181	20.4	9.58
D4ZYQ9	Uncharacterized protein OS=Arthrospira platensis (strain NIES-39 / IAM M-135) OX=696747 GN=NIES39_L02630 PE=4 SV=1	19	80	9.2	4.92
D4ZVC3	PINc domain-containing protein OS=Arthrospira platensis (strain NIES-39 / IAM M-135) OX=696747 GN=NIES39_K00890 PE=4 SV=1	19	128	14.8	5.07
D4ZQ71	Uncharacterized protein OS=Arthrospira platensis (strain NIES-39 / IAM M-135) OX=696747 GN=NIES39_Q01920 PE=4 SV=1	19	171	19.3	9.5
D5A5A0	Uncharacterized protein OS=Arthrospira platensis (strain NIES-39 / IAM M-135) OX=696747 GN=NIES39_D00660 PE=4 SV=1	19	107	12.8	5.17
D4ZV31	Uncharacterized protein OS=Arthrospira platensis (strain NIES-39 / IAM M-135) OX=696747 GN=NIES39_J06000 PE=4 SV=1	19	75	8.5	5.08
D4ZQB1	3-oxoacyl-[acyl-carrier-protein] synthase 2 OS=Arthrospira platensis (strain NIES-39 / IAM M-135) OX=696747 GN=fabF PE=3 SV=1	19	418	43.8	5.66
D4ZWZ3	Two-component response regulator OS=Arthrospira platensis (strain NIES-39 / IAM M-135) OX=696747 GN=NIES39_K04230 PE=4 SV=1	19	236	25.9	5.06
D5A4C2	Uncharacterized protein OS=Arthrospira platensis (strain NIES-39 / IAM M-135) OX=696747 GN=NIES39_O00690 PE=4 SV=1	19	113	12.8	7.34
D4ZQE3	bPH_2 domain-containing protein OS=Arthrospira platensis (strain NIES-39 / IAM M-135) OX=696747 GN=NIES39_Q02640 PE=4 SV=1	18	130	14.5	10.07
D5A5Y8	Uncharacterized protein OS=Arthrospira platensis (strain NIES-39 / IAM M-135) OX=696747 GN=NIES39_O03730 PE=4 SV=1	18	98	11.2	4.68
D5A565	Probable cytosol aminopeptidase OS=Arthrospira platensis (strain NIES-39 / IAM M-135) OX=696747 GN=pepA PE=3 SV=1	18	490	51.9	5.06
D4ZU64	Uncharacterized protein OS=Arthrospira platensis (strain NIES-39 / IAM M-135) OX=696747 GN=NIES39_J02820 PE=4 SV=1	18	131	15	5.52
D4ZV28	Acetyl-coenzyme A synthetase OS=Arthrospira platensis (strain NIES-39 / IAM M-135) OX=696747 GN=acs PE=3 SV=1	18	655	73.3	5.77
D4ZZW1	Hydrogenase subunit of the bidirectional hydrogenase OS=Arthrospira platensis (strain NIES-39 / IAM M-135) OX=696747 GN=hoxH PE=3 SV=1	18	476	52.7	5.99
D4ZU65	Uncharacterized protein OS=Arthrospira platensis (strain NIES-39 / IAM M-135) OX=696747 GN=NIES39_J02830 PE=4 SV=1	18	66	7.7	4.92
D4ZVI8	Uncharacterized protein OS=Arthrospira platensis (strain NIES-39 / IAM M-135) OX=696747 GN=NIES39_K01550 PE=4 SV=1	18	55	6.7	11.47
D4ZMZ4	UPF0367 protein NIES39_D03760 OS=Arthrospira platensis (strain NIES-39 / IAM M-135) OX=696747 GN=NIES39_D03760 PE=3 SV=1	18	88	9.7	6.02
D4ZRE4	Anti-sigma factor antagonist OS=Arthrospira platensis (strain NIES-39 / IAM M-135) OX=696747 GN=NIES39_R00580 PE=3 SV=1	18	116	13.1	6.71
D4ZN22	Delta-aminolevulinic acid dehydratase OS=Arthrospira platensis (strain NIES-39 / IAM M-135) OX=696747 GN=hemB PE=3 SV=1	18	332	36.5	5.15
D4ZRL1	Uncharacterized protein OS=Arthrospira platensis (strain NIES-39 / IAM M-135) OX=696747 GN=NIES39_R01250 PE=4 SV=1	18	150	17.4	9.32
D4ZUG1	Uncharacterized protein OS=Arthrospira platensis (strain NIES-39 / IAM M-135) OX=696747 GN=NIES39_J03790 PE=4 SV=1	18	89	9.5	10.18
D4ZT52	Macrophage migration inhibitory factor family protein OS=Arthrospira platensis (strain NIES-39 / IAM M-135) OX=696747 GN=NIES39_H00420 PE=4 SV=1	18	117	12.9	5.45
D4ZXV5	NAD(P)-bd_dom domain-containing protein OS=Arthrospira platensis (strain NIES-39 / IAM M-135) OX=696747 GN=NIES39_A03440 PE=4 SV=1	18	224	23.4	5.3
D4ZSI3	Cysteine synthase OS=Arthrospira platensis (strain NIES-39 / IAM M-135) OX=696747 GN=NIES39_F00550 PE=4 SV=1	18	325	34.6	5.41
D4ZX30	ATP-dependent zinc metalloprotease FtsH OS=Arthrospira platensis (strain NIES-39 / IAM M-135) OX=696747 GN=ftsH PE=3 SV=1	18	612	67.1	5.15
D4ZWM9	Small heat shock protein OS=Arthrospira platensis (strain NIES-39 / IAM M-135) OX=696747 GN=NIES39_A01690 PE=3 SV=1	18	146	16.6	5.87
D4ZU11	Uncharacterized protein OS=Arthrospira platensis (strain NIES-39 / IAM M-135) OX=696747 GN=NIES39_J02240 PE=4 SV=1	18	73	8.3	11.66
D4ZPH2	50S ribosomal protein L24 OS=Arthrospira platensis (strain NIES-39 / IAM M-135) OX=696747 GN=rplX PE=3 SV=1	18	118	13.2	10.32
D4ZMQ3	Reverse transcriptase OS=Arthrospira platensis (strain NIES-39 / IAM M-135) OX=696747 GN=NIES39_D02830 PE=4 SV=1	18	366	41.7	9.69
D5A1C0	Uncharacterized protein OS=Arthrospira platensis (strain NIES-39 / IAM M-135) OX=696747 GN=NIES39_L06460 PE=4 SV=1	18	96	10.7	4.77
D5A1I0	Peroxiredoxin OS=Arthrospira platensis (strain NIES-39 / IAM M-135) OX=696747 GN=NIES39_M00250 PE=3 SV=1	18	198	21.8	4.75
D5A599	Peptidyl-prolyl cis-trans isomerase OS=Arthrospira platensis (strain NIES-39 / IAM M-135) OX=696747 GN=fkpA PE=3 SV=1	18	193	20.4	5.1
D5A2U5	Uncharacterized protein OS=Arthrospira platensis (strain NIES-39 / IAM M-135) OX=696747 GN=NIES39_M02250 PE=4 SV=1	18	188	20.3	6.81
D4ZR57	Uncharacterized protein OS=Arthrospira platensis (strain NIES-39 / IAM M-135) OX=696747 GN=NIES39_E01590 PE=4 SV=1	18	57	6.8	10.95
D5A576	Adenine phosphoribosyltransferase OS=Arthrospira platensis (strain NIES-39 / IAM M-135) OX=696747 GN=apt PE=3 SV=1	18	171	18.8	5.35
D4ZUM0	VWFA domain-containing protein OS=Arthrospira platensis (strain NIES-39 / IAM M-135) OX=696747 GN=NIES39_J04380 PE=4 SV=1	17	412	45.1	5.69
D5A635	Triosephosphate isomerase OS=Arthrospira platensis (strain NIES-39 / IAM M-135) OX=696747 GN=tpi PE=3 SV=1	17	241	26.6	4.92
D4ZPR7	Peptidylprolyl isomerase OS=Arthrospira platensis (strain NIES-39 / IAM M-135) OX=696747 GN=NIES39_D07450 PE=4 SV=1	17	379	41.4	4.64
D4ZTT6	Alpha-1,4 glucan phosphorylase OS=Arthrospira platensis (strain NIES-39 / IAM M-135) OX=696747 GN=glgP PE=3 SV=1	17	856	98.5	6.15
D4ZTA1	Two-component response regulator (OmpR subfamily) OS=Arthrospira platensis (strain NIES-39 / IAM M-135) OX=696747 GN=NIES39_H00910 PE=4 SV=1	17	253	28.5	4.96
D4ZXN5	Uncharacterized protein OS=Arthrospira platensis (strain NIES-39 / IAM M-135) OX=696747 GN=NIES39_A02740 PE=4 SV=1	17	69	7.7	7.25
D4ZY18	Putative iron ABC transporter substrate binding protein OS=Arthrospira platensis (strain NIES-39 / IAM M-135) OX=696747 GN=NIES39_A04080 PE=3 SV=1	17	334	36.9	9.64
D5A550	2H-phosphodiest domain-containing protein OS=Arthrospira platensis (strain NIES-39 / IAM M-135) OX=696747 GN=NIES39_D00160 PE=4 SV=1	17	260	30.4	4.88
D4ZUU9	DNA-binding protein HU OS=Arthrospira platensis (strain NIES-39 / IAM M-135) OX=696747 GN=hup PE=3 SV=1	17	93	10.3	9.57
D4ZRI8	UDP-3-O-acylglucosamine N-acyltransferase OS=Arthrospira platensis (strain NIES-39 / IAM M-135) OX=696747 GN=lpxD PE=3 SV=1	17	349	37	7.08
D4ZXM6	Phosphate transport system permease protein OS=Arthrospira platensis (strain NIES-39 / IAM M-135) OX=696747 GN=pstC PE=3 SV=1	17	321	34.4	9.69
D5A1T5	Uncharacterized protein OS=Arthrospira platensis (strain NIES-39 / IAM M-135) OX=696747 GN=NIES39_M01310 PE=4 SV=1	17	76	8.6	4.16
D4ZUC8	VWFA domain-containing protein OS=Arthrospira platensis (strain NIES-39 / IAM M-135) OX=696747 GN=NIES39_J03460 PE=4 SV=1	17	463	50.5	5.2
D5A4R0	Uncharacterized protein OS=Arthrospira platensis (strain NIES-39 / IAM M-135) OX=696747 GN=NIES39_O02090 PE=4 SV=1	17	141	15.2	10.93
D4ZX71	SpoVT-AbrB domain-containing protein OS=Arthrospira platensis (strain NIES-39 / IAM M-135) OX=696747 GN=NIES39_K05010 PE=4 SV=1	17	130	14.4	8.1
D4ZXZ7	Uncharacterized protein OS=Arthrospira platensis (strain NIES-39 / IAM M-135) OX=696747 GN=NIES39_A03870 PE=4 SV=1	17	77	8.5	7.88
D5A121	Uncharacterized protein OS=Arthrospira platensis (strain NIES-39 / IAM M-135) OX=696747 GN=NIES39_B00240 PE=4 SV=1	17	89	10.3	4.84
D4ZWR6	Phosphoribosylaminoimidazole-succinocarboxamide synthase OS=Arthrospira platensis (strain NIES-39 / IAM M-135) OX=696747 GN=purC PE=3 SV=1	17	244	27.3	4.89
D5A4A3	Uncharacterized protein OS=Arthrospira platensis (strain NIES-39 / IAM M-135) OX=696747 GN=NIES39_C05310 PE=4 SV=1	17	131	14.6	5.52
D5A276	Possible nitrilase OS=Arthrospira platensis (strain NIES-39 / IAM M-135) OX=696747 GN=NIES39_C00600 PE=3 SV=1	17	269	29.7	5.97
D5A4E1	Nitrate ABC transport substrate-binding protein OS=Arthrospira platensis (strain NIES-39 / IAM M-135) OX=696747 GN=nrtA PE=3 SV=1	17	432	48.5	4.82
D5A0K3	Carboxyl-terminal processing protease OS=Arthrospira platensis (strain NIES-39 / IAM M-135) OX=696747 GN=ctpC PE=3 SV=1	17	427	47.1	5.02
D4ZNX3	Uncharacterized protein OS=Arthrospira platensis (strain NIES-39 / IAM M-135) OX=696747 GN=NIES39_Q00130 PE=4 SV=1	17	620	71	4.58
D4ZZ73	D-alanine--D-alanine ligase OS=Arthrospira platensis (strain NIES-39 / IAM M-135) OX=696747 GN=ddl PE=3 SV=1	16	358	38.7	4.88
D4ZNY1	PsbQ protein OS=Arthrospira platensis (strain NIES-39 / IAM M-135) OX=696747 GN=psbQ PE=4 SV=1	16	164	18.6	7.28
D4ZTT4	6-phosphogluconate dehydrogenase, decarboxylating OS=Arthrospira platensis (strain NIES-39 / IAM M-135) OX=696747 GN=gnd PE=3 SV=1	16	474	52.3	5.31
D4ZYE4	Putative transposase OS=Arthrospira platensis (strain NIES-39 / IAM M-135) OX=696747 GN=NIES39_L01460 PE=4 SV=1	16	146	16.9	10.14
D4ZSX8	Glutathione S-transferase C-terminal domain protein OS=Arthrospira platensis (strain NIES-39 / IAM M-135) OX=696747 GN=NIES39_G01100 PE=4 SV=1	16	341	38.7	7.4
D4ZMU4	Uncharacterized protein OS=Arthrospira platensis (strain NIES-39 / IAM M-135) OX=696747 GN=NIES39_D03250 PE=4 SV=1	16	110	12.7	9.76
D4ZR92	Succinyldiaminopimelate transaminase OS=Arthrospira platensis (strain NIES-39 / IAM M-135) OX=696747 GN=NIES39_E01980 PE=4 SV=1	16	399	43.8	5.66
D4ZVP2	Glycos_transf_1 domain-containing protein OS=Arthrospira platensis (strain NIES-39 / IAM M-135) OX=696747 GN=NIES39_K02100 PE=4 SV=1	16	387	43.3	5.14
D4ZRR6	Probable glycosyl transferase OS=Arthrospira platensis (strain NIES-39 / IAM M-135) OX=696747 GN=NIES39_E02540 PE=4 SV=1	16	388	43.6	8.72
D4ZTR7	Uncharacterized protein OS=Arthrospira platensis (strain NIES-39 / IAM M-135) OX=696747 GN=NIES39_J01300 PE=4 SV=1	16	74	8.1	9.32
D4ZTV8	RVT_N domain-containing protein OS=Arthrospira platensis (strain NIES-39 / IAM M-135) OX=696747 GN=NIES39_J01710 PE=4 SV=1	16	74	8.6	11.91
D5A580	Methionyl-tRNA formyltransferase OS=Arthrospira platensis (strain NIES-39 / IAM M-135) OX=696747 GN=fmt PE=3 SV=1	16	327	35.8	8.25
D5A6C3	Methyltransf_11 domain-containing protein OS=Arthrospira platensis (strain NIES-39 / IAM M-135) OX=696747 GN=NIES39_O05090 PE=4 SV=1	16	309	34.5	6.84
D4ZVN9	Reverse transcriptase OS=Arthrospira platensis (strain NIES-39 / IAM M-135) OX=696747 GN=NIES39_K02070 PE=4 SV=1	16	396	44.8	9.39
D5A216	Glucosylglycerol-phosphate synthase OS=Arthrospira platensis (strain NIES-39 / IAM M-135) OX=696747 GN=NIES39_M02120 PE=3 SV=1	16	502	57.7	6.7
D4ZTK4	Orotidine 5'-phosphate decarboxylase OS=Arthrospira platensis (strain NIES-39 / IAM M-135) OX=696747 GN=pyrF PE=3 SV=1	16	242	25.9	7.99
D5A5Y9	Transposase OS=Arthrospira platensis (strain NIES-39 / IAM M-135) OX=696747 GN=NIES39_O03740 PE=4 SV=1	16	205	23	10.24
D5A4Z3	GUN4 domain-containing protein OS=Arthrospira platensis (strain NIES-39 / IAM M-135) OX=696747 GN=NIES39_O02920 PE=4 SV=1	16	317	35.2	4.98
D4ZYX7	Uncharacterized protein OS=Arthrospira platensis (strain NIES-39 / IAM M-135) OX=696747 GN=NIES39_L03330 PE=4 SV=1	16	212	23.4	7.99
D4ZTR4	Uncharacterized protein OS=Arthrospira platensis (strain NIES-39 / IAM M-135) OX=696747 GN=NIES39_J01270 PE=3 SV=1	16	513	55.6	5.14
D4ZXV6	PHB domain-containing protein OS=Arthrospira platensis (strain NIES-39 / IAM M-135) OX=696747 GN=NIES39_A03450 PE=3 SV=1	16	307	34	5.47
D4ZYI1	Reverse transcriptase domain-containing protein OS=Arthrospira platensis (strain NIES-39 / IAM M-135) OX=696747 GN=NIES39_L01830 PE=4 SV=1	16	163	18.5	9.38
D4ZXT5	DUF1400 domain-containing protein OS=Arthrospira platensis (strain NIES-39 / IAM M-135) OX=696747 GN=NIES39_A03240 PE=4 SV=1	16	251	26.3	9.7
D4ZX52	Carbon dioxide concentrating mechanism protein CcmK OS=Arthrospira platensis (strain NIES-39 / IAM M-135) OX=696747 GN=ccmK PE=3 SV=1	16	113	12.1	7.43
D5A0N7	Cytochrome b559 subunit alpha OS=Arthrospira platensis (strain NIES-39 / IAM M-135) OX=696747 GN=psbE PE=3 SV=1	16	82	9.3	5.95
D5A1I8	Cyclic nucleotide-binding protein OS=Arthrospira platensis (strain NIES-39 / IAM M-135) OX=696747 GN=NIES39_M00330 PE=4 SV=1	16	158	17.8	5.63
D4ZY95	Uncharacterized protein OS=Arthrospira platensis (strain NIES-39 / IAM M-135) OX=696747 GN=NIES39_A04850 PE=4 SV=1	16	184	21.1	5.83
D5A5C2	Uncharacterized protein OS=Arthrospira platensis (strain NIES-39 / IAM M-135) OX=696747 GN=NIES39_D00880 PE=4 SV=1	16	146	16.5	4.63
D4ZTD4	dTDP-4-dehydrorhamnose reductase OS=Arthrospira platensis (strain NIES-39 / IAM M-135) OX=696747 GN=rfbD PE=3 SV=1	16	292	31.5	6.4
D5A662	Elongation factor P OS=Arthrospira platensis (strain NIES-39 / IAM M-135) OX=696747 GN=efp PE=3 SV=1	16	185	20.6	4.96
D4ZZW6	Diaphorase subunit of the bidirectional hydrogenase OS=Arthrospira platensis (strain NIES-39 / IAM M-135) OX=696747 GN=hoxE PE=3 SV=1	16	179	19	7.33
D5A3R4	Thioredoxin domain-containing protein OS=Arthrospira platensis (strain NIES-39 / IAM M-135) OX=696747 GN=NIES39_C03410 PE=4 SV=1	16	179	20	4.89
D5A0R4	Histidinol-phosphate aminotransferase OS=Arthrospira platensis (strain NIES-39 / IAM M-135) OX=696747 GN=hisC PE=3 SV=1	16	379	42.1	6.3
D4ZZD5	Uncharacterized protein OS=Arthrospira platensis (strain NIES-39 / IAM M-135) OX=696747 GN=NIES39_A06210 PE=4 SV=1	16	116	12.7	4.84
D5A455	Protein GrpE OS=Arthrospira platensis (strain NIES-39 / IAM M-135) OX=696747 GN=grpE PE=3 SV=1	16	245	27.5	4.37
D5A235	Two-component response regulator OS=Arthrospira platensis (strain NIES-39 / IAM M-135) OX=696747 GN=NIES39_C00190 PE=4 SV=1	15	123	13.5	4.36
D5A296	Hemerythrin domain-containing protein OS=Arthrospira platensis (strain NIES-39 / IAM M-135) OX=696747 GN=NIES39_C00800 PE=3 SV=1	15	136	16.2	7.09
D5A342	Uncharacterized protein OS=Arthrospira platensis (strain NIES-39 / IAM M-135) OX=696747 GN=NIES39_N00420 PE=4 SV=1	15	162	17.9	4.82
D4ZNH6	Probable peptidase OS=Arthrospira platensis (strain NIES-39 / IAM M-135) OX=696747 GN=NIES39_O06280 PE=3 SV=1	15	442	47.1	5.53
D4ZTF1	Serine proteinase OS=Arthrospira platensis (strain NIES-39 / IAM M-135) OX=696747 GN=NIES39_J00140 PE=4 SV=1	15	404	43.1	7.71
D5A4B4	Uncharacterized protein OS=Arthrospira platensis (strain NIES-39 / IAM M-135) OX=696747 GN=NIES39_C05420 PE=4 SV=1	15	177	19.5	4.58
D4ZX93	Trigger factor OS=Arthrospira platensis (strain NIES-39 / IAM M-135) OX=696747 GN=tig PE=3 SV=1	15	466	52.6	4.46
D5A5L7	ATP-dependent Clp protease ATP-binding subunit ClpC OS=Arthrospira platensis (strain NIES-39 / IAM M-135) OX=696747 GN=clpC PE=3 SV=1	15	824	91.9	5.48
D4ZSI6	Heat shock protein HtpG OS=Arthrospira platensis (strain NIES-39 / IAM M-135) OX=696747 GN=htpG PE=3 SV=1	15	661	75.8	5.11
D5A3S8	Aconitate hydratase B OS=Arthrospira platensis (strain NIES-39 / IAM M-135) OX=696747 GN=acnB PE=3 SV=1	15	870	94.1	5.12
D5A383	Cell division protein FtsZ OS=Arthrospira platensis (strain NIES-39 / IAM M-135) OX=696747 GN=ftsZ PE=3 SV=1	15	426	44.5	5.03
D4ZTH6	Uncharacterized protein OS=Arthrospira platensis (strain NIES-39 / IAM M-135) OX=696747 GN=NIES39_J00390 PE=4 SV=1	15	281	32.5	4.68
D4ZZZ2	Chaperone protein ClpB OS=Arthrospira platensis (strain NIES-39 / IAM M-135) OX=696747 GN=clpB1 PE=3 SV=1	15	872	98.5	5.4
D5A5F4	Uncharacterized protein OS=Arthrospira platensis (strain NIES-39 / IAM M-135) OX=696747 GN=NIES39_D01200 PE=4 SV=1	15	161	18.9	4.6
D4ZXV2	Glycogen synthase OS=Arthrospira platensis (strain NIES-39 / IAM M-135) OX=696747 GN=glgA PE=3 SV=1	15	491	56.8	6.32
D4ZNW4	G-D-S-L family lipolytic protein OS=Arthrospira platensis (strain NIES-39 / IAM M-135) OX=696747 GN=NIES39_Q00040 PE=4 SV=1	15	229	25.9	7.11
D4ZRE7	30S ribosomal protein S1 OS=Arthrospira platensis (strain NIES-39 / IAM M-135) OX=696747 GN=rpsA PE=4 SV=1	15	398	44	4.5
D5A5N8	Phycobilisome rod linker polypeptide CpcH OS=Arthrospira platensis (strain NIES-39 / IAM M-135) OX=696747 GN=cpcH PE=3 SV=1	15	271	30.8	8.09
D5A2X2	Phosphoglucomutase/phosphomannomutase OS=Arthrospira platensis (strain NIES-39 / IAM M-135) OX=696747 GN=NIES39_M02520 PE=3 SV=1	15	477	51.7	5.17
D4ZYI6	Cytochrome f OS=Arthrospira platensis (strain NIES-39 / IAM M-135) OX=696747 GN=petA PE=3 SV=1	15	329	35	4.7
D4ZW50	Pentapeptide repeat-containing protein OS=Arthrospira platensis (strain NIES-39 / IAM M-135) OX=696747 GN=NIES39_K03690 PE=4 SV=1	15	439	47.8	5.71
D5A537	Uncharacterized protein OS=Arthrospira platensis (strain NIES-39 / IAM M-135) OX=696747 GN=NIES39_D00030 PE=4 SV=1	15	103	11.3	4.51
D5A3Q9	Uncharacterized protein OS=Arthrospira platensis (strain NIES-39 / IAM M-135) OX=696747 GN=NIES39_C03360 PE=4 SV=1	15	172	19.3	6.16
D4ZWV0	Uncharacterized protein OS=Arthrospira platensis (strain NIES-39 / IAM M-135) OX=696747 GN=NIES39_A02400 PE=4 SV=1	15	117	13.7	5.86
D4ZZU8	Uncharacterized protein OS=Arthrospira platensis (strain NIES-39 / IAM M-135) OX=696747 GN=NIES39_L03890 PE=4 SV=1	15	117	12.9	9.28
D5A554	Uncharacterized protein OS=Arthrospira platensis (strain NIES-39 / IAM M-135) OX=696747 GN=NIES39_D00200 PE=4 SV=1	14	90	10.4	4.67
D4ZMY4	30S ribosomal protein S16 OS=Arthrospira platensis (strain NIES-39 / IAM M-135) OX=696747 GN=rpsP PE=3 SV=1	14	97	11.1	10.51
D4ZZD6	Uncharacterized protein OS=Arthrospira platensis (strain NIES-39 / IAM M-135) OX=696747 GN=NIES39_A06220 PE=4 SV=1	14	132	14.7	4.27
D5A6D4	30S ribosomal protein S4 OS=Arthrospira platensis (strain NIES-39 / IAM M-135) OX=696747 GN=rpsD PE=3 SV=1	14	202	23.1	10.8
D4ZZH5	Anthranilate phosphoribosyltransferase OS=Arthrospira platensis (strain NIES-39 / IAM M-135) OX=696747 GN=trpD PE=3 SV=1	14	357	37.1	5.22
D5A2B7	Nif11 domain-containing protein OS=Arthrospira platensis (strain NIES-39 / IAM M-135) OX=696747 GN=NIES39_C01010 PE=4 SV=1	14	84	9.1	4.28
D5A0H3	Fumarylacetoacetate hydrolase family protein OS=Arthrospira platensis (strain NIES-39 / IAM M-135) OX=696747 GN=NIES39_L06140 PE=4 SV=1	14	302	32.6	5.26
D4ZYI0	HNHc domain-containing protein OS=Arthrospira platensis (strain NIES-39 / IAM M-135) OX=696747 GN=NIES39_L01820 PE=4 SV=1	14	232	26.6	9.99
D4ZU34	Uncharacterized protein OS=Arthrospira platensis (strain NIES-39 / IAM M-135) OX=696747 GN=NIES39_J02520 PE=4 SV=1	14	184	19.5	4.82
D5A2G3	Uncharacterized protein OS=Arthrospira platensis (strain NIES-39 / IAM M-135) OX=696747 GN=NIES39_C01480 PE=4 SV=1	14	78	8.7	8.54
D4ZR07	Uncharacterized protein OS=Arthrospira platensis (strain NIES-39 / IAM M-135) OX=696747 GN=NIES39_E01080 PE=4 SV=1	14	213	23.7	10.98
D4ZZM5	Putative tellurium resistance protein OS=Arthrospira platensis (strain NIES-39 / IAM M-135) OX=696747 GN=NIES39_A07110 PE=4 SV=1	14	199	22.1	5.16
D4ZMY1	Uncharacterized protein OS=Arthrospira platensis (strain NIES-39 / IAM M-135) OX=696747 GN=NIES39_D03620 PE=4 SV=1	14	128	14.5	5.52
D4ZNL8	Uncharacterized protein OS=Arthrospira platensis (strain NIES-39 / IAM M-135) OX=696747 GN=NIES39_O06700 PE=4 SV=1	14	320	35.1	6.42
D5A186	3-isopropylmalate dehydrogenase OS=Arthrospira platensis (strain NIES-39 / IAM M-135) OX=696747 GN=leuB PE=3 SV=1	14	363	38.9	4.93
D5A5E6	Protein Thf1 OS=Arthrospira platensis (strain NIES-39 / IAM M-135) OX=696747 GN=thf1 PE=3 SV=1	14	243	27.2	6.25
D5A315	PS_pyruv_trans domain-containing protein OS=Arthrospira platensis (strain NIES-39 / IAM M-135) OX=696747 GN=NIES39_N00150 PE=4 SV=1	14	244	28.1	8.68
D5A0W5	Dynamin_N domain-containing protein OS=Arthrospira platensis (strain NIES-39 / IAM M-135) OX=696747 GN=NIES39_A08870 PE=4 SV=1	14	237	26.1	6.23
D4ZQC3	Modification methylase OS=Arthrospira platensis (strain NIES-39 / IAM M-135) OX=696747 GN=NIES39_Q02440 PE=4 SV=1	14	510	57.9	8.13
D4ZRD7	Uncharacterized protein OS=Arthrospira platensis (strain NIES-39 / IAM M-135) OX=696747 GN=NIES39_R00510 PE=4 SV=1	14	194	20.5	10.2
D5A146	ABC transporter ATP-binding protein OS=Arthrospira platensis (strain NIES-39 / IAM M-135) OX=696747 GN=NIES39_B00490 PE=4 SV=1	14	339	36.9	5.82
D4ZMV2	Uncharacterized protein OS=Arthrospira platensis (strain NIES-39 / IAM M-135) OX=696747 GN=NIES39_D03330 PE=4 SV=1	14	166	19	9
D4ZYY8	Uncharacterized protein OS=Arthrospira platensis (strain NIES-39 / IAM M-135) OX=696747 GN=NIES39_L03440 PE=4 SV=1	14	159	17.8	8.47
D4ZX95	4-hydroxy-tetrahydrodipicolinate synthase OS=Arthrospira platensis (strain NIES-39 / IAM M-135) OX=696747 GN=dapA PE=3 SV=1	14	297	31.8	5.47
D4ZTS6	Uncharacterized protein OS=Arthrospira platensis (strain NIES-39 / IAM M-135) OX=696747 GN=NIES39_J01390 PE=4 SV=1	14	203	23.5	7.02
D4ZXI3	Uncharacterized protein OS=Arthrospira platensis (strain NIES-39 / IAM M-135) OX=696747 GN=NIES39_L00970 PE=4 SV=1	14	167	19.2	6.79
D4ZP34	MetOD1 domain-containing protein OS=Arthrospira platensis (strain NIES-39 / IAM M-135) OX=696747 GN=NIES39_Q00740 PE=4 SV=1	14	182	20.3	5.03
D5A391	Phenylalanine--tRNA ligase beta subunit OS=Arthrospira platensis (strain NIES-39 / IAM M-135) OX=696747 GN=pheT PE=3 SV=1	14	817	89.5	5
D5A290	NADPH-protochlorophyllide oxidoreductase OS=Arthrospira platensis (strain NIES-39 / IAM M-135) OX=696747 GN=NIES39_C00740 PE=3 SV=1	14	321	36.2	8.28
D5A5I5	30S ribosomal protein S1 OS=Arthrospira platensis (strain NIES-39 / IAM M-135) OX=696747 GN=rpsA PE=4 SV=1	14	294	32.5	4.87
D4ZVY6	Uma2 domain-containing protein OS=Arthrospira platensis (strain NIES-39 / IAM M-135) OX=696747 GN=NIES39_K03040 PE=4 SV=1	14	302	35.1	4.79
D4ZSU9	ATP phosphoribosyltransferase OS=Arthrospira platensis (strain NIES-39 / IAM M-135) OX=696747 GN=hisG PE=3 SV=1	14	214	23.2	5.92
D5A3Q7	Uncharacterized protein OS=Arthrospira platensis (strain NIES-39 / IAM M-135) OX=696747 GN=NIES39_C03340 PE=4 SV=1	14	281	31.7	9.77
D4ZXX6	50S ribosomal protein L11 OS=Arthrospira platensis (strain NIES-39 / IAM M-135) OX=696747 GN=rplK PE=3 SV=1	13	141	15	9.42
D4ZWD0	Uncharacterized protein OS=Arthrospira platensis (strain NIES-39 / IAM M-135) OX=696747 GN=NIES39_A00700 PE=4 SV=1	13	394	43.6	6.46
D5A333	Ribonuclease 3 OS=Arthrospira platensis (strain NIES-39 / IAM M-135) OX=696747 GN=rnc PE=3 SV=1	13	395	45.4	7.61
D5A0D4	Uncharacterized protein OS=Arthrospira platensis (strain NIES-39 / IAM M-135) OX=696747 GN=NIES39_L05750 PE=4 SV=1	13	254	28.5	8.73
D5A047	Uncharacterized protein OS=Arthrospira platensis (strain NIES-39 / IAM M-135) OX=696747 GN=NIES39_L04880 PE=4 SV=1	13	172	19.3	5.03
D4ZQP0	Uncharacterized protein OS=Arthrospira platensis (strain NIES-39 / IAM M-135) OX=696747 GN=NIES39_D08070 PE=4 SV=1	13	90	10.1	4.75
D4ZT43	NAD(P)H-quinone oxidoreductase subunit N OS=Arthrospira platensis (strain NIES-39 / IAM M-135) OX=696747 GN=ndhN PE=3 SV=1	13	158	17.2	9.2
D4ZMN8	DNA-binding protein OS=Arthrospira platensis (strain NIES-39 / IAM M-135) OX=696747 GN=NIES39_D02680 PE=3 SV=1	13	98	10.4	7.99
D5A2Y5	Probable protein phosphatase OS=Arthrospira platensis (strain NIES-39 / IAM M-135) OX=696747 GN=NIES39_M02650 PE=4 SV=1	13	243	26.8	5.1
D5A649	Cytochrome c6 OS=Arthrospira platensis (strain NIES-39 / IAM M-135) OX=696747 GN=petJ PE=3 SV=1	13	114	11.9	8.84
D4ZWH7	Mg-protoporphyrin IX chelatase OS=Arthrospira platensis (strain NIES-39 / IAM M-135) OX=696747 GN=chlI PE=3 SV=1	13	365	40.3	5.19
D4ZNG5	Acetylglutamate kinase OS=Arthrospira platensis (strain NIES-39 / IAM M-135) OX=696747 GN=argB PE=3 SV=1	13	297	31.5	5.52
D5A159	Zinc-containing alcohol dehydrogenase OS=Arthrospira platensis (strain NIES-39 / IAM M-135) OX=696747 GN=NIES39_B00620 PE=4 SV=1	13	343	37.1	4.74
D4ZRM1	SWIM-type domain-containing protein OS=Arthrospira platensis (strain NIES-39 / IAM M-135) OX=696747 GN=NIES39_R01350 PE=4 SV=1	13	183	20.3	9.52
D4ZXS5	Uncharacterized protein OS=Arthrospira platensis (strain NIES-39 / IAM M-135) OX=696747 GN=NIES39_A03140 PE=4 SV=1	13	153	17.3	4.65
D5A1F3	Putative tRNA (cytidine(34)-2'-O)-methyltransferase OS=Arthrospira platensis (strain NIES-39 / IAM M-135) OX=696747 GN=NIES39_L06790 PE=3 SV=1	13	153	17.1	8.03
D4ZMN0	Uncharacterized protein OS=Arthrospira platensis (strain NIES-39 / IAM M-135) OX=696747 GN=NIES39_D02600 PE=4 SV=1	13	176	18.9	4.88
D4ZPG5	30S ribosomal protein S19 OS=Arthrospira platensis (strain NIES-39 / IAM M-135) OX=696747 GN=rpsS PE=3 SV=1	13	92	10.4	11.05
D4ZNZ6	Putative XRE family transcriptional regulator OS=Arthrospira platensis (strain NIES-39 / IAM M-135) OX=696747 GN=NIES39_Q00360 PE=4 SV=1	13	115	13.3	6.58
D4ZTF6	tRNA-dihydrouridine synthase OS=Arthrospira platensis (strain NIES-39 / IAM M-135) OX=696747 GN=NIES39_J00190 PE=3 SV=1	13	338	37.5	7.99
D5A0G9	Putative ABC transporter permease protein OS=Arthrospira platensis (strain NIES-39 / IAM M-135) OX=696747 GN=NIES39_L06100 PE=3 SV=1	13	200	21.5	5.87
D5A1Z8	Aldehyde decarbonylase OS=Arthrospira platensis (strain NIES-39 / IAM M-135) OX=696747 GN=NIES39_M01940 PE=3 SV=1	13	231	26.4	4.73
D5A6F2	Uncharacterized protein OS=Arthrospira platensis (strain NIES-39 / IAM M-135) OX=696747 GN=NIES39_O05380 PE=4 SV=1	13	239	27	10.45
D4ZXS8	Asparagine--tRNA ligase OS=Arthrospira platensis (strain NIES-39 / IAM M-135) OX=696747 GN=asnS PE=3 SV=1	13	463	52.5	5.14
D4ZS05	GGDEF domain-containing protein OS=Arthrospira platensis (strain NIES-39 / IAM M-135) OX=696747 GN=NIES39_E03430 PE=4 SV=1	13	139	15.5	5.54
D5A2A9	Chaperone protein DnaK OS=Arthrospira platensis (strain NIES-39 / IAM M-135) OX=696747 GN=dnaK PE=2 SV=1	13	672	74.2	5.16
D4ZSD1	Putative HNH endonuclease OS=Arthrospira platensis (strain NIES-39 / IAM M-135) OX=696747 GN=NIES39_F00030 PE=4 SV=1	13	201	23.4	9.17
D4ZWX2	Saccharop_dh_N domain-containing protein OS=Arthrospira platensis (strain NIES-39 / IAM M-135) OX=696747 GN=NIES39_K04020 PE=4 SV=1	13	704	78.2	5.66
D4ZVW1	ATP-dependent zinc metalloprotease FtsH OS=Arthrospira platensis (strain NIES-39 / IAM M-135) OX=696747 GN=ftsH PE=3 SV=1	13	629	68.5	5.48
D5A2M6	Uncharacterized protein OS=Arthrospira platensis (strain NIES-39 / IAM M-135) OX=696747 GN=NIES39_C02120 PE=4 SV=1	13	70	7.6	4.35
D5A052	Glycogen synthase OS=Arthrospira platensis (strain NIES-39 / IAM M-135) OX=696747 GN=glgA PE=3 SV=1	13	475	54.5	5.85
D5A127	Uma2 domain-containing protein OS=Arthrospira platensis (strain NIES-39 / IAM M-135) OX=696747 GN=NIES39_B00300 PE=4 SV=1	13	195	21.9	5.16
D4ZP48	Putative allophycocyanin alpha subunit OS=Arthrospira platensis (strain NIES-39 / IAM M-135) OX=696747 GN=NIES39_D05250 PE=3 SV=1	13	172	20	8.31
D4ZT60	OrfB_Zn_ribbon domain-containing protein OS=Arthrospira platensis (strain NIES-39 / IAM M-135) OX=696747 GN=NIES39_H00500 PE=4 SV=1	13	94	10.5	9.09
D4ZVP6	Acetolactate synthase OS=Arthrospira platensis (strain NIES-39 / IAM M-135) OX=696747 GN=ilvX PE=3 SV=1	13	612	66.4	5.82
D5A3J3	Uncharacterized protein OS=Arthrospira platensis (strain NIES-39 / IAM M-135) OX=696747 GN=NIES39_O00590 PE=4 SV=1	13	401	46.2	5.35
D5A693	50S ribosomal protein L20 OS=Arthrospira platensis (strain NIES-39 / IAM M-135) OX=696747 GN=rplT PE=3 SV=1	13	118	13.7	11.82
D4ZUU6	TPR domain protein OS=Arthrospira platensis (strain NIES-39 / IAM M-135) OX=696747 GN=NIES39_J05150 PE=4 SV=1	13	1592	179.2	5.19
D4ZNU8	Uncharacterized protein OS=Arthrospira platensis (strain NIES-39 / IAM M-135) OX=696747 GN=NIES39_P00160 PE=4 SV=1	13	150	17.3	8.48
D5A2B0	Phytoene dehydrogenase OS=Arthrospira platensis (strain NIES-39 / IAM M-135) OX=696747 GN=crtP PE=3 SV=1	13	458	51.5	5.45
D4ZYH3	Carbamoyl-phosphate synthase large chain OS=Arthrospira platensis (strain NIES-39 / IAM M-135) OX=696747 GN=carB PE=3 SV=1	13	1077	118	5.05
D4ZNG3	Uncharacterized protein OS=Arthrospira platensis (strain NIES-39 / IAM M-135) OX=696747 GN=NIES39_O06140 PE=4 SV=1	13	103	12.1	5.22
D5A1U9	Cysteine synthase OS=Arthrospira platensis (strain NIES-39 / IAM M-135) OX=696747 GN=cysK PE=3 SV=1	13	325	34.4	6.16
D4ZRA3	YrdC-like domain-containing protein OS=Arthrospira platensis (strain NIES-39 / IAM M-135) OX=696747 GN=NIES39_E02090 PE=4 SV=1	13	222	24.7	5.34
D4ZZN9	Assimilatory sulfite reductase (ferredoxin) OS=Arthrospira platensis (strain NIES-39 / IAM M-135) OX=696747 GN=sir PE=3 SV=1	13	666	75.2	6.55
D4ZR65	Inositol-1-monophosphatase OS=Arthrospira platensis (strain NIES-39 / IAM M-135) OX=696747 GN=NIES39_E01670 PE=3 SV=1	13	270	29	5.3
D4ZQG4	Uncharacterized protein OS=Arthrospira platensis (strain NIES-39 / IAM M-135) OX=696747 GN=NIES39_Q02850 PE=4 SV=1	13	167	19.3	5.1
D4ZUH9	Chorismate synthase OS=Arthrospira platensis (strain NIES-39 / IAM M-135) OX=696747 GN=aroC PE=3 SV=1	13	366	39.6	6.73
D5A5N7	Phycobilisome rod linker polypeptide CpcI OS=Arthrospira platensis (strain NIES-39 / IAM M-135) OX=696747 GN=cpcI PE=3 SV=1	13	288	32.6	8.21
D4ZSE9	Uncharacterized protein OS=Arthrospira platensis (strain NIES-39 / IAM M-135) OX=696747 GN=NIES39_F00210 PE=4 SV=1	13	96	11	5.45
D4ZXK1	50S ribosomal protein L21 OS=Arthrospira platensis (strain NIES-39 / IAM M-135) OX=696747 GN=rplU PE=3 SV=1	13	128	14.5	9.28
D4ZMR9	D-alanyl-D-alanine dipeptidase OS=Arthrospira platensis (strain NIES-39 / IAM M-135) OX=696747 GN=NIES39_D02990 PE=3 SV=1	13	232	27.2	7.96
D4ZXZ2	Possible alkylated DNA repair protein OS=Arthrospira platensis (strain NIES-39 / IAM M-135) OX=696747 GN=NIES39_A03820 PE=4 SV=1	13	216	25	9.38
D4ZP82	Uncharacterized protein OS=Arthrospira platensis (strain NIES-39 / IAM M-135) OX=696747 GN=NIES39_D05600 PE=4 SV=1	13	128	15.4	7.2
D4ZXZ8	PINc domain-containing protein OS=Arthrospira platensis (strain NIES-39 / IAM M-135) OX=696747 GN=NIES39_A03880 PE=4 SV=1	12	129	14.6	6.79
D4ZUY8	Uncharacterized protein OS=Arthrospira platensis (strain NIES-39 / IAM M-135) OX=696747 GN=NIES39_J05570 PE=4 SV=1	12	113	12.8	10.13
D5A0T6	Uncharacterized protein OS=Arthrospira platensis (strain NIES-39 / IAM M-135) OX=696747 GN=NIES39_A08580 PE=4 SV=1	12	154	16.7	10.39
D5A2U6	Uncharacterized protein OS=Arthrospira platensis (strain NIES-39 / IAM M-135) OX=696747 GN=NIES39_M02260 PE=4 SV=1	12	211	24.4	6.13
D5A6B9	Probable hydrolase OS=Arthrospira platensis (strain NIES-39 / IAM M-135) OX=696747 GN=NIES39_O05050 PE=4 SV=1	12	277	30.9	6.98
D4ZV59	Uncharacterized protein OS=Arthrospira platensis (strain NIES-39 / IAM M-135) OX=696747 GN=NIES39_K00240 PE=4 SV=1	12	106	11.9	9.09
D4ZSF3	Cmr6 family CRISPR-associated RAMP protein OS=Arthrospira platensis (strain NIES-39 / IAM M-135) OX=696747 GN=NIES39_F00250 PE=4 SV=1	12	82	9.4	8.19
D4ZT29	Ferredoxin--nitrite reductase OS=Arthrospira platensis (strain NIES-39 / IAM M-135) OX=696747 GN=nirA PE=4 SV=1	12	518	57.9	5.9
D5A5F3	Uncharacterized protein OS=Arthrospira platensis (strain NIES-39 / IAM M-135) OX=696747 GN=NIES39_D01190 PE=3 SV=1	12	255	28.2	5.06
D4ZRD3	Possible carbohydrate kinase OS=Arthrospira platensis (strain NIES-39 / IAM M-135) OX=696747 GN=NIES39_R00470 PE=4 SV=1	12	338	36.4	4.74
D4ZQV6	Uncharacterized protein OS=Arthrospira platensis (strain NIES-39 / IAM M-135) OX=696747 GN=NIES39_E00560 PE=4 SV=1	12	99	10.3	9.7
D4ZZY5	Reverse transcriptase OS=Arthrospira platensis (strain NIES-39 / IAM M-135) OX=696747 GN=NIES39_B00010 PE=4 SV=1	12	388	44.3	9.66
D4ZUJ2	Uncharacterized protein OS=Arthrospira platensis (strain NIES-39 / IAM M-135) OX=696747 GN=NIES39_J04100 PE=4 SV=1	12	322	36.2	6.01
D4ZR13	Cell division control protein CDC48 homolog OS=Arthrospira platensis (strain NIES-39 / IAM M-135) OX=696747 GN=NIES39_E01140 PE=3 SV=1	12	611	66.7	5.31
D4ZRJ2	Uncharacterized protein OS=Arthrospira platensis (strain NIES-39 / IAM M-135) OX=696747 GN=NIES39_R01060 PE=4 SV=1	12	223	24.8	8.88
D5A295	Argininosuccinate lyase OS=Arthrospira platensis (strain NIES-39 / IAM M-135) OX=696747 GN=argH PE=3 SV=1	12	464	51.6	5.53
D4ZYR2	1-(5-phosphoribosyl)-5-[(5-phosphoribosylamino)methylideneamino] imidazole-4-carboxamide isomerase OS=Arthrospira platensis (strain NIES-39 / IAM M-135) OX=696747 GN=hisA PE=3 SV=1	12	257	26.9	4.81
D4ZQM8	Putative transposase OS=Arthrospira platensis (strain NIES-39 / IAM M-135) OX=696747 GN=NIES39_D07950 PE=4 SV=1	12	199	23	7.01
D4ZU90	Uncharacterized protein OS=Arthrospira platensis (strain NIES-39 / IAM M-135) OX=696747 GN=NIES39_J03080 PE=4 SV=1	12	108	11.3	9.13
D4ZTL5	Uncharacterized protein OS=Arthrospira platensis (strain NIES-39 / IAM M-135) OX=696747 GN=NIES39_J00780 PE=4 SV=1	12	108	12.2	4.91
D4ZZD0	Hypothetical membrane protein OS=Arthrospira platensis (strain NIES-39 / IAM M-135) OX=696747 GN=NIES39_A06160 PE=4 SV=1	12	183	19.5	4.98
D4ZS68	Uncharacterized protein OS=Arthrospira platensis (strain NIES-39 / IAM M-135) OX=696747 GN=NIES39_E04060 PE=3 SV=1	12	283	30.7	6.37
D5A174	Magnesium-protoporphyrin IX monomethyl ester [oxidative] cyclase OS=Arthrospira platensis (strain NIES-39 / IAM M-135) OX=696747 GN=acsF PE=3 SV=1	12	358	42.6	6.92
D4ZQJ4	Photosystem II protein D1 OS=Arthrospira platensis (strain NIES-39 / IAM M-135) OX=696747 GN=psbAII PE=3 SV=1	12	359	39.6	5.49
D4ZS78	Para-aminobenzoate synthase, subunit I OS=Arthrospira platensis (strain NIES-39 / IAM M-135) OX=696747 GN=NIES39_E04160 PE=4 SV=1	12	593	67.6	5.62
D4ZR34	Uncharacterized protein OS=Arthrospira platensis (strain NIES-39 / IAM M-135) OX=696747 GN=NIES39_E01350 PE=4 SV=1	12	117	13.1	4.75
D4ZU13	Serine/threonine protein kinase OS=Arthrospira platensis (strain NIES-39 / IAM M-135) OX=696747 GN=NIES39_J02260 PE=4 SV=1	12	496	57.2	7.93
D5A1L0	Protein translocase subunit SecA OS=Arthrospira platensis (strain NIES-39 / IAM M-135) OX=696747 GN=secA PE=3 SV=1	12	929	105.5	5.25
D5A0K4	4-hydroxy-3-methylbut-2-en-1-yl diphosphate synthase (ferredoxin) OS=Arthrospira platensis (strain NIES-39 / IAM M-135) OX=696747 GN=ispG PE=3 SV=1	12	406	44.6	6.55
D4ZYZ0	3-phosphoshikimate 1-carboxyvinyltransferase OS=Arthrospira platensis (strain NIES-39 / IAM M-135) OX=696747 GN=aroA PE=3 SV=1	12	450	47.5	5.62
D5A1Z4	Argininosuccinate synthase OS=Arthrospira platensis (strain NIES-39 / IAM M-135) OX=696747 GN=argG PE=3 SV=1	12	400	43.7	5.14
D4ZUZ0	Uncharacterized protein OS=Arthrospira platensis (strain NIES-39 / IAM M-135) OX=696747 GN=NIES39_J05590 PE=4 SV=1	12	213	23.9	7.31
D4ZNH3	Aldolase_II domain-containing protein OS=Arthrospira platensis (strain NIES-39 / IAM M-135) OX=696747 GN=NIES39_O06250 PE=4 SV=1	12	205	23	5.4
D4ZRY9	Uncharacterized protein OS=Arthrospira platensis (strain NIES-39 / IAM M-135) OX=696747 GN=NIES39_C04670 PE=4 SV=1	12	291	32.5	6.07
D4ZXX7	Transcription termination/antitermination protein NusG OS=Arthrospira platensis (strain NIES-39 / IAM M-135) OX=696747 GN=nusG PE=3 SV=1	12	223	25.3	5.69
D5A2N0	Putative glycosyl transferase OS=Arthrospira platensis (strain NIES-39 / IAM M-135) OX=696747 GN=NIES39_C02160 PE=4 SV=1	12	404	45.4	5.25
D4ZP10	Cupin_2 domain-containing protein OS=Arthrospira platensis (strain NIES-39 / IAM M-135) OX=696747 GN=NIES39_Q00500 PE=4 SV=1	12	112	12.2	4.84
D5A4W0	Restriction endonuclease OS=Arthrospira platensis (strain NIES-39 / IAM M-135) OX=696747 GN=NIES39_O02590 PE=4 SV=1	12	276	30.9	7.11
D4ZPJ3	Peptide chain release factor 1 OS=Arthrospira platensis (strain NIES-39 / IAM M-135) OX=696747 GN=prfA PE=3 SV=1	12	371	41.6	5.27
D5A2Z4	Uncharacterized protein OS=Arthrospira platensis (strain NIES-39 / IAM M-135) OX=696747 GN=NIES39_M02740 PE=4 SV=1	12	225	24.4	9.72
D5A0Q8	ATP synthase subunit a OS=Arthrospira platensis (strain NIES-39 / IAM M-135) OX=696747 GN=atpB PE=3 SV=1	12	251	28.1	5.29
D4ZX79	50S ribosomal protein L28 OS=Arthrospira platensis (strain NIES-39 / IAM M-135) OX=696747 GN=rpmB PE=3 SV=1	12	78	9.1	11.81
D4ZYK9	Pyr_redox_2 domain-containing protein OS=Arthrospira platensis (strain NIES-39 / IAM M-135) OX=696747 GN=NIES39_L02120 PE=4 SV=1	12	425	46.9	7.06
D5A5E2	Iron-sulfur cluster carrier protein OS=Arthrospira platensis (strain NIES-39 / IAM M-135) OX=696747 GN=mrp PE=3 SV=1	12	356	38	4.75
D5A0K8	Probable beta-lactamase OS=Arthrospira platensis (strain NIES-39 / IAM M-135) OX=696747 GN=NIES39_A07800 PE=4 SV=1	11	498	55.2	10.49
D5A3Z6	Dihydroxy-acid dehydratase OS=Arthrospira platensis (strain NIES-39 / IAM M-135) OX=696747 GN=ilvD PE=3 SV=1	11	560	59	5.15
D5A0H1	Putative succinate-semialdehyde dehydrogenase OS=Arthrospira platensis (strain NIES-39 / IAM M-135) OX=696747 GN=NIES39_L06120 PE=4 SV=1	11	455	48.6	5.87
D5A3B3	Phenylalanine--tRNA ligase alpha subunit OS=Arthrospira platensis (strain NIES-39 / IAM M-135) OX=696747 GN=pheS PE=3 SV=1	11	333	37.6	5.47
D4ZPY8	Putative ABC transporter substrate-binding protein OS=Arthrospira platensis (strain NIES-39 / IAM M-135) OX=696747 GN=NIES39_Q01090 PE=3 SV=1	11	343	37.1	4.51
D5A1U4	Putative sulfate ABC transport substrate protein OS=Arthrospira platensis (strain NIES-39 / IAM M-135) OX=696747 GN=NIES39_M01400 PE=4 SV=1	11	352	38.6	4.7
D4ZVR0	EAL domain-containing protein OS=Arthrospira platensis (strain NIES-39 / IAM M-135) OX=696747 GN=NIES39_K02280 PE=4 SV=1	11	283	32.1	5.21
D4ZXU9	Two-component sensor histidine kinase OS=Arthrospira platensis (strain NIES-39 / IAM M-135) OX=696747 GN=NIES39_A03380 PE=4 SV=1	11	1040	119.1	5.87
D4ZRX2	Uncharacterized protein OS=Arthrospira platensis (strain NIES-39 / IAM M-135) OX=696747 GN=NIES39_E03100 PE=4 SV=1	11	623	68.2	4.74
D5A416	Phosphoribosylformylglycinamidine synthase subunit PurS OS=Arthrospira platensis (strain NIES-39 / IAM M-135) OX=696747 GN=purS PE=3 SV=1	11	98	10.8	4.83
D4ZRQ4	Probable glycosyl transferase OS=Arthrospira platensis (strain NIES-39 / IAM M-135) OX=696747 GN=NIES39_E02420 PE=4 SV=1	11	410	45.9	8.78
D5A2X4	Probable short-chain dehydrogenase OS=Arthrospira platensis (strain NIES-39 / IAM M-135) OX=696747 GN=NIES39_M02540 PE=3 SV=1	11	241	25.5	5.02
D4ZUV2	Uncharacterized protein OS=Arthrospira platensis (strain NIES-39 / IAM M-135) OX=696747 GN=NIES39_J05210 PE=4 SV=1	11	834	98.2	4.89
D5A374	Putative fructokinase OS=Arthrospira platensis (strain NIES-39 / IAM M-135) OX=696747 GN=NIES39_N00740 PE=3 SV=1	11	324	34.9	4.96
D4ZQA8	Photosystem I iron-sulfur center OS=Arthrospira platensis (strain NIES-39 / IAM M-135) OX=696747 GN=psaC PE=3 SV=1	11	81	8.8	5.95
D4ZPR4	Probable 2Fe-2S ferredoxin OS=Arthrospira platensis (strain NIES-39 / IAM M-135) OX=696747 GN=NIES39_D07420 PE=4 SV=1	11	99	10.9	8.47
D5A2Z5	Phosphoribosylamine--glycine ligase OS=Arthrospira platensis (strain NIES-39 / IAM M-135) OX=696747 GN=purD PE=3 SV=1	11	423	44.6	4.97
D4ZUE3	CRISPR-associated protein Cas6 OS=Arthrospira platensis (strain NIES-39 / IAM M-135) OX=696747 GN=NIES39_J03610 PE=4 SV=1	11	252	28.1	8.37
D4ZPX4	Two-component response regulator OS=Arthrospira platensis (strain NIES-39 / IAM M-135) OX=696747 GN=NIES39_Q00950 PE=4 SV=1	11	135	15.2	5.45
D4ZUN6	Uncharacterized protein OS=Arthrospira platensis (strain NIES-39 / IAM M-135) OX=696747 GN=NIES39_J04540 PE=4 SV=1	11	216	24.2	9.76
D4ZMY5	Signal recognition particle protein OS=Arthrospira platensis (strain NIES-39 / IAM M-135) OX=696747 GN=ffh PE=3 SV=1	11	470	51.4	9.1
D4ZTV3	Uncharacterized protein OS=Arthrospira platensis (strain NIES-39 / IAM M-135) OX=696747 GN=NIES39_J01660 PE=4 SV=1	11	217	24.4	8.59
D4ZUZ8	Uncharacterized protein OS=Arthrospira platensis (strain NIES-39 / IAM M-135) OX=696747 GN=NIES39_J05670 PE=4 SV=1	11	136	15.1	8.28
D4ZMX1	HNHc domain-containing protein OS=Arthrospira platensis (strain NIES-39 / IAM M-135) OX=696747 GN=NIES39_D03520 PE=4 SV=1	11	209	24.2	9.63
D5A2Q1	CaMKII_AD domain-containing protein OS=Arthrospira platensis (strain NIES-39 / IAM M-135) OX=696747 GN=NIES39_C02370 PE=4 SV=1	11	164	18	4.74
D4ZW01	Uncharacterized protein OS=Arthrospira platensis (strain NIES-39 / IAM M-135) OX=696747 GN=NIES39_K03200 PE=3 SV=1	11	410	46.8	8.82
D4ZR26	Beta-lactamase2 domain-containing protein OS=Arthrospira platensis (strain NIES-39 / IAM M-135) OX=696747 GN=NIES39_E01270 PE=4 SV=1	11	319	35.7	5.27
D4ZQ08	N-acetyltransferase domain-containing protein OS=Arthrospira platensis (strain NIES-39 / IAM M-135) OX=696747 GN=NIES39_Q01290 PE=4 SV=1	11	155	17.7	9.23
D4ZNL7	2-C-methyl-D-erythritol 4-phosphate cytidylyltransferase OS=Arthrospira platensis (strain NIES-39 / IAM M-135) OX=696747 GN=ispD PE=3 SV=1	11	228	25.2	6
D4ZR68	LL-diaminopimelate aminotransferase OS=Arthrospira platensis (strain NIES-39 / IAM M-135) OX=696747 GN=dapL PE=3 SV=1	11	412	45.6	5.25
D4ZU68	Transposase OS=Arthrospira platensis (strain NIES-39 / IAM M-135) OX=696747 GN=NIES39_J02860 PE=4 SV=1	11	110	12.5	6.51
D4ZW59	LemA family protein OS=Arthrospira platensis (strain NIES-39 / IAM M-135) OX=696747 GN=NIES39_K03780 PE=3 SV=1	11	203	22.2	5.39
D5A2B3	ATP-dependent RNA helicase OS=Arthrospira platensis (strain NIES-39 / IAM M-135) OX=696747 GN=NIES39_C00970 PE=3 SV=1	11	484	54.4	8.9
D4ZZ16	Uma2 domain-containing protein OS=Arthrospira platensis (strain NIES-39 / IAM M-135) OX=696747 GN=NIES39_L03720 PE=4 SV=1	11	298	34.5	5.12
D4ZWW2	GTPase Obg OS=Arthrospira platensis (strain NIES-39 / IAM M-135) OX=696747 GN=obg PE=3 SV=1	11	336	36.1	6.71
D5A2Z8	Phosphoglucomutase (alpha-D-glucose-1,6-bisphosphate-dependent) OS=Arthrospira platensis (strain NIES-39 / IAM M-135) OX=696747 GN=NIES39_M02780 PE=3 SV=1	11	551	59.9	5.29
D4ZR33	Uncharacterized protein OS=Arthrospira platensis (strain NIES-39 / IAM M-135) OX=696747 GN=NIES39_E01340 PE=4 SV=1	11	215	24.5	7.69
D4ZTQ8	Prohibitin homolog OS=Arthrospira platensis (strain NIES-39 / IAM M-135) OX=696747 GN=NIES39_J01210 PE=4 SV=1	11	281	30.6	8.25
D4ZQV3	Serine esterase OS=Arthrospira platensis (strain NIES-39 / IAM M-135) OX=696747 GN=NIES39_E00530 PE=4 SV=1	11	207	23.1	5.64
D4ZRU7	NAD(P)H-quinone oxidoreductase subunit I OS=Arthrospira platensis (strain NIES-39 / IAM M-135) OX=696747 GN=ndhI PE=3 SV=1	11	207	24	6.96
D5A552	Uncharacterized protein OS=Arthrospira platensis (strain NIES-39 / IAM M-135) OX=696747 GN=NIES39_D00180 PE=4 SV=1	11	350	38.2	3.94
D5A0G5	Glycoside hydrolase, family 25 OS=Arthrospira platensis (strain NIES-39 / IAM M-135) OX=696747 GN=NIES39_L06060 PE=3 SV=1	11	455	50.8	6.65
D4ZXA8	Two-component sensor histidine kinase OS=Arthrospira platensis (strain NIES-39 / IAM M-135) OX=696747 GN=NIES39_L00220 PE=4 SV=1	11	314	33.4	9.51
D5A1T3	Pentapeptide repeat-containing protein OS=Arthrospira platensis (strain NIES-39 / IAM M-135) OX=696747 GN=NIES39_M01290 PE=4 SV=1	10	172	19.3	8.12
D4ZYL0	Uncharacterized protein OS=Arthrospira platensis (strain NIES-39 / IAM M-135) OX=696747 GN=NIES39_L02130 PE=4 SV=1	10	134	15.8	5.22
D5A5H0	Probable glycosyl transferase OS=Arthrospira platensis (strain NIES-39 / IAM M-135) OX=696747 GN=NIES39_D01360 PE=4 SV=1	10	316	36.8	8.54
D5A3R6	Ribosome-recycling factor OS=Arthrospira platensis (strain NIES-39 / IAM M-135) OX=696747 GN=frr PE=3 SV=1	10	182	20.3	5.85
D4ZW64	Uncharacterized protein OS=Arthrospira platensis (strain NIES-39 / IAM M-135) OX=696747 GN=NIES39_A00020 PE=4 SV=1	10	115	12.8	11.18
D4ZWG6	2-isopropylmalate synthase OS=Arthrospira platensis (strain NIES-39 / IAM M-135) OX=696747 GN=leuA PE=3 SV=1	10	538	58.5	5.5
D4ZN54	Uncharacterized protein OS=Arthrospira platensis (strain NIES-39 / IAM M-135) OX=696747 GN=NIES39_D04360 PE=4 SV=1	10	125	13.8	5.33
D4ZTK6	Twitching motility protein OS=Arthrospira platensis (strain NIES-39 / IAM M-135) OX=696747 GN=pilT PE=3 SV=1	10	405	45.4	7.62
D5A1Z2	Cobalt transport protein CbiM OS=Arthrospira platensis (strain NIES-39 / IAM M-135) OX=696747 GN=cbiM PE=3 SV=1	10	251	26.9	9.28
D4ZPQ0	Soluble hydrogenase small subunit OS=Arthrospira platensis (strain NIES-39 / IAM M-135) OX=696747 GN=NIES39_D07280 PE=3 SV=1	10	368	40.3	6.6
D4ZXG5	CAAD domain-containing protein OS=Arthrospira platensis (strain NIES-39 / IAM M-135) OX=696747 GN=NIES39_L00790 PE=4 SV=1	10	136	15.1	5.19
D5A1M0	Methionine aminopeptidase OS=Arthrospira platensis (strain NIES-39 / IAM M-135) OX=696747 GN=map PE=3 SV=1	10	253	27.6	5.62
D4ZY69	Uncharacterized protein OS=Arthrospira platensis (strain NIES-39 / IAM M-135) OX=696747 GN=NIES39_A04590 PE=4 SV=1	10	166	18.3	7.2
D4ZRD1	Uncharacterized protein OS=Arthrospira platensis (strain NIES-39 / IAM M-135) OX=696747 GN=NIES39_R00450 PE=4 SV=1	10	147	16.7	4.65
D4ZWI6	Uncharacterized protein OS=Arthrospira platensis (strain NIES-39 / IAM M-135) OX=696747 GN=NIES39_A01260 PE=3 SV=1	10	265	27.8	7.08
D4ZWI1	Peptide deformylase OS=Arthrospira platensis (strain NIES-39 / IAM M-135) OX=696747 GN=def PE=3 SV=1	10	187	21.1	6.55
D4ZSU5	Inositol-5-monophosphate dehydrogenase OS=Arthrospira platensis (strain NIES-39 / IAM M-135) OX=696747 GN=guaB PE=3 SV=1	10	394	41	6.15
D5A5K4	Non-specific serine/threonine protein kinase OS=Arthrospira platensis (strain NIES-39 / IAM M-135) OX=696747 GN=NIES39_D01700 PE=4 SV=1	10	692	76.7	7.27
D4ZPG8	50S ribosomal protein L16 OS=Arthrospira platensis (strain NIES-39 / IAM M-135) OX=696747 GN=rplP PE=3 SV=1	10	139	16	11.56
D4ZYD1	TPR domain protein OS=Arthrospira platensis (strain NIES-39 / IAM M-135) OX=696747 GN=NIES39_L01330 PE=4 SV=1	10	427	48.6	4.89
D5A0P2	NAD(P)H-quinone oxidoreductase subunit J OS=Arthrospira platensis (strain NIES-39 / IAM M-135) OX=696747 GN=ndhJ PE=3 SV=1	10	169	19.5	4.65
D4ZUK2	Uncharacterized protein OS=Arthrospira platensis (strain NIES-39 / IAM M-135) OX=696747 GN=NIES39_J04200 PE=4 SV=1	10	358	41	8.6
D5A1D0	Csx3 family CRISPR-associated protein OS=Arthrospira platensis (strain NIES-39 / IAM M-135) OX=696747 GN=NIES39_L06560 PE=4 SV=1	10	309	34.7	6.65
D4ZW10	Uncharacterized protein OS=Arthrospira platensis (strain NIES-39 / IAM M-135) OX=696747 GN=NIES39_K03290 PE=4 SV=1	10	349	39.5	5.1
D5A0P6	Phosphoribosylformylglycinamidine synthase subunit PurL OS=Arthrospira platensis (strain NIES-39 / IAM M-135) OX=696747 GN=purL PE=3 SV=1	10	789	84.6	4.84
D4ZUL9	ATP-dependent Clp protease proteolytic subunit OS=Arthrospira platensis (strain NIES-39 / IAM M-135) OX=696747 GN=clpP PE=3 SV=1	10	230	25.3	7.83
D5A2V4	Putative ABC transporter ATP-binding protein OS=Arthrospira platensis (strain NIES-39 / IAM M-135) OX=696747 GN=NIES39_M02340 PE=4 SV=1	10	260	29.1	5.5
D4ZX89	DNA gyrase subunit B OS=Arthrospira platensis (strain NIES-39 / IAM M-135) OX=696747 GN=gyrB PE=3 SV=1	10	645	72.1	5.67
D5A4N3	Uncharacterized protein OS=Arthrospira platensis (strain NIES-39 / IAM M-135) OX=696747 GN=NIES39_O01820 PE=4 SV=1	10	252	27.7	7.08
D4ZX96	Ribonuclease J OS=Arthrospira platensis (strain NIES-39 / IAM M-135) OX=696747 GN=rnj PE=3 SV=1	10	615	67.3	7.28
D5A0E4	Exodeoxyribonuclease III OS=Arthrospira platensis (strain NIES-39 / IAM M-135) OX=696747 GN=NIES39_L05850 PE=3 SV=1	10	263	30.1	5.64
D4ZYE0	Arsenical resistance protein ArsH homolog OS=Arthrospira platensis (strain NIES-39 / IAM M-135) OX=696747 GN=NIES39_L01420 PE=4 SV=1	10	214	24.7	7.66
D4ZN42	Phosphoenolpyruvate carboxykinase (ATP) OS=Arthrospira platensis (strain NIES-39 / IAM M-135) OX=696747 GN=pckA PE=3 SV=1	10	573	63.5	5.72
D4ZYY6	Uncharacterized protein OS=Arthrospira platensis (strain NIES-39 / IAM M-135) OX=696747 GN=NIES39_L03420 PE=4 SV=1	10	164	18.7	7.83
D4ZRW8	Aspartyl/glutamyl-tRNA(Asn/Gln) amidotransferase subunit B OS=Arthrospira platensis (strain NIES-39 / IAM M-135) OX=696747 GN=gatB PE=3 SV=1	10	494	54.8	5.24
D5A3Q2	MurNAc-LAA domain-containing protein OS=Arthrospira platensis (strain NIES-39 / IAM M-135) OX=696747 GN=NIES39_C03290 PE=4 SV=1	10	453	50.4	7.02
D4ZNJ4	S-adenosylmethionine--Mg-protoporphyrin IX methyltransferase OS=Arthrospira platensis (strain NIES-39 / IAM M-135) OX=696747 GN=chlM PE=4 SV=1	10	227	25.3	7.39
D4ZQD0	NAD-dependent epimerase/dehydratase OS=Arthrospira platensis (strain NIES-39 / IAM M-135) OX=696747 GN=NIES39_Q02510 PE=4 SV=1	10	352	39.3	7.2
D4ZS82	Uncharacterized protein OS=Arthrospira platensis (strain NIES-39 / IAM M-135) OX=696747 GN=NIES39_E04200 PE=3 SV=1	10	550	64	5.74
D5A344	Solanesyl diphosphate synthase OS=Arthrospira platensis (strain NIES-39 / IAM M-135) OX=696747 GN=sds PE=3 SV=1	10	323	35.6	5.25
D5A3K4	Carboxyl-terminal processing protease OS=Arthrospira platensis (strain NIES-39 / IAM M-135) OX=696747 GN=ctpA PE=3 SV=1	10	407	44.6	6
D4ZYD8	Uma2 domain-containing protein OS=Arthrospira platensis (strain NIES-39 / IAM M-135) OX=696747 GN=NIES39_L01400 PE=4 SV=1	10	261	30.3	5.02
D5A1C1	Leucine--tRNA ligase OS=Arthrospira platensis (strain NIES-39 / IAM M-135) OX=696747 GN=leuS PE=3 SV=1	10	859	97.5	5.25
D4ZSY7	N-acetyltransferase domain-containing protein OS=Arthrospira platensis (strain NIES-39 / IAM M-135) OX=696747 GN=NIES39_G01190 PE=4 SV=1	10	210	23.7	9.07
D4ZP50	Cyanophycin synthase OS=Arthrospira platensis (strain NIES-39 / IAM M-135) OX=696747 GN=cphA PE=3 SV=1	9	895	96.7	5.44
D4ZYI5	Cytochrome b6-f complex iron-sulfur subunit OS=Arthrospira platensis (strain NIES-39 / IAM M-135) OX=696747 GN=petC PE=3 SV=1	9	179	19	5.45
D4ZS24	DNA-directed RNA polymerase subunit beta OS=Arthrospira platensis (strain NIES-39 / IAM M-135) OX=696747 GN=rpoB PE=3 SV=1	9	1127	126.9	5.5
D4ZQE5	R3H domain-containing protein OS=Arthrospira platensis (strain NIES-39 / IAM M-135) OX=696747 GN=NIES39_Q02660 PE=4 SV=1	9	158	17.8	4.92
D4ZXL6	TPR domain protein OS=Arthrospira platensis (strain NIES-39 / IAM M-135) OX=696747 GN=NIES39_A02550 PE=3 SV=1	9	274	32.1	5.08
D4ZP19	Glucose-6-phosphate isomerase OS=Arthrospira platensis (strain NIES-39 / IAM M-135) OX=696747 GN=pgi PE=3 SV=1	9	528	58.5	5.76
D5A1U8	CRP/FNR family transcriptional regulator OS=Arthrospira platensis (strain NIES-39 / IAM M-135) OX=696747 GN=NIES39_M01440 PE=4 SV=1	9	201	23.4	6.79
D5A3V0	Uncharacterized protein OS=Arthrospira platensis (strain NIES-39 / IAM M-135) OX=696747 GN=NIES39_C03770 PE=4 SV=1	9	339	38.3	8.16
D4ZNJ3	Uncharacterized protein OS=Arthrospira platensis (strain NIES-39 / IAM M-135) OX=696747 GN=NIES39_O06450 PE=4 SV=1	9	138	16	9.7
D5A0C3	Uncharacterized protein OS=Arthrospira platensis (strain NIES-39 / IAM M-135) OX=696747 GN=NIES39_L05640 PE=4 SV=1	9	138	15.6	5.4
D5A0I3	AsmA domain-containing protein OS=Arthrospira platensis (strain NIES-39 / IAM M-135) OX=696747 GN=NIES39_L06240 PE=4 SV=1	9	245	27.5	4.97
D4ZND0	Uncharacterized protein OS=Arthrospira platensis (strain NIES-39 / IAM M-135) OX=696747 GN=NIES39_D05120 PE=4 SV=1	9	277	32.4	4.83
D4ZRM2	3-isopropylmalate dehydratase large subunit OS=Arthrospira platensis (strain NIES-39 / IAM M-135) OX=696747 GN=leuC PE=3 SV=1	9	469	50.8	6.02
D4ZY56	HlyD family secretion protein OS=Arthrospira platensis (strain NIES-39 / IAM M-135) OX=696747 GN=NIES39_A04460 PE=4 SV=1	9	578	65.6	5.05
D4ZTD3	dTDP-4-dehydrorhamnose 3,5-epimerase OS=Arthrospira platensis (strain NIES-39 / IAM M-135) OX=696747 GN=rfbC PE=3 SV=1	9	182	20.8	5.55
D4ZYZ7	Uncharacterized protein OS=Arthrospira platensis (strain NIES-39 / IAM M-135) OX=696747 GN=NIES39_C04740 PE=4 SV=1	9	118	13.1	5.52
D5A2V1	Pyruvate kinase OS=Arthrospira platensis (strain NIES-39 / IAM M-135) OX=696747 GN=NIES39_M02310 PE=3 SV=1	9	473	51.7	5.66
D4ZRS9	Serine--tRNA ligase OS=Arthrospira platensis (strain NIES-39 / IAM M-135) OX=696747 GN=serS PE=3 SV=1	9	431	48.6	5.45
D4ZYG8	Putative restriction endonuclease OS=Arthrospira platensis (strain NIES-39 / IAM M-135) OX=696747 GN=NIES39_L01700 PE=4 SV=1	9	194	22.3	10.01
D5A6A2	Hemolysin-type calcium-binding region protein OS=Arthrospira platensis (strain NIES-39 / IAM M-135) OX=696747 GN=NIES39_O04880 PE=4 SV=1	9	260	27.5	4.15
D5A503	Molecular chaperone-like protein OS=Arthrospira platensis (strain NIES-39 / IAM M-135) OX=696747 GN=NIES39_O03020 PE=3 SV=1	9	531	59.5	5.25
D5A259	RRXRR domain-containing protein OS=Arthrospira platensis (strain NIES-39 / IAM M-135) OX=696747 GN=NIES39_C00430 PE=4 SV=1	9	401	45.2	11.34
D4ZRH6	Putative bacteriophage major tail sheath protein OS=Arthrospira platensis (strain NIES-39 / IAM M-135) OX=696747 GN=NIES39_R00900 PE=3 SV=1	9	575	64.1	4.96
D4ZYV2	Probable phosphoketolase OS=Arthrospira platensis (strain NIES-39 / IAM M-135) OX=696747 GN=NIES39_L03080 PE=3 SV=1	9	805	91.4	6.23
D5A048	DNA helicase OS=Arthrospira platensis (strain NIES-39 / IAM M-135) OX=696747 GN=NIES39_L04890 PE=4 SV=1	9	621	70.9	7.08
D4ZNG8	Ribonuclease D OS=Arthrospira platensis (strain NIES-39 / IAM M-135) OX=696747 GN=NIES39_O06190 PE=4 SV=1	9	207	23.7	5.35
D5A1C5	Uncharacterized protein OS=Arthrospira platensis (strain NIES-39 / IAM M-135) OX=696747 GN=NIES39_L06510 PE=4 SV=1	9	502	55.7	7.8
D4ZPT2	PINc domain-containing protein OS=Arthrospira platensis (strain NIES-39 / IAM M-135) OX=696747 GN=NIES39_D07600 PE=4 SV=1	9	131	15.3	5.8
D5A3Z5	Pentapeptide repeat-containing protein OS=Arthrospira platensis (strain NIES-39 / IAM M-135) OX=696747 GN=NIES39_C04230 PE=4 SV=1	9	274	29.6	5.3
D4ZYC1	Circadian clock protein KaiA OS=Arthrospira platensis (strain NIES-39 / IAM M-135) OX=696747 GN=kaiA PE=4 SV=1	9	285	33.3	5.82
D5A2Q7	2-succinyl-5-enolpyruvyl-6-hydroxy-3-cyclohexene-1-carboxylate synthase OS=Arthrospira platensis (strain NIES-39 / IAM M-135) OX=696747 GN=menD PE=3 SV=1	9	581	65.1	6.74
D4ZY99	1,4-alpha-glucan branching enzyme GlgB OS=Arthrospira platensis (strain NIES-39 / IAM M-135) OX=696747 GN=glgB PE=3 SV=1	9	768	89.5	5.72
D4ZWM1	S-layer domain protein OS=Arthrospira platensis (strain NIES-39 / IAM M-135) OX=696747 GN=NIES39_A01610 PE=4 SV=1	9	430	47.2	4.55
D4ZXX2	Beta-lactamase2 domain-containing protein OS=Arthrospira platensis (strain NIES-39 / IAM M-135) OX=696747 GN=NIES39_A03610 PE=4 SV=1	9	408	46.2	7.66
D4ZZ49	Uncharacterized protein OS=Arthrospira platensis (strain NIES-39 / IAM M-135) OX=696747 GN=NIES39_A05350 PE=3 SV=1	9	530	62.3	6.43
D4ZNM2	Uncharacterized protein OS=Arthrospira platensis (strain NIES-39 / IAM M-135) OX=696747 GN=NIES39_O06740 PE=4 SV=1	9	243	27.6	7.99
D4ZND2	TsaD domain-containing protein OS=Arthrospira platensis (strain NIES-39 / IAM M-135) OX=696747 GN=NIES39_D05140 PE=4 SV=1	9	210	22.9	6.4
D4ZMN1	Putative acetazolamide conferring resistance protein OS=Arthrospira platensis (strain NIES-39 / IAM M-135) OX=696747 GN=zam PE=4 SV=1	9	764	85.8	5.16
D5A5J7	Uncharacterized protein OS=Arthrospira platensis (strain NIES-39 / IAM M-135) OX=696747 GN=NIES39_D01630 PE=4 SV=1	9	144	16.2	10.49
D4ZS26	DNA-directed RNA polymerase subunit beta' OS=Arthrospira platensis (strain NIES-39 / IAM M-135) OX=696747 GN=rpoC2 PE=3 SV=1	9	1363	149.5	4.73
D4ZX48	Carbon dioxide concentrating mechanism protein CcmO OS=Arthrospira platensis (strain NIES-39 / IAM M-135) OX=696747 GN=ccmO PE=3 SV=1	9	266	28.7	5.22
D4ZNJ7	Putative polysaccharide deacetylase OS=Arthrospira platensis (strain NIES-39 / IAM M-135) OX=696747 GN=NIES39_O06490 PE=4 SV=1	9	244	28.2	8.38
D5A0R9	Uncharacterized protein OS=Arthrospira platensis (strain NIES-39 / IAM M-135) OX=696747 GN=NIES39_A08410 PE=4 SV=1	9	89	10.4	8.44
D5A5M7	Uncharacterized protein OS=Arthrospira platensis (strain NIES-39 / IAM M-135) OX=696747 GN=NIES39_D01930 PE=4 SV=1	9	167	18.9	5
D5A620	Probable tRNA/rRNA methyltransferase OS=Arthrospira platensis (strain NIES-39 / IAM M-135) OX=696747 GN=NIES39_O04060 PE=4 SV=1	9	312	33.9	9.66
D4ZXI5	Polyamine aminopropyltransferase OS=Arthrospira platensis (strain NIES-39 / IAM M-135) OX=696747 GN=speE PE=3 SV=1	9	313	34.8	5.07
D4ZPD9	Bifunctional purine biosynthesis protein PurH OS=Arthrospira platensis (strain NIES-39 / IAM M-135) OX=696747 GN=purH PE=3 SV=1	9	515	55.4	5.82
D4ZTD9	Glycerol dehydrogenase OS=Arthrospira platensis (strain NIES-39 / IAM M-135) OX=696747 GN=gldA PE=3 SV=1	9	382	40.5	7.06
D4ZYB9	Circadian clock protein kinase KaiC OS=Arthrospira platensis (strain NIES-39 / IAM M-135) OX=696747 GN=kaiC PE=3 SV=1	9	517	57.6	6.34
D5A1T4	MacB_PCD domain-containing protein OS=Arthrospira platensis (strain NIES-39 / IAM M-135) OX=696747 GN=NIES39_M01300 PE=4 SV=1	9	416	45	5.1
D5A5J9	CHAT domain-containing protein OS=Arthrospira platensis (strain NIES-39 / IAM M-135) OX=696747 GN=NIES39_D01650 PE=4 SV=1	9	810	88.4	5.1
D5A608	PLD phosphodiesterase domain-containing protein OS=Arthrospira platensis (strain NIES-39 / IAM M-135) OX=696747 GN=NIES39_O03940 PE=4 SV=1	9	565	65.7	6.7
D5A108	Biliverdin reductase OS=Arthrospira platensis (strain NIES-39 / IAM M-135) OX=696747 GN=bvdR PE=4 SV=1	9	339	37.4	6.02
D4ZZC0	Uncharacterized protein OS=Arthrospira platensis (strain NIES-39 / IAM M-135) OX=696747 GN=NIES39_A06060 PE=4 SV=1	9	147	17	9.57
D4ZVE4	Uncharacterized protein OS=Arthrospira platensis (strain NIES-39 / IAM M-135) OX=696747 GN=NIES39_K01100 PE=4 SV=1	9	147	16	8.94
D5A1Y9	Cobalt ABC transporter ATP-binding protein OS=Arthrospira platensis (strain NIES-39 / IAM M-135) OX=696747 GN=NIES39_M01850 PE=4 SV=1	9	283	32.1	5.67
D4ZN48	GHL10 domain-containing protein OS=Arthrospira platensis (strain NIES-39 / IAM M-135) OX=696747 GN=NIES39_D04300 PE=4 SV=1	9	476	53.7	6.48
D4ZX38	Pseudouridine synthase OS=Arthrospira platensis (strain NIES-39 / IAM M-135) OX=696747 GN=NIES39_K04680 PE=3 SV=1	9	193	22.7	10.15
D4ZMS1	Putative transposase OS=Arthrospira platensis (strain NIES-39 / IAM M-135) OX=696747 GN=NIES39_D03010 PE=4 SV=1	9	273	31.6	8.48
D4ZY23	Formate acetyltransferase OS=Arthrospira platensis (strain NIES-39 / IAM M-135) OX=696747 GN=NIES39_A04130 PE=3 SV=1	9	763	85.9	5.92
D4ZVM2	RVT_N domain-containing protein OS=Arthrospira platensis (strain NIES-39 / IAM M-135) OX=696747 GN=NIES39_K01900 PE=4 SV=1	9	137	15.8	11.6
D4ZZW5	Diaphorase subunit of the bidirectional hydrogenase OS=Arthrospira platensis (strain NIES-39 / IAM M-135) OX=696747 GN=hoxF PE=3 SV=1	9	537	57.8	5.96
D4ZTM0	Bifunctional protein FolD OS=Arthrospira platensis (strain NIES-39 / IAM M-135) OX=696747 GN=folD PE=3 SV=1	9	286	30.7	6.42
D5A3P9	Uncharacterized protein OS=Arthrospira platensis (strain NIES-39 / IAM M-135) OX=696747 GN=NIES39_C03260 PE=4 SV=1	9	252	28.2	8.4
D4ZZE8	Aldehyde dehydrogenase OS=Arthrospira platensis (strain NIES-39 / IAM M-135) OX=696747 GN=NIES39_A06340 PE=3 SV=1	9	459	51.2	7.01
D4ZPG4	50S ribosomal protein L2 OS=Arthrospira platensis (strain NIES-39 / IAM M-135) OX=696747 GN=rplB PE=3 SV=1	9	287	31.4	11.15
D4ZNQ1	Uncharacterized protein OS=Arthrospira platensis (strain NIES-39 / IAM M-135) OX=696747 GN=NIES39_O07030 PE=4 SV=1	9	253	27.8	4.73
D4ZTR5	Two-component response regulator OS=Arthrospira platensis (strain NIES-39 / IAM M-135) OX=696747 GN=NIES39_J01280 PE=4 SV=1	9	483	54.6	6.98
D4ZU70	OrfB_Zn_ribbon domain-containing protein OS=Arthrospira platensis (strain NIES-39 / IAM M-135) OX=696747 GN=NIES39_J02880 PE=4 SV=1	9	242	27.1	10.04
D4ZNY0	DAO domain-containing protein OS=Arthrospira platensis (strain NIES-39 / IAM M-135) OX=696747 GN=NIES39_Q00200 PE=4 SV=1	9	369	39.4	7.55
D4ZRX8	Pentapeptide repeat-containing protein OS=Arthrospira platensis (strain NIES-39 / IAM M-135) OX=696747 GN=NIES39_E03160 PE=4 SV=1	9	335	35.1	7.47
D5A0G6	Methyltransf_11 domain-containing protein OS=Arthrospira platensis (strain NIES-39 / IAM M-135) OX=696747 GN=NIES39_L06070 PE=4 SV=1	9	220	24.5	5.07
D5A0K6	Pentapeptide repeat-containing protein OS=Arthrospira platensis (strain NIES-39 / IAM M-135) OX=696747 GN=NIES39_A07780 PE=4 SV=1	9	255	27.4	4.94
D5A673	Putative transposase OS=Arthrospira platensis (strain NIES-39 / IAM M-135) OX=696747 GN=NIES39_O04590 PE=4 SV=1	9	128	14.6	9.36
D4ZVG5	Type I restriction-modification system endonuclease OS=Arthrospira platensis (strain NIES-39 / IAM M-135) OX=696747 GN=NIES39_K01310 PE=4 SV=1	9	140	15.7	6.33
D5A2X5	Acetyl-coenzyme A carboxylase carboxyl transferase subunit alpha OS=Arthrospira platensis (strain NIES-39 / IAM M-135) OX=696747 GN=accA PE=3 SV=1	9	327	35.9	6.11
D4ZR85	ABC transporter ATP-binding protein OS=Arthrospira platensis (strain NIES-39 / IAM M-135) OX=696747 GN=NIES39_E01870 PE=4 SV=1	9	269	29.6	9.88
D5A6E8	DUF362 domain-containing protein OS=Arthrospira platensis (strain NIES-39 / IAM M-135) OX=696747 GN=NIES39_O05340 PE=4 SV=1	9	316	34.7	7.17
D5A4H1	Putative peptidase OS=Arthrospira platensis (strain NIES-39 / IAM M-135) OX=696747 GN=NIES39_O01180 PE=4 SV=1	9	644	68.4	4.83
D5A015	3-hydroxyacyl-[acyl-carrier-protein] dehydratase FabZ OS=Arthrospira platensis (strain NIES-39 / IAM M-135) OX=696747 GN=fabZ PE=3 SV=1	9	164	18.3	6.8
D4ZRN1	Uncharacterized protein OS=Arthrospira platensis (strain NIES-39 / IAM M-135) OX=696747 GN=NIES39_R01450 PE=4 SV=1	9	129	14.2	6.1
D4ZWX0	Serine/threonine protein kinase OS=Arthrospira platensis (strain NIES-39 / IAM M-135) OX=696747 GN=NIES39_K03990 PE=4 SV=1	9	658	72.6	4.58
D5A2C4	G-D-S-L family lipolytic protein OS=Arthrospira platensis (strain NIES-39 / IAM M-135) OX=696747 GN=NIES39_C01080 PE=4 SV=1	8	271	30.5	8.59
D5A3S5	AAA_31 domain-containing protein OS=Arthrospira platensis (strain NIES-39 / IAM M-135) OX=696747 GN=NIES39_C03520 PE=4 SV=1	8	721	80.3	5
D4ZZU7	AAA domain-containing protein OS=Arthrospira platensis (strain NIES-39 / IAM M-135) OX=696747 GN=NIES39_L03880 PE=4 SV=1	8	509	57.6	6.29
D5A408	Putative phosphopantetheine-binding protein OS=Arthrospira platensis (strain NIES-39 / IAM M-135) OX=696747 GN=NIES39_C04360 PE=4 SV=1	8	154	16.9	4.34
D4ZZX1	Protein kinase domain-containing protein OS=Arthrospira platensis (strain NIES-39 / IAM M-135) OX=696747 GN=NIES39_L04120 PE=4 SV=1	8	558	64.1	5.64
D4ZWE7	Uncharacterized protein OS=Arthrospira platensis (strain NIES-39 / IAM M-135) OX=696747 GN=NIES39_A00870 PE=4 SV=1	8	190	21.1	6.92
D4ZR37	Glutamyl-tRNA(Gln) amidotransferase subunit A OS=Arthrospira platensis (strain NIES-39 / IAM M-135) OX=696747 GN=gatA PE=3 SV=1	8	487	52.1	5.68
D5A1T1	33 kDa chaperonin OS=Arthrospira platensis (strain NIES-39 / IAM M-135) OX=696747 GN=hslO PE=3 SV=1	8	309	33.2	5.21
D5A169	Putative sugar ABC transporter permease protein OS=Arthrospira platensis (strain NIES-39 / IAM M-135) OX=696747 GN=NIES39_B00720 PE=3 SV=1	8	321	36.6	8.98
D4ZQS5	Uncharacterized protein OS=Arthrospira platensis (strain NIES-39 / IAM M-135) OX=696747 GN=NIES39_E00240 PE=4 SV=1	8	381	44	5.11
D4ZNR2	Putative anti-sigma regulatory factor OS=Arthrospira platensis (strain NIES-39 / IAM M-135) OX=696747 GN=NIES39_O07140 PE=4 SV=1	8	143	16.6	5
D4ZWG2	Glycogen debranching enzyme OS=Arthrospira platensis (strain NIES-39 / IAM M-135) OX=696747 GN=glgX PE=3 SV=1	8	707	80.5	4.97
D5A261	Hemolysin-type calcium-binding region protein OS=Arthrospira platensis (strain NIES-39 / IAM M-135) OX=696747 GN=NIES39_C00450 PE=4 SV=1	8	288	29	3.84
D4ZRK6	Cell shape-determining protein MreB OS=Arthrospira platensis (strain NIES-39 / IAM M-135) OX=696747 GN=mreB PE=3 SV=1	8	348	37.1	5.26
D4ZT61	Photosystem I biogenesis protein BtpA OS=Arthrospira platensis (strain NIES-39 / IAM M-135) OX=696747 GN=btpA PE=3 SV=1	8	288	30.7	6.15
D4ZQG6	Mannose-1-phosphate guanylyltransferase OS=Arthrospira platensis (strain NIES-39 / IAM M-135) OX=696747 GN=manC PE=4 SV=1	8	349	38.6	4.72
D5A4Q3	Uncharacterized protein OS=Arthrospira platensis (strain NIES-39 / IAM M-135) OX=696747 GN=NIES39_O02020 PE=4 SV=1	8	530	60.7	7.83
D4ZT68	Endonuclease III OS=Arthrospira platensis (strain NIES-39 / IAM M-135) OX=696747 GN=nth PE=3 SV=1	8	217	24.7	8.68
D5A1I6	Translation initiation factor IF-3 OS=Arthrospira platensis (strain NIES-39 / IAM M-135) OX=696747 GN=infC PE=3 SV=1	8	181	21.2	9.64
D4ZX03	Uncharacterized protein OS=Arthrospira platensis (strain NIES-39 / IAM M-135) OX=696747 GN=NIES39_K04330 PE=4 SV=1	8	170	19.2	7.44
D4ZVF9	Methylase_S domain-containing protein OS=Arthrospira platensis (strain NIES-39 / IAM M-135) OX=696747 GN=NIES39_K01250 PE=4 SV=1	8	255	28.9	5.95
D5A163	Probable long-chain-fatty-acid--CoA ligase OS=Arthrospira platensis (strain NIES-39 / IAM M-135) OX=696747 GN=fadD PE=3 SV=1	8	647	71.9	5.47
D4ZXS2	Y1_Tnp domain-containing protein OS=Arthrospira platensis (strain NIES-39 / IAM M-135) OX=696747 GN=NIES39_A03110 PE=4 SV=1	8	171	20.4	9.25
D4ZYM7	Uncharacterized protein OS=Arthrospira platensis (strain NIES-39 / IAM M-135) OX=696747 GN=NIES39_L02300 PE=4 SV=1	8	171	19.7	9.6
D4ZU35	PHB domain-containing protein OS=Arthrospira platensis (strain NIES-39 / IAM M-135) OX=696747 GN=NIES39_J02530 PE=4 SV=1	8	281	31.2	5.58
D4ZP83	DRTGG domain-containing protein OS=Arthrospira platensis (strain NIES-39 / IAM M-135) OX=696747 GN=NIES39_D05610 PE=4 SV=1	8	355	39.1	5.06
D4ZTJ0	BPL/LPL catalytic domain-containing protein OS=Arthrospira platensis (strain NIES-39 / IAM M-135) OX=696747 GN=NIES39_J00530 PE=4 SV=1	8	245	27.4	7.11
D4ZU33	Ribosomal RNA small subunit methyltransferase I OS=Arthrospira platensis (strain NIES-39 / IAM M-135) OX=696747 GN=rsmI PE=3 SV=1	8	282	30.8	6.16
D4ZUM1	Guanylate kinase OS=Arthrospira platensis (strain NIES-39 / IAM M-135) OX=696747 GN=gmk PE=3 SV=1	8	184	20.8	5.88
D4ZWY1	4-alpha-glucanotransferase OS=Arthrospira platensis (strain NIES-39 / IAM M-135) OX=696747 GN=malQ PE=3 SV=1	8	503	58.5	5.44
D5A0M4	Uncharacterized protein OS=Arthrospira platensis (strain NIES-39 / IAM M-135) OX=696747 GN=NIES39_A07960 PE=4 SV=1	8	135	15.1	4.97
D4ZWE0	Filament integrity protein OS=Arthrospira platensis (strain NIES-39 / IAM M-135) OX=696747 GN=fraC PE=4 SV=1	8	172	19.5	9.07
D4ZSX3	DnaK family protein OS=Arthrospira platensis (strain NIES-39 / IAM M-135) OX=696747 GN=NIES39_G01050 PE=3 SV=1	8	530	59	5.06
D5A4P8	Peptidase S74 domain-containing protein OS=Arthrospira platensis (strain NIES-39 / IAM M-135) OX=696747 GN=NIES39_O01970 PE=4 SV=1	8	259	29.2	5.63
D4ZQF5	Uncharacterized protein OS=Arthrospira platensis (strain NIES-39 / IAM M-135) OX=696747 GN=NIES39_Q02760 PE=4 SV=1	8	790	90.5	6.93
D5A1C6	Alanine--tRNA ligase OS=Arthrospira platensis (strain NIES-39 / IAM M-135) OX=696747 GN=alaS PE=3 SV=1	8	878	96.8	5.36
D4ZYQ6	Uncharacterized protein OS=Arthrospira platensis (strain NIES-39 / IAM M-135) OX=696747 GN=NIES39_L02600 PE=4 SV=1	8	124	13.7	4.41
D5A6D2	PQQ repeat protein OS=Arthrospira platensis (strain NIES-39 / IAM M-135) OX=696747 GN=NIES39_O05180 PE=4 SV=1	8	496	54.9	5.66
D5A3T7	Uncharacterized protein OS=Arthrospira platensis (strain NIES-39 / IAM M-135) OX=696747 GN=NIES39_C03640 PE=4 SV=1	8	149	17.5	4.55
D4ZWE1	Peptidase_M28 domain-containing protein OS=Arthrospira platensis (strain NIES-39 / IAM M-135) OX=696747 GN=NIES39_A00810 PE=4 SV=1	8	323	36	5.02
D4ZR51	Peptidase_C39_2 domain-containing protein OS=Arthrospira platensis (strain NIES-39 / IAM M-135) OX=696747 GN=NIES39_E01520 PE=4 SV=1	8	883	98.3	6.38
D4ZQ78	Putative modulator of DNA gyrase OS=Arthrospira platensis (strain NIES-39 / IAM M-135) OX=696747 GN=tldD PE=3 SV=1	8	448	48.1	5.39
D4ZTE5	Uncharacterized protein OS=Arthrospira platensis (strain NIES-39 / IAM M-135) OX=696747 GN=NIES39_J00080 PE=4 SV=1	8	162	18.5	10.39
D5A3E0	Uncharacterized protein OS=Arthrospira platensis (strain NIES-39 / IAM M-135) OX=696747 GN=NIES39_O00060 PE=4 SV=1	8	187	21	4.82
D4ZN25	SGNH_hydro domain-containing protein OS=Arthrospira platensis (strain NIES-39 / IAM M-135) OX=696747 GN=NIES39_D04070 PE=4 SV=1	8	287	32.3	6.3
D4ZWN6	Malic enzyme OS=Arthrospira platensis (strain NIES-39 / IAM M-135) OX=696747 GN=NIES39_A01760 PE=3 SV=1	8	463	49.3	5.62
D5A0D7	Putative monooxygenase OS=Arthrospira platensis (strain NIES-39 / IAM M-135) OX=696747 GN=NIES39_L05780 PE=3 SV=1	8	440	49.8	8.9
D5A078	Ras family small GTPase OS=Arthrospira platensis (strain NIES-39 / IAM M-135) OX=696747 GN=NIES39_L05190 PE=4 SV=1	8	177	19.7	7.33
D4ZW70	Uncharacterized protein OS=Arthrospira platensis (strain NIES-39 / IAM M-135) OX=696747 GN=NIES39_A00080 PE=4 SV=1	8	165	19.7	9.16
D4ZRU2	Serine/threonine dehydratase OS=Arthrospira platensis (strain NIES-39 / IAM M-135) OX=696747 GN=NIES39_E02800 PE=4 SV=1	8	330	35.1	6.89
D4ZP42	Transposase OS=Arthrospira platensis (strain NIES-39 / IAM M-135) OX=696747 GN=NIES39_Q00820 PE=4 SV=1	8	343	40.3	10.07
D5A0X0	Methyltransferase OS=Arthrospira platensis (strain NIES-39 / IAM M-135) OX=696747 GN=NIES39_A08920 PE=3 SV=1	8	382	43.6	8.37
D4ZXW0	Bacterioferritin comigratory protein OS=Arthrospira platensis (strain NIES-39 / IAM M-135) OX=696747 GN=NIES39_A03490 PE=4 SV=1	8	153	16.9	5.29
D4ZU93	Putative ABC transporter ATP-binding protein OS=Arthrospira platensis (strain NIES-39 / IAM M-135) OX=696747 GN=NIES39_J03110 PE=4 SV=1	8	370	40.7	6.19
D4ZW08	Pyrroline-5-carboxylate reductase OS=Arthrospira platensis (strain NIES-39 / IAM M-135) OX=696747 GN=proC PE=3 SV=1	8	268	27.9	5.22
D5A634	Dihydropteroate synthase OS=Arthrospira platensis (strain NIES-39 / IAM M-135) OX=696747 GN=folP PE=3 SV=1	8	281	29.7	5
D4ZV14	Uroporphyrinogen-III C-methyltransferase OS=Arthrospira platensis (strain NIES-39 / IAM M-135) OX=696747 GN=cobA PE=3 SV=1	8	511	55.6	6.65
D4ZPM5	Lar_N domain-containing protein OS=Arthrospira platensis (strain NIES-39 / IAM M-135) OX=696747 GN=NIES39_D07030 PE=4 SV=1	8	409	45.4	5.9
D4ZVB6	TPR domain protein OS=Arthrospira platensis (strain NIES-39 / IAM M-135) OX=696747 GN=NIES39_K00820 PE=4 SV=1	8	1215	137.9	4.94
D4ZW61	Uncharacterized protein OS=Arthrospira platensis (strain NIES-39 / IAM M-135) OX=696747 GN=NIES39_K03800 PE=4 SV=1	8	141	16.2	4.83
D5A4I9	Pentapeptide repeat-containing protein OS=Arthrospira platensis (strain NIES-39 / IAM M-135) OX=696747 GN=NIES39_O01360 PE=4 SV=1	8	218	22.7	4.96
D4ZPK1	Uncharacterized protein OS=Arthrospira platensis (strain NIES-39 / IAM M-135) OX=696747 GN=NIES39_D06790 PE=4 SV=1	8	154	17.6	9.58
D4ZVU1	Uncharacterized protein OS=Arthrospira platensis (strain NIES-39 / IAM M-135) OX=696747 GN=NIES39_K02590 PE=4 SV=1	8	167	17.8	7.24
D5A279	tRNA N6-adenosine threonylcarbamoyltransferase OS=Arthrospira platensis (strain NIES-39 / IAM M-135) OX=696747 GN=tsaD PE=3 SV=1	8	347	36.9	6.21
D5A157	CobW C-terminal domain-containing protein OS=Arthrospira platensis (strain NIES-39 / IAM M-135) OX=696747 GN=NIES39_B00600 PE=3 SV=1	8	347	39.1	5.14
D4ZN72	AAA_16 domain-containing protein OS=Arthrospira platensis (strain NIES-39 / IAM M-135) OX=696747 GN=NIES39_D04540 PE=4 SV=1	8	450	51.2	5.83
D5A0H5	GMP synthase [glutamine-hydrolyzing] OS=Arthrospira platensis (strain NIES-39 / IAM M-135) OX=696747 GN=guaA PE=3 SV=1	8	541	60.8	5.77
D4ZVA0	Lycopene cyclase OS=Arthrospira platensis (strain NIES-39 / IAM M-135) OX=696747 GN=cruP PE=4 SV=1	8	517	57.7	6.33
D5A0L8	Protein-glutamate methylesterase/protein-glutamine glutaminase OS=Arthrospira platensis (strain NIES-39 / IAM M-135) OX=696747 GN=cheB PE=3 SV=1	8	349	37.9	6.4
D4ZN28	N5-carboxyaminoimidazole ribonucleotide mutase OS=Arthrospira platensis (strain NIES-39 / IAM M-135) OX=696747 GN=purE PE=3 SV=1	8	181	19.1	5.82
D4ZQ14	Molecular chaperone DnaK OS=Arthrospira platensis (strain NIES-39 / IAM M-135) OX=696747 GN=dnaK PE=3 SV=1	8	737	82.2	5.3
D4ZN09	Phycocyanin alpha phycocyanobilin lyase related protein OS=Arthrospira platensis (strain NIES-39 / IAM M-135) OX=696747 GN=NIES39_D03910 PE=4 SV=1	8	220	24.1	4.75
D4ZTK0	Uncharacterized protein OS=Arthrospira platensis (strain NIES-39 / IAM M-135) OX=696747 GN=NIES39_J00630 PE=4 SV=1	8	492	57.9	7.3
D4ZSH5	Aldo_ket_red domain-containing protein OS=Arthrospira platensis (strain NIES-39 / IAM M-135) OX=696747 GN=NIES39_F00470 PE=4 SV=1	8	337	38.8	6.54
D4ZWZ5	Aspartate--tRNA(Asp/Asn) ligase OS=Arthrospira platensis (strain NIES-39 / IAM M-135) OX=696747 GN=aspS PE=3 SV=1	8	597	67.5	5.77
D5A0K1	Orotate phosphoribosyltransferase OS=Arthrospira platensis (strain NIES-39 / IAM M-135) OX=696747 GN=pyrE PE=3 SV=1	8	208	22.3	5.15
D4ZRU9	Citrate synthase OS=Arthrospira platensis (strain NIES-39 / IAM M-135) OX=696747 GN=gltA PE=3 SV=1	8	391	44.1	6.54
D5A598	Myo-inositol-1-phosphate synthase OS=Arthrospira platensis (strain NIES-39 / IAM M-135) OX=696747 GN=ino1 PE=3 SV=1	8	365	40.6	5.53
D4ZUY5	Ferredoxin-dependent glutamate synthase OS=Arthrospira platensis (strain NIES-39 / IAM M-135) OX=696747 GN=glsF PE=3 SV=1	8	1569	170	5.88
D5A0C7	Two-component sensor histidine kinase OS=Arthrospira platensis (strain NIES-39 / IAM M-135) OX=696747 GN=NIES39_L05680 PE=4 SV=1	8	497	56	6.21
D5A0C0	Light-independent protochlorophyllide reductase iron-sulfur ATP-binding protein OS=Arthrospira platensis (strain NIES-39 / IAM M-135) OX=696747 GN=chlL PE=3 SV=1	8	288	31.5	4.84
D4ZYU7	AAA_31 domain-containing protein OS=Arthrospira platensis (strain NIES-39 / IAM M-135) OX=696747 GN=NIES39_L03030 PE=4 SV=1	8	354	39.2	7.03
D4ZPQ3	4-diphosphocytidyl-2-C-methyl-D-erythritol kinase OS=Arthrospira platensis (strain NIES-39 / IAM M-135) OX=696747 GN=ispE PE=3 SV=1	8	315	33.9	5.48
D5A4S8	Uncharacterized protein OS=Arthrospira platensis (strain NIES-39 / IAM M-135) OX=696747 GN=NIES39_O02270 PE=4 SV=1	8	2350	262.7	5.35
D5A5T5	HNH endonuclease OS=Arthrospira platensis (strain NIES-39 / IAM M-135) OX=696747 GN=NIES39_D02510 PE=4 SV=1	8	197	21.3	10.14
D4ZQD9	Putative nicotinamide nucleotide transhydrogenase alpha subunit OS=Arthrospira platensis (strain NIES-39 / IAM M-135) OX=696747 GN=pntA PE=3 SV=1	8	381	40.2	5.14
D4ZQ70	Uncharacterized protein OS=Arthrospira platensis (strain NIES-39 / IAM M-135) OX=696747 GN=NIES39_Q01910 PE=4 SV=1	8	171	19	4.67
D4ZX15	Uncharacterized protein OS=Arthrospira platensis (strain NIES-39 / IAM M-135) OX=696747 GN=NIES39_K04450 PE=4 SV=1	8	171	19.7	8.63
D4ZTL9	Geranylgeranyl pyrophosphate synthase OS=Arthrospira platensis (strain NIES-39 / IAM M-135) OX=696747 GN=crtE PE=3 SV=1	8	316	33.9	4.83
D5A400	Uncharacterized protein OS=Arthrospira platensis (strain NIES-39 / IAM M-135) OX=696747 GN=NIES39_C04280 PE=4 SV=1	8	158	17	9.32
D5A6C7	Uncharacterized protein OS=Arthrospira platensis (strain NIES-39 / IAM M-135) OX=696747 GN=NIES39_O05130 PE=4 SV=1	8	396	44.6	4.5
D4ZRH5	Uncharacterized protein OS=Arthrospira platensis (strain NIES-39 / IAM M-135) OX=696747 GN=NIES39_R00890 PE=4 SV=1	8	185	20.1	5.22
D5A3L2	Precorrin-4 C11-methyltransferase OS=Arthrospira platensis (strain NIES-39 / IAM M-135) OX=696747 GN=cobM PE=3 SV=1	8	265	29.1	7.23
D4ZT65	Uncharacterized protein OS=Arthrospira platensis (strain NIES-39 / IAM M-135) OX=696747 GN=NIES39_H00550 PE=4 SV=1	8	159	18.7	9.42
D4ZS12	Uncharacterized protein OS=Arthrospira platensis (strain NIES-39 / IAM M-135) OX=696747 GN=NIES39_E03500 PE=4 SV=1	8	358	40.4	6.11
D4ZQD6	CbiA domain-containing protein OS=Arthrospira platensis (strain NIES-39 / IAM M-135) OX=696747 GN=NIES39_Q02570 PE=4 SV=1	8	213	23.2	7.2
D5A4J3	Imidazole glycerol phosphate synthase subunit HisH OS=Arthrospira platensis (strain NIES-39 / IAM M-135) OX=696747 GN=hisH PE=3 SV=1	8	213	22.9	5.14
D4ZY92	Sensor histidine kinase OS=Arthrospira platensis (strain NIES-39 / IAM M-135) OX=696747 GN=NIES39_A04820 PE=4 SV=1	7	147	16.2	6.71
D4ZU79	Type II restriction enzyme OS=Arthrospira platensis (strain NIES-39 / IAM M-135) OX=696747 GN=NIES39_J02970 PE=4 SV=1	7	348	39.9	6.62
D4ZXU2	Molybdate ABC transporter permease protein OS=Arthrospira platensis (strain NIES-39 / IAM M-135) OX=696747 GN=NIES39_A03310 PE=3 SV=1	7	630	69.2	8.63
D5A5A2	Putative ABC transporter substrate-binding protein OS=Arthrospira platensis (strain NIES-39 / IAM M-135) OX=696747 GN=NIES39_D00680 PE=4 SV=1	7	389	44.5	5.97
D5A0R3	Cysteine desulfurase OS=Arthrospira platensis (strain NIES-39 / IAM M-135) OX=696747 GN=NIES39_A08350 PE=3 SV=1	7	389	41.5	6.67
D4ZZU5	Uncharacterized protein OS=Arthrospira platensis (strain NIES-39 / IAM M-135) OX=696747 GN=NIES39_L03860 PE=4 SV=1	7	470	52.9	9.07
D5A305	Oxidored_molyb domain-containing protein OS=Arthrospira platensis (strain NIES-39 / IAM M-135) OX=696747 GN=NIES39_N00050 PE=4 SV=1	7	323	36.8	8.94
D4ZYU4	5-amino-6-(D-ribitylamino)uracil--L-tyrosine 4-hydroxyphenyl transferase OS=Arthrospira platensis (strain NIES-39 / IAM M-135) OX=696747 GN=cofH PE=3 SV=1	7	378	42	6.74
D4ZPU5	Non-specific serine/threonine protein kinase OS=Arthrospira platensis (strain NIES-39 / IAM M-135) OX=696747 GN=NIES39_D07730 PE=4 SV=1	7	649	72.2	7.02
D5A0H9	Uncharacterized protein OS=Arthrospira platensis (strain NIES-39 / IAM M-135) OX=696747 GN=NIES39_L06200 PE=4 SV=1	7	203	23.5	7.85
D5A0Q5	ATP synthase subunit b OS=Arthrospira platensis (strain NIES-39 / IAM M-135) OX=696747 GN=atpF PE=3 SV=1	7	176	19.5	5.27
D5A4L5	UDP-glucuronate decarboxylase OS=Arthrospira platensis (strain NIES-39 / IAM M-135) OX=696747 GN=NIES39_O01640 PE=3 SV=1	7	312	35.5	6.54
D4ZS56	DNA mismatch repair protein MutS OS=Arthrospira platensis (strain NIES-39 / IAM M-135) OX=696747 GN=mutS PE=3 SV=1	7	883	98.4	6.11
D5A4A4	Reverse transcriptase OS=Arthrospira platensis (strain NIES-39 / IAM M-135) OX=696747 GN=NIES39_C05320 PE=4 SV=1	7	408	46.4	9.47
D4ZRI6	Probable tRNA/rRNA methyltransferase OS=Arthrospira platensis (strain NIES-39 / IAM M-135) OX=696747 GN=NIES39_R01000 PE=4 SV=1	7	259	28.3	5.45
D4ZS25	DNA-directed RNA polymerase subunit gamma OS=Arthrospira platensis (strain NIES-39 / IAM M-135) OX=696747 GN=rpoC1 PE=3 SV=1	7	629	71.4	8.37
D4ZQG9	Uncharacterized protein OS=Arthrospira platensis (strain NIES-39 / IAM M-135) OX=696747 GN=NIES39_Q02900 PE=4 SV=1	7	438	47.4	5.62
D4ZXQ5	Ribosome-binding factor A OS=Arthrospira platensis (strain NIES-39 / IAM M-135) OX=696747 GN=rbfA PE=3 SV=1	7	137	15.5	6.1
D4ZYV7	Pyruvate dehydrogenase E1 component subunit alpha OS=Arthrospira platensis (strain NIES-39 / IAM M-135) OX=696747 GN=pdhA PE=4 SV=1	7	343	38.4	5.2
D4ZW60	Valine-pyruvate aminotransferase OS=Arthrospira platensis (strain NIES-39 / IAM M-135) OX=696747 GN=avtA PE=4 SV=1	7	427	47.4	4.98
D5A5I4	Probable carboxymethylenebutenolidase OS=Arthrospira platensis (strain NIES-39 / IAM M-135) OX=696747 GN=NIES39_D01500 PE=4 SV=1	7	248	26.9	5.19
D4ZMY2	Phosphate starvation-inducible protein OS=Arthrospira platensis (strain NIES-39 / IAM M-135) OX=696747 GN=phoH PE=4 SV=1	7	317	35.5	8.25
D4ZXU6	Putative adenylate cyclase OS=Arthrospira platensis (strain NIES-39 / IAM M-135) OX=696747 GN=NIES39_A03350 PE=3 SV=1	7	455	51.3	5.91
D4ZQH6	Uncharacterized protein OS=Arthrospira platensis (strain NIES-39 / IAM M-135) OX=696747 GN=NIES39_Q02970 PE=4 SV=1	7	414	48.4	8.51
D5A2X8	Serine/threonine protein kinase containing TPR domain OS=Arthrospira platensis (strain NIES-39 / IAM M-135) OX=696747 GN=NIES39_M02580 PE=4 SV=1	7	759	83.4	6.05
D4ZQH9	Probable oxidoreductase OS=Arthrospira platensis (strain NIES-39 / IAM M-135) OX=696747 GN=NIES39_Q03000 PE=4 SV=1	7	359	39.5	6.14
D4ZQD4	tRNA-specific 2-thiouridylase MnmA OS=Arthrospira platensis (strain NIES-39 / IAM M-135) OX=696747 GN=trmU PE=3 SV=1	7	359	39.6	6.84
D4ZU37	Protease OS=Arthrospira platensis (strain NIES-39 / IAM M-135) OX=696747 GN=NIES39_J02550 PE=3 SV=1	7	608	64.9	5.38
D4ZSJ0	Chaperone protein ClpB OS=Arthrospira platensis (strain NIES-39 / IAM M-135) OX=696747 GN=clpB2 PE=3 SV=1	7	928	103.4	5.86
D5A190	50S ribosomal subunit assembly factor BipA OS=Arthrospira platensis (strain NIES-39 / IAM M-135) OX=696747 GN=bipA PE=3 SV=1	7	596	66.3	5.07
D4ZN41	Isocitrate dehydrogenase [NADP] OS=Arthrospira platensis (strain NIES-39 / IAM M-135) OX=696747 GN=icd PE=4 SV=1	7	472	52.5	5.43
D4ZUW9	Ribonuclease E OS=Arthrospira platensis (strain NIES-39 / IAM M-135) OX=696747 GN=rne PE=4 SV=1	7	750	83	4.94
D4ZQE7	AAA domain-containing protein OS=Arthrospira platensis (strain NIES-39 / IAM M-135) OX=696747 GN=NIES39_Q02680 PE=4 SV=1	7	501	56.5	6
D4ZRV4	NTP_transf_9 domain-containing protein OS=Arthrospira platensis (strain NIES-39 / IAM M-135) OX=696747 GN=NIES39_E02920 PE=4 SV=1	7	167	19.1	5.19
D5A457	Chaperone protein DnaJ OS=Arthrospira platensis (strain NIES-39 / IAM M-135) OX=696747 GN=dnaJ PE=3 SV=1	7	376	40.6	6.79
D4ZZV2	Protein kinase domain-containing protein OS=Arthrospira platensis (strain NIES-39 / IAM M-135) OX=696747 GN=NIES39_L03930 PE=4 SV=1	7	585	65.9	9.45
D4ZTL4	Pyridoxine 5'-phosphate synthase OS=Arthrospira platensis (strain NIES-39 / IAM M-135) OX=696747 GN=pdxJ PE=3 SV=1	7	237	26	5.47
D4ZRJ7	Uncharacterized protein OS=Arthrospira platensis (strain NIES-39 / IAM M-135) OX=696747 GN=NIES39_R01110 PE=3 SV=1	7	363	38.9	5.4
D5A1X9	Uncharacterized protein OS=Arthrospira platensis (strain NIES-39 / IAM M-135) OX=696747 GN=NIES39_M01750 PE=4 SV=1	7	490	57	6.62
D5A291	Transcription antitermination protein NusB OS=Arthrospira platensis (strain NIES-39 / IAM M-135) OX=696747 GN=nusB PE=3 SV=1	7	210	23.5	5.44
D4ZQI9	Radical SAM core domain-containing protein OS=Arthrospira platensis (strain NIES-39 / IAM M-135) OX=696747 GN=NIES39_R00090 PE=4 SV=1	7	420	48	6.44
D4ZS91	Putative nitrate ABC transport substrate-binding protein OS=Arthrospira platensis (strain NIES-39 / IAM M-135) OX=696747 GN=NIES39_E04290 PE=4 SV=1	7	534	58.7	4.92
D4ZT39	Protein-glutamate O-methyltransferase OS=Arthrospira platensis (strain NIES-39 / IAM M-135) OX=696747 GN=NIES39_H00290 PE=4 SV=1	7	520	59	8.07
D4ZRU8	NAD(P)H-quinone oxidoreductase subunit 1 OS=Arthrospira platensis (strain NIES-39 / IAM M-135) OX=696747 GN=ndhA PE=3 SV=1	7	422	45.4	5.16
D4ZZN5	Uncharacterized protein OS=Arthrospira platensis (strain NIES-39 / IAM M-135) OX=696747 GN=NIES39_A07210 PE=4 SV=1	7	183	20.2	5.02
D5A187	Universal stress protein OS=Arthrospira platensis (strain NIES-39 / IAM M-135) OX=696747 GN=NIES39_B00900 PE=3 SV=1	7	155	17.4	6.79
D5A0D0	Methylenetetrahydrofolate reductase OS=Arthrospira platensis (strain NIES-39 / IAM M-135) OX=696747 GN=NIES39_L05710 PE=3 SV=1	7	296	32.6	9.39
D4ZQF1	NYN domain-containing protein OS=Arthrospira platensis (strain NIES-39 / IAM M-135) OX=696747 GN=NIES39_Q02720 PE=4 SV=1	7	466	52.6	8.03
D4ZZE9	Lycopene cyclase OS=Arthrospira platensis (strain NIES-39 / IAM M-135) OX=696747 GN=cruA PE=4 SV=1	7	678	77.4	7.05
D4ZXK5	Uncharacterized protein OS=Arthrospira platensis (strain NIES-39 / IAM M-135) OX=696747 GN=NIES39_A02440 PE=4 SV=1	7	523	59.8	9.39
D4ZZG1	Chromophore lyase CpcT/CpeT OS=Arthrospira platensis (strain NIES-39 / IAM M-135) OX=696747 GN=cpcT PE=3 SV=1	7	198	22.8	5.47
D5A0C2	Light-independent protochlorophyllide reductase subunit N OS=Arthrospira platensis (strain NIES-39 / IAM M-135) OX=696747 GN=chlN PE=3 SV=1	7	467	52.6	5.43
D4ZNC4	CHAT domain-containing protein OS=Arthrospira platensis (strain NIES-39 / IAM M-135) OX=696747 GN=NIES39_D05060 PE=4 SV=1	7	680	76.5	5.05
D4ZV46	Prim-Pol domain-containing protein OS=Arthrospira platensis (strain NIES-39 / IAM M-135) OX=696747 GN=NIES39_K00110 PE=4 SV=1	7	908	103.1	7.72
D4ZPN5	Protein kinase domain-containing protein OS=Arthrospira platensis (strain NIES-39 / IAM M-135) OX=696747 GN=NIES39_D07130 PE=4 SV=1	7	681	77.4	5.5
D4ZSU8	Two-component system response regulator (OmpR subfamily) OS=Arthrospira platensis (strain NIES-39 / IAM M-135) OX=696747 GN=NIES39_G00800 PE=4 SV=1	7	227	25.9	6.96
D4ZXW3	DNA repair protein RecO OS=Arthrospira platensis (strain NIES-39 / IAM M-135) OX=696747 GN=recO PE=3 SV=1	7	298	32.7	6.52
D4ZZR6	Uncharacterized protein OS=Arthrospira platensis (strain NIES-39 / IAM M-135) OX=696747 GN=NIES39_A07520 PE=4 SV=1	7	355	41.1	9.39
D4ZMW2	ATP-dependent 6-phosphofructokinase OS=Arthrospira platensis (strain NIES-39 / IAM M-135) OX=696747 GN=pfkA PE=3 SV=1	7	384	41.2	6.24
D4ZPA7	Uncharacterized protein OS=Arthrospira platensis (strain NIES-39 / IAM M-135) OX=696747 GN=NIES39_D05850 PE=4 SV=1	7	456	53.4	4.86
D4ZZZ7	Uncharacterized protein OS=Arthrospira platensis (strain NIES-39 / IAM M-135) OX=696747 GN=NIES39_L04380 PE=4 SV=1	7	271	30	6
D4ZTD5	Glucose-1-phosphate thymidylyltransferase OS=Arthrospira platensis (strain NIES-39 / IAM M-135) OX=696747 GN=rfbA PE=4 SV=1	7	357	38.9	5.57
D4ZUF6	MATE efflux family protein OS=Arthrospira platensis (strain NIES-39 / IAM M-135) OX=696747 GN=NIES39_J03740 PE=4 SV=1	7	457	48.6	9.58
D4ZPN7	Chromosome partition protein Smc OS=Arthrospira platensis (strain NIES-39 / IAM M-135) OX=696747 GN=smc PE=3 SV=1	7	1202	136.4	5.81
D4ZR45	Recombinase domain-containing protein OS=Arthrospira platensis (strain NIES-39 / IAM M-135) OX=696747 GN=NIES39_E01460 PE=4 SV=1	7	430	50.2	9.38
D4ZS04	EAL domain-containing protein OS=Arthrospira platensis (strain NIES-39 / IAM M-135) OX=696747 GN=NIES39_E03420 PE=4 SV=1	7	158	17.7	8.46
D5A4L6	Uma2 domain-containing protein OS=Arthrospira platensis (strain NIES-39 / IAM M-135) OX=696747 GN=NIES39_O01650 PE=4 SV=1	7	187	21.3	4.7
D4ZPE5	Acetolactate synthase OS=Arthrospira platensis (strain NIES-39 / IAM M-135) OX=696747 GN=NIES39_D06230 PE=3 SV=1	7	577	62.7	6.3
D5A245	Isochorismate synthase OS=Arthrospira platensis (strain NIES-39 / IAM M-135) OX=696747 GN=menF PE=3 SV=1	7	491	54.8	5.78
D5A3J4	Uncharacterized protein OS=Arthrospira platensis (strain NIES-39 / IAM M-135) OX=696747 GN=NIES39_O00600 PE=4 SV=1	7	347	37.5	4.49
D4ZUF9	DNA gyrase subunit A OS=Arthrospira platensis (strain NIES-39 / IAM M-135) OX=696747 GN=gyrA PE=3 SV=1	7	884	99	5.52
D4ZPI6	50S ribosomal protein L17 OS=Arthrospira platensis (strain NIES-39 / IAM M-135) OX=696747 GN=rplQ PE=3 SV=1	7	116	13.2	11.22
D4ZMQ7	TPR domain protein OS=Arthrospira platensis (strain NIES-39 / IAM M-135) OX=696747 GN=NIES39_D02870 PE=4 SV=1	7	610	71.1	5.73
D4ZSA5	G domain-containing protein OS=Arthrospira platensis (strain NIES-39 / IAM M-135) OX=696747 GN=NIES39_E04440 PE=4 SV=1	7	451	50	7.3
D4ZPQ6	Putative D-lactate dehydrogenase OS=Arthrospira platensis (strain NIES-39 / IAM M-135) OX=696747 GN=NIES39_D07340 PE=3 SV=1	7	335	36.8	5.27
D4ZSA4	Putative cell division inhibitor OS=Arthrospira platensis (strain NIES-39 / IAM M-135) OX=696747 GN=NIES39_E04430 PE=3 SV=1	7	306	33.5	5.96
D4ZTT3	Pentapeptide repeat-containing protein OS=Arthrospira platensis (strain NIES-39 / IAM M-135) OX=696747 GN=NIES39_J01460 PE=3 SV=1	7	379	41.9	4.74
D4ZTT2	Pentapeptide repeat-containing protein OS=Arthrospira platensis (strain NIES-39 / IAM M-135) OX=696747 GN=NIES39_J01450 PE=3 SV=1	7	379	41.7	5.02
D4ZQC2	Uncharacterized protein OS=Arthrospira platensis (strain NIES-39 / IAM M-135) OX=696747 GN=NIES39_Q02430 PE=4 SV=1	7	175	18.8	6.55
D4ZSP5	Uncharacterized protein OS=Arthrospira platensis (strain NIES-39 / IAM M-135) OX=696747 GN=NIES39_G00260 PE=4 SV=1	7	467	53.4	9.09
D5A220	Uma2 domain-containing protein OS=Arthrospira platensis (strain NIES-39 / IAM M-135) OX=696747 GN=NIES39_C00040 PE=4 SV=1	7	292	33.6	4.63
D4ZRU6	NADH-quinone oxidoreductase subunit J OS=Arthrospira platensis (strain NIES-39 / IAM M-135) OX=696747 GN=ndhG PE=3 SV=1	7	206	21.9	4.67
D4ZVV3	Aminotransferase OS=Arthrospira platensis (strain NIES-39 / IAM M-135) OX=696747 GN=NIES39_K02710 PE=3 SV=1	7	383	41.4	6.19
D5A351	Pentapeptide repeat-containing protein OS=Arthrospira platensis (strain NIES-39 / IAM M-135) OX=696747 GN=NIES39_N00510 PE=4 SV=1	7	192	20.4	5.57
D5A6E2	Putative chaperon-like protein for quinone binding OS=Arthrospira platensis (strain NIES-39 / IAM M-135) OX=696747 GN=NIES39_O05280 PE=4 SV=1	7	325	36.5	9.35
D4ZXZ4	Uncharacterized protein OS=Arthrospira platensis (strain NIES-39 / IAM M-135) OX=696747 GN=NIES39_A03840 PE=4 SV=1	7	325	37.2	8.85
D4ZNR6	K+-transporting ATPase D chain OS=Arthrospira platensis (strain NIES-39 / IAM M-135) OX=696747 GN=NIES39_O07180 PE=4 SV=1	7	370	41.9	6.71
D4ZPV5	UPF0234 protein NIES39_D07830 OS=Arthrospira platensis (strain NIES-39 / IAM M-135) OX=696747 GN=NIES39_D07830 PE=3 SV=1	7	163	18.5	8.27
D4ZR35	Uncharacterized protein OS=Arthrospira platensis (strain NIES-39 / IAM M-135) OX=696747 GN=NIES39_E01360 PE=4 SV=1	7	193	22	8.75
D4ZWK1	Malto-oligosyltrehalose synthase OS=Arthrospira platensis (strain NIES-39 / IAM M-135) OX=696747 GN=treY PE=4 SV=1	7	936	109	5.01
D4ZNR0	Ribosomal RNA small subunit methyltransferase H OS=Arthrospira platensis (strain NIES-39 / IAM M-135) OX=696747 GN=mraW PE=3 SV=1	7	312	34.8	8.81
D4ZXZ3	Dynamin_N domain-containing protein OS=Arthrospira platensis (strain NIES-39 / IAM M-135) OX=696747 GN=NIES39_A03830 PE=4 SV=1	7	728	82.7	5.25
D5A6F1	TPR domain protein OS=Arthrospira platensis (strain NIES-39 / IAM M-135) OX=696747 GN=NIES39_O05370 PE=4 SV=1	7	491	53.9	6.73
D4ZPE1	Two-component response regulator OS=Arthrospira platensis (strain NIES-39 / IAM M-135) OX=696747 GN=NIES39_D06190 PE=4 SV=1	7	253	28.7	6.83
D4ZPY5	Protein-export membrane protein SecF OS=Arthrospira platensis (strain NIES-39 / IAM M-135) OX=696747 GN=secF PE=3 SV=1	7	330	36.3	5.14
D4ZNW7	Poly(3-hydroxyalkanoate) polymerase subunit PhaE OS=Arthrospira platensis (strain NIES-39 / IAM M-135) OX=696747 GN=phaE PE=4 SV=1	7	330	38.3	5.78
D4ZYS4	ArsR family transcriptional regulator OS=Arthrospira platensis (strain NIES-39 / IAM M-135) OX=696747 GN=smtB PE=4 SV=1	7	120	14	7.02
D4ZX58	Uncharacterized protein OS=Arthrospira platensis (strain NIES-39 / IAM M-135) OX=696747 GN=NIES39_K04880 PE=4 SV=1	7	180	18.9	9.99
D4ZYI7	Uncharacterized protein OS=Arthrospira platensis (strain NIES-39 / IAM M-135) OX=696747 GN=NIES39_L01890 PE=4 SV=1	7	256	29.2	6.42
D4ZRF6	Endonuclease MutS2 OS=Arthrospira platensis (strain NIES-39 / IAM M-135) OX=696747 GN=mutS2 PE=3 SV=1	7	816	90.3	6.38
D4ZY42	Ribosome-binding ATPase YchF OS=Arthrospira platensis (strain NIES-39 / IAM M-135) OX=696747 GN=ychF PE=3 SV=1	7	363	39.4	4.93
D4ZX73	Cobalamin biosynthesis protein CobD OS=Arthrospira platensis (strain NIES-39 / IAM M-135) OX=696747 GN=cobD PE=3 SV=1	7	333	36.7	7.83
D5A692	TPR domain protein OS=Arthrospira platensis (strain NIES-39 / IAM M-135) OX=696747 GN=ycf37 PE=4 SV=1	7	182	20.7	7.9
D5A232	Glycine cleavage system T protein OS=Arthrospira platensis (strain NIES-39 / IAM M-135) OX=696747 GN=gcvT PE=4 SV=1	7	349	38.2	5.02
D4ZNV6	Pyruvate kinase OS=Arthrospira platensis (strain NIES-39 / IAM M-135) OX=696747 GN=NIES39_P00240 PE=3 SV=1	7	592	63.3	5.94
D4ZZV9	PAS domain-containing protein OS=Arthrospira platensis (strain NIES-39 / IAM M-135) OX=696747 GN=NIES39_L04000 PE=4 SV=1	7	167	19.3	5.24
D5A124	Putative 3'(2'),5'-bisphosphate nucleotidase OS=Arthrospira platensis (strain NIES-39 / IAM M-135) OX=696747 GN=NIES39_B00270 PE=4 SV=1	7	319	34.2	5.1
D4ZPI8	50S ribosomal protein L13 OS=Arthrospira platensis (strain NIES-39 / IAM M-135) OX=696747 GN=rplM PE=3 SV=1	7	152	17.1	9.95
D4ZR66	DnaJ domain protein OS=Arthrospira platensis (strain NIES-39 / IAM M-135) OX=696747 GN=NIES39_E01680 PE=4 SV=1	7	289	32.1	9.39
D4ZW62	SH3 type 3 domain protein OS=Arthrospira platensis (strain NIES-39 / IAM M-135) OX=696747 GN=NIES39_K03810 PE=4 SV=1	7	229	24.5	4.63
D4ZU25	Uncharacterized protein OS=Arthrospira platensis (strain NIES-39 / IAM M-135) OX=696747 GN=NIES39_J02430 PE=4 SV=1	7	214	24.4	4.83
D4ZQI4	Uncharacterized protein OS=Arthrospira platensis (strain NIES-39 / IAM M-135) OX=696747 GN=NIES39_R00040 PE=4 SV=1	7	214	24.1	6.32
D4ZNY3	Uncharacterized protein OS=Arthrospira platensis (strain NIES-39 / IAM M-135) OX=696747 GN=NIES39_Q00230 PE=4 SV=1	7	413	44.9	4.87
D4ZSR7	DUF218 domain-containing protein OS=Arthrospira platensis (strain NIES-39 / IAM M-135) OX=696747 GN=NIES39_G00490 PE=4 SV=1	7	246	27.6	9.79
D4ZWR0	UTP--glucose-1-phosphate uridylyltransferase OS=Arthrospira platensis (strain NIES-39 / IAM M-135) OX=696747 GN=cugP PE=3 SV=1	6	387	42.7	5.02
D4ZQS6	Diaminopimelate epimerase OS=Arthrospira platensis (strain NIES-39 / IAM M-135) OX=696747 GN=dapF PE=3 SV=1	6	295	32.1	5.03
D5A200	Uncharacterized protein OS=Arthrospira platensis (strain NIES-39 / IAM M-135) OX=696747 GN=NIES39_M01960 PE=4 SV=1	6	265	29.3	5.68
D5A543	Uncharacterized protein OS=Arthrospira platensis (strain NIES-39 / IAM M-135) OX=696747 GN=NIES39_D00090 PE=4 SV=1	6	203	22.6	9.72
D5A5E0	Pectate_lyase_3 domain-containing protein OS=Arthrospira platensis (strain NIES-39 / IAM M-135) OX=696747 GN=NIES39_D01060 PE=4 SV=1	6	578	63.2	5.25
D4ZYD4	Rqc2 homolog RqcH OS=Arthrospira platensis (strain NIES-39 / IAM M-135) OX=696747 GN=rqcH PE=3 SV=1	6	579	66.1	7.34
D5A6A9	TetR family transcriptional regulator OS=Arthrospira platensis (strain NIES-39 / IAM M-135) OX=696747 GN=NIES39_O04950 PE=4 SV=1	6	188	20.9	5.25
D4ZTU0	GHL10 domain-containing protein OS=Arthrospira platensis (strain NIES-39 / IAM M-135) OX=696747 GN=NIES39_J01530 PE=4 SV=1	6	909	100.5	8.28
D4ZPP7	Uncharacterized protein OS=Arthrospira platensis (strain NIES-39 / IAM M-135) OX=696747 GN=NIES39_D07250 PE=4 SV=1	6	330	37.6	4.35
D5A000	Photosystem I assembly protein Ycf3 OS=Arthrospira platensis (strain NIES-39 / IAM M-135) OX=696747 GN=ycf3 PE=3 SV=1	6	173	20	5.05
D4ZZM6	Putative tellurium resistance protein OS=Arthrospira platensis (strain NIES-39 / IAM M-135) OX=696747 GN=NIES39_A07120 PE=4 SV=1	6	189	21.3	4.68
D4ZSJ1	Aldoketomutase OS=Arthrospira platensis (strain NIES-39 / IAM M-135) OX=696747 GN=gloA PE=4 SV=1	6	142	15.5	5.27
D4ZQR1	Peptidase S74 domain-containing protein OS=Arthrospira platensis (strain NIES-39 / IAM M-135) OX=696747 GN=NIES39_E00090 PE=4 SV=1	6	237	26.7	6.54
D5A4I7	Uncharacterized protein OS=Arthrospira platensis (strain NIES-39 / IAM M-135) OX=696747 GN=NIES39_O01340 PE=4 SV=1	6	269	30.4	4.82
D4ZNN8	Glycine--tRNA ligase beta subunit OS=Arthrospira platensis (strain NIES-39 / IAM M-135) OX=696747 GN=glyS PE=3 SV=1	6	713	79.1	5.25
D5A2A8	Chaperone protein DnaJ OS=Arthrospira platensis (strain NIES-39 / IAM M-135) OX=696747 GN=dnaJ PE=4 SV=1	6	333	38.2	8.29
D4ZST8	Putative sensor protein OS=Arthrospira platensis (strain NIES-39 / IAM M-135) OX=696747 GN=NIES39_G00700 PE=4 SV=1	6	460	51.2	5.1
D4ZNQ8	Uncharacterized protein OS=Arthrospira platensis (strain NIES-39 / IAM M-135) OX=696747 GN=NIES39_O07100 PE=4 SV=1	6	238	25.3	5.08
D4ZNI7	Polysaccharide deacetylase OS=Arthrospira platensis (strain NIES-39 / IAM M-135) OX=696747 GN=NIES39_O06390 PE=4 SV=1	6	351	39.6	7.27
D4ZQ66	Two-component sensor histidine kinase OS=Arthrospira platensis (strain NIES-39 / IAM M-135) OX=696747 GN=NIES39_Q01870 PE=4 SV=1	6	1358	154.4	5.12
D4ZXR6	Uncharacterized protein OS=Arthrospira platensis (strain NIES-39 / IAM M-135) OX=696747 GN=NIES39_A03050 PE=4 SV=1	6	272	30.4	4.54
D5A3T2	AbiJ_NTD3 domain-containing protein OS=Arthrospira platensis (strain NIES-39 / IAM M-135) OX=696747 GN=NIES39_C03590 PE=4 SV=1	6	400	47	5.36
D4ZS73	Endo/exonuclease/phosphatase domain-containing protein OS=Arthrospira platensis (strain NIES-39 / IAM M-135) OX=696747 GN=NIES39_E04110 PE=4 SV=1	6	497	56.7	5.44
D4ZX66	ABC transporter permease protein OS=Arthrospira platensis (strain NIES-39 / IAM M-135) OX=696747 GN=NIES39_K04960 PE=3 SV=1	6	305	32.9	9.32
D4ZP09	Homoserine kinase OS=Arthrospira platensis (strain NIES-39 / IAM M-135) OX=696747 GN=thrB PE=3 SV=1	6	305	32.6	6.29
D5A677	FHA domain containing protein OS=Arthrospira platensis (strain NIES-39 / IAM M-135) OX=696747 GN=NIES39_O04630 PE=4 SV=1	6	514	57.2	5.3
D4ZVN3	Uncharacterized protein OS=Arthrospira platensis (strain NIES-39 / IAM M-135) OX=696747 GN=NIES39_K02010 PE=4 SV=1	6	241	27.4	6.55
D5A415	Phosphoribosylformylglycinamidine synthase subunit PurQ OS=Arthrospira platensis (strain NIES-39 / IAM M-135) OX=696747 GN=purQ PE=3 SV=1	6	225	24.8	6.99
D4ZV49	Uncharacterized protein OS=Arthrospira platensis (strain NIES-39 / IAM M-135) OX=696747 GN=NIES39_K00140 PE=4 SV=1	6	161	17.7	9.5
D4ZMT9	Uncharacterized protein OS=Arthrospira platensis (strain NIES-39 / IAM M-135) OX=696747 GN=NIES39_C01570 PE=4 SV=1	6	161	17.9	5.9
D4ZNX1	ATP-dependent zinc metalloprotease FtsH OS=Arthrospira platensis (strain NIES-39 / IAM M-135) OX=696747 GN=ftsH PE=3 SV=1	6	628	68.5	6.04
D5A4Z9	GUN4 domain-containing protein OS=Arthrospira platensis (strain NIES-39 / IAM M-135) OX=696747 GN=NIES39_O02980 PE=4 SV=1	6	532	58.3	6.9
D4ZWS9	NurA domain-containing protein OS=Arthrospira platensis (strain NIES-39 / IAM M-135) OX=696747 GN=NIES39_A02190 PE=4 SV=1	6	404	45.7	6.04
D4ZUJ3	Mg-protoporphyrin IX chelatase OS=Arthrospira platensis (strain NIES-39 / IAM M-135) OX=696747 GN=chlD PE=3 SV=1	6	663	71.9	5.07
D4ZXM9	Putative phosphate transport system ATP-binding protein OS=Arthrospira platensis (strain NIES-39 / IAM M-135) OX=696747 GN=pstB PE=4 SV=1	6	275	30.9	6.79
D4ZR77	Two-component hybrid sensor and regulator OS=Arthrospira platensis (strain NIES-39 / IAM M-135) OX=696747 GN=NIES39_E01790 PE=4 SV=1	6	665	74.9	5.94
D4ZXH0	NB-ARC domain-containing protein OS=Arthrospira platensis (strain NIES-39 / IAM M-135) OX=696747 GN=NIES39_L00840 PE=4 SV=1	6	472	53.3	5.21
D5A5J8	Uncharacterized protein OS=Arthrospira platensis (strain NIES-39 / IAM M-135) OX=696747 GN=NIES39_D01640 PE=4 SV=1	6	212	24	5.82
D4ZVH3	Uma2 domain-containing protein OS=Arthrospira platensis (strain NIES-39 / IAM M-135) OX=696747 GN=NIES39_K01390 PE=4 SV=1	6	261	30.7	4.96
D5A5D2	Undecaprenyl-phosphate galactosephosphotransferase OS=Arthrospira platensis (strain NIES-39 / IAM M-135) OX=696747 GN=NIES39_D00980 PE=3 SV=1	6	245	28.5	10.33
D5A5X3	Uncharacterized protein OS=Arthrospira platensis (strain NIES-39 / IAM M-135) OX=696747 GN=NIES39_O03580 PE=4 SV=1	6	180	20.6	4.63
D4ZY98	Serine/threonine protein kinase with WD-40 repeats OS=Arthrospira platensis (strain NIES-39 / IAM M-135) OX=696747 GN=NIES39_A04880 PE=4 SV=1	6	770	85.6	8.76
D5A5F5	Uncharacterized protein OS=Arthrospira platensis (strain NIES-39 / IAM M-135) OX=696747 GN=NIES39_D01210 PE=4 SV=1	6	721	79.7	5.11
D5A6D9	Uncharacterized protein OS=Arthrospira platensis (strain NIES-39 / IAM M-135) OX=696747 GN=NIES39_O05250 PE=4 SV=1	6	410	46.1	5.99
D4ZWH6	Exonuclease domain-containing protein OS=Arthrospira platensis (strain NIES-39 / IAM M-135) OX=696747 GN=NIES39_A01160 PE=4 SV=1	6	853	98.4	6.6
D4ZYJ2	Reverse transcriptase homolog OS=Arthrospira platensis (strain NIES-39 / IAM M-135) OX=696747 GN=NIES39_L01940 PE=4 SV=1	6	525	59.3	9.83
D5A3B8	Phosphate acyltransferase OS=Arthrospira platensis (strain NIES-39 / IAM M-135) OX=696747 GN=plsX PE=3 SV=1	6	346	36.8	6.62
D5A128	Uma2 domain-containing protein OS=Arthrospira platensis (strain NIES-39 / IAM M-135) OX=696747 GN=NIES39_B00310 PE=4 SV=1	6	231	26.9	4.96
D4ZU78	DNA (cytosine-5-)-methyltransferase OS=Arthrospira platensis (strain NIES-39 / IAM M-135) OX=696747 GN=NIES39_J02960 PE=3 SV=1	6	429	48.3	8.91
D4ZQU2	Reverse transcriptase OS=Arthrospira platensis (strain NIES-39 / IAM M-135) OX=696747 GN=NIES39_E00410 PE=4 SV=1	6	397	45.2	9.73
D5A162	Uncharacterized protein OS=Arthrospira platensis (strain NIES-39 / IAM M-135) OX=696747 GN=NIES39_B00650 PE=4 SV=1	6	149	17.2	5.03
D4ZW93	Phosphoenolpyruvate mutase OS=Arthrospira platensis (strain NIES-39 / IAM M-135) OX=696747 GN=NIES39_A00310 PE=4 SV=1	6	432	48.5	6.57
D5A477	UMP pyrophosphorylase OS=Arthrospira platensis (strain NIES-39 / IAM M-135) OX=696747 GN=NIES39_C05050 PE=3 SV=1	6	216	23.7	5.05
D5A287	Phosphoglycerate mutase OS=Arthrospira platensis (strain NIES-39 / IAM M-135) OX=696747 GN=NIES39_C00710 PE=4 SV=1	6	449	50.4	6.48
D4ZZW4	Hydroxylamine reductase OS=Arthrospira platensis (strain NIES-39 / IAM M-135) OX=696747 GN=hcp PE=3 SV=1	6	549	60.6	5.5
D5A1Y3	Non-specific serine/threonine protein kinase OS=Arthrospira platensis (strain NIES-39 / IAM M-135) OX=696747 GN=NIES39_M01790 PE=4 SV=1	6	450	50.6	5.44
D5A6E5	Uncharacterized protein OS=Arthrospira platensis (strain NIES-39 / IAM M-135) OX=696747 GN=NIES39_O05310 PE=4 SV=1	6	200	22.4	5.01
D4ZTA0	Uncharacterized protein OS=Arthrospira platensis (strain NIES-39 / IAM M-135) OX=696747 GN=NIES39_H00900 PE=3 SV=1	6	451	49.4	5.96
D4ZRD4	50S ribosomal protein L25 OS=Arthrospira platensis (strain NIES-39 / IAM M-135) OX=696747 GN=rplY PE=3 SV=1	6	201	21.7	5.06
D4ZQD7	NAD(P) transhydrogenase subunit beta OS=Arthrospira platensis (strain NIES-39 / IAM M-135) OX=696747 GN=pntB PE=3 SV=1	6	469	48.9	5.34
D4ZTE8	Histidine kinase OS=Arthrospira platensis (strain NIES-39 / IAM M-135) OX=696747 GN=NIES39_J00110 PE=4 SV=1	6	688	75.6	5.27
D4ZTP9	TNase-like domain-containing protein OS=Arthrospira platensis (strain NIES-39 / IAM M-135) OX=696747 GN=NIES39_J01120 PE=4 SV=1	6	319	36.9	7.58
D4ZYV3	Acetate kinase OS=Arthrospira platensis (strain NIES-39 / IAM M-135) OX=696747 GN=ackA PE=3 SV=1	6	403	43.9	6.28
D4ZUT7	HTH_OrfB_IS605 domain-containing protein OS=Arthrospira platensis (strain NIES-39 / IAM M-135) OX=696747 GN=NIES39_J05060 PE=4 SV=1	6	252	28.1	9.48
D4ZX70	MoxR protein homolog OS=Arthrospira platensis (strain NIES-39 / IAM M-135) OX=696747 GN=NIES39_K05000 PE=4 SV=1	6	303	33.8	6.16
D4ZRS5	Sugar ABC transporter ATP-binding protein OS=Arthrospira platensis (strain NIES-39 / IAM M-135) OX=696747 GN=NIES39_E02630 PE=4 SV=1	6	354	39.5	5.6
D4ZQ01	Band 7 protein OS=Arthrospira platensis (strain NIES-39 / IAM M-135) OX=696747 GN=NIES39_Q01220 PE=3 SV=1	6	523	57.2	5.92
D5A049	Uncharacterized protein OS=Arthrospira platensis (strain NIES-39 / IAM M-135) OX=696747 GN=NIES39_L04900 PE=4 SV=1	6	186	21.5	9.7
D4ZPE4	Translation elongation factor EF-G OS=Arthrospira platensis (strain NIES-39 / IAM M-135) OX=696747 GN=fus PE=3 SV=1	6	695	76.5	5.02
D5A105	Peptidoglycan binding domain protein OS=Arthrospira platensis (strain NIES-39 / IAM M-135) OX=696747 GN=NIES39_B00080 PE=4 SV=1	6	492	53.3	9.69
D4ZWQ6	Short-chain dehydrogenases/reductases family protein OS=Arthrospira platensis (strain NIES-39 / IAM M-135) OX=696747 GN=NIES39_A01960 PE=4 SV=1	6	408	45.9	8.6
D4ZN45	Cob(I)alamin adenosyltransferase OS=Arthrospira platensis (strain NIES-39 / IAM M-135) OX=696747 GN=cobO PE=4 SV=1	6	204	23	7.21
D4ZYK7	Two-component hybrid sensor and regulator OS=Arthrospira platensis (strain NIES-39 / IAM M-135) OX=696747 GN=NIES39_L02100 PE=4 SV=1	6	443	49.5	5.06
D5A470	NAD-dependent epimerase/dehydratase OS=Arthrospira platensis (strain NIES-39 / IAM M-135) OX=696747 GN=NIES39_C04980 PE=4 SV=1	6	341	38.3	7.43
D5A318	Uncharacterized protein OS=Arthrospira platensis (strain NIES-39 / IAM M-135) OX=696747 GN=NIES39_N00180 PE=4 SV=1	6	324	37.5	6.07
D4ZS54	Hydroxyacylglutathione hydrolase OS=Arthrospira platensis (strain NIES-39 / IAM M-135) OX=696747 GN=gloB PE=3 SV=1	6	256	28.5	5.95
D4ZNG2	Folylpolyglutamate synthase OS=Arthrospira platensis (strain NIES-39 / IAM M-135) OX=696747 GN=folC PE=3 SV=1	6	428	46.5	6.27
D4ZRA0	Uncharacterized protein OS=Arthrospira platensis (strain NIES-39 / IAM M-135) OX=696747 GN=NIES39_E02060 PE=4 SV=1	6	206	24	9.41
D4ZVX6	TPR domain protein OS=Arthrospira platensis (strain NIES-39 / IAM M-135) OX=696747 GN=NIES39_K02940 PE=4 SV=1	6	636	71.9	7.72
D4ZQ75	Peripla_BP_6 domain-containing protein OS=Arthrospira platensis (strain NIES-39 / IAM M-135) OX=696747 GN=NIES39_Q01960 PE=4 SV=1	6	501	53.6	5.68
D5A335	Uncharacterized protein OS=Arthrospira platensis (strain NIES-39 / IAM M-135) OX=696747 GN=NIES39_N00350 PE=4 SV=1	6	260	28.1	4.68
D4ZXI9	Uncharacterized protein OS=Arthrospira platensis (strain NIES-39 / IAM M-135) OX=696747 GN=NIES39_L01030 PE=3 SV=1	6	191	21.4	3.84
D5A403	Zinc-hook domain-containing protein OS=Arthrospira platensis (strain NIES-39 / IAM M-135) OX=696747 GN=NIES39_C04310 PE=4 SV=1	6	1026	119	6.76
D4ZPA9	Group 3 RNA polymerase sigma factor SigF OS=Arthrospira platensis (strain NIES-39 / IAM M-135) OX=696747 GN=sigF PE=4 SV=1	6	261	29.7	7.11
D4ZQ79	Uncharacterized protein OS=Arthrospira platensis (strain NIES-39 / IAM M-135) OX=696747 GN=NIES39_Q02000 PE=3 SV=1	6	490	53	5.26
D4ZPZ8	Uncharacterized protein OS=Arthrospira platensis (strain NIES-39 / IAM M-135) OX=696747 GN=NIES39_Q01190 PE=4 SV=1	6	385	45	6.76
D5A6A1	Probable glycosyl transferase OS=Arthrospira platensis (strain NIES-39 / IAM M-135) OX=696747 GN=NIES39_O04870 PE=4 SV=1	6	280	32.3	5.05
D5A382	Cell division protein FtsQ OS=Arthrospira platensis (strain NIES-39 / IAM M-135) OX=696747 GN=ftsQ PE=4 SV=1	6	280	31.9	6.13
D4ZY28	Transposase OS=Arthrospira platensis (strain NIES-39 / IAM M-135) OX=696747 GN=NIES39_A04180 PE=3 SV=1	6	368	42.6	9.95
D5A192	Putative transcription factor OS=Arthrospira platensis (strain NIES-39 / IAM M-135) OX=696747 GN=NIES39_B00950 PE=4 SV=1	6	298	33.3	6.4
D5A0P8	Apolipoprotein N-acyltransferase OS=Arthrospira platensis (strain NIES-39 / IAM M-135) OX=696747 GN=lnt PE=3 SV=1	6	491	54.6	8.06
D5A239	Aminopeptidase P OS=Arthrospira platensis (strain NIES-39 / IAM M-135) OX=696747 GN=NIES39_C00230 PE=3 SV=1	6	456	49.7	6.18
D4ZR27	Y1_Tnp domain-containing protein OS=Arthrospira platensis (strain NIES-39 / IAM M-135) OX=696747 GN=NIES39_E01280 PE=4 SV=1	6	193	23.3	8.79
D5A2N1	Uncharacterized protein OS=Arthrospira platensis (strain NIES-39 / IAM M-135) OX=696747 GN=NIES39_C02170 PE=4 SV=1	6	334	38.6	5.6
D4ZZA7	N6_Mtase domain-containing protein OS=Arthrospira platensis (strain NIES-39 / IAM M-135) OX=696747 GN=NIES39_A05930 PE=4 SV=1	6	229	26.4	9.19
D4ZTE2	Probable alpha-L-glutamate ligase OS=Arthrospira platensis (strain NIES-39 / IAM M-135) OX=696747 GN=rimK PE=3 SV=1	6	301	32.7	9.09
D4ZTW1	Putative transposase OS=Arthrospira platensis (strain NIES-39 / IAM M-135) OX=696747 GN=NIES39_J01740 PE=4 SV=1	6	178	21	10.56
D5A137	Uncharacterized protein OS=Arthrospira platensis (strain NIES-39 / IAM M-135) OX=696747 GN=NIES39_B00400 PE=4 SV=1	6	214	23.6	5.6
D4ZT97	Peptidoglycan glycosyltransferase OS=Arthrospira platensis (strain NIES-39 / IAM M-135) OX=696747 GN=NIES39_H00870 PE=4 SV=1	6	767	85.6	6.01
D5A1Z6	Long-chain acyl-[acyl-carrier-protein] reductase OS=Arthrospira platensis (strain NIES-39 / IAM M-135) OX=696747 GN=NIES39_M01920 PE=3 SV=1	6	339	37.5	7.42
D4ZVZ3	Peptidase C51 domain-containing protein OS=Arthrospira platensis (strain NIES-39 / IAM M-135) OX=696747 GN=NIES39_K03120 PE=4 SV=1	6	571	61.3	4.89
D5A1R6	Uncharacterized protein OS=Arthrospira platensis (strain NIES-39 / IAM M-135) OX=696747 GN=NIES39_M01120 PE=4 SV=1	6	465	52.2	10.01
D4ZX87	Uncharacterized protein OS=Arthrospira platensis (strain NIES-39 / IAM M-135) OX=696747 GN=NIES39_L00010 PE=4 SV=1	6	161	17.5	4.92
D4ZVY7	Uncharacterized protein OS=Arthrospira platensis (strain NIES-39 / IAM M-135) OX=696747 GN=NIES39_K03050 PE=4 SV=1	6	716	80.7	5.53
D4ZUC4	Uncharacterized protein OS=Arthrospira platensis (strain NIES-39 / IAM M-135) OX=696747 GN=NIES39_J03420 PE=4 SV=1	6	573	64.6	6.49
D4ZY54	Transposase OS=Arthrospira platensis (strain NIES-39 / IAM M-135) OX=696747 GN=NIES39_A04440 PE=4 SV=1	6	197	22.7	9.92
D4ZNP7	Ribulose-phosphate 3-epimerase OS=Arthrospira platensis (strain NIES-39 / IAM M-135) OX=696747 GN=rpe PE=3 SV=1	6	233	25.3	5.3
D5A1L2	HTH HARE-type domain-containing protein OS=Arthrospira platensis (strain NIES-39 / IAM M-135) OX=696747 GN=NIES39_M00570 PE=4 SV=1	6	484	53.7	5.16
D5A612	PDDEXK_1 domain-containing protein OS=Arthrospira platensis (strain NIES-39 / IAM M-135) OX=696747 GN=NIES39_O03980 PE=4 SV=1	6	879	101	5.96
D5A5D3	GDP-mannose 4,6-dehydratase OS=Arthrospira platensis (strain NIES-39 / IAM M-135) OX=696747 GN=gmd PE=3 SV=1	6	342	39.6	6.38
D4ZUL7	ATP-dependent Clp protease proteolytic subunit OS=Arthrospira platensis (strain NIES-39 / IAM M-135) OX=696747 GN=clpP PE=3 SV=1	6	198	22	4.96
D4ZWG8	Two-component response regulator OS=Arthrospira platensis (strain NIES-39 / IAM M-135) OX=696747 GN=NIES39_A01080 PE=4 SV=1	6	216	24.5	5.53
D4ZNQ5	Uncharacterized protein OS=Arthrospira platensis (strain NIES-39 / IAM M-135) OX=696747 GN=NIES39_O07070 PE=4 SV=1	6	379	43.1	6.52
D4ZTE4	MscS mechanosensitive ion channel family protein OS=Arthrospira platensis (strain NIES-39 / IAM M-135) OX=696747 GN=NIES39_J00070 PE=3 SV=1	6	686	77.6	9.06
D5A4K4	Putative methyltransferase OS=Arthrospira platensis (strain NIES-39 / IAM M-135) OX=696747 GN=NIES39_O01530 PE=4 SV=1	6	289	32.6	4.98
D5A3N4	NAD-dependent epimerase/dehydratase OS=Arthrospira platensis (strain NIES-39 / IAM M-135) OX=696747 GN=NIES39_C03100 PE=4 SV=1	6	271	30.1	6.4
D4ZZI6	Uncharacterized protein OS=Arthrospira platensis (strain NIES-39 / IAM M-135) OX=696747 GN=NIES39_A06720 PE=4 SV=1	6	199	20.9	8.54
D4ZN71	Putative transposase OS=Arthrospira platensis (strain NIES-39 / IAM M-135) OX=696747 GN=NIES39_D04530 PE=3 SV=1	6	362	41.7	9.92
D4ZYX1	Glucanase OS=Arthrospira platensis (strain NIES-39 / IAM M-135) OX=696747 GN=NIES39_L03270 PE=3 SV=1	6	344	37.7	5.66
D5A0L7	Protein-glutamate O-methyltransferase OS=Arthrospira platensis (strain NIES-39 / IAM M-135) OX=696747 GN=NIES39_A07890 PE=4 SV=1	6	290	34.1	7.27
D4ZPA1	Uncharacterized protein OS=Arthrospira platensis (strain NIES-39 / IAM M-135) OX=696747 GN=NIES39_D05790 PE=4 SV=1	6	399	46.1	9.47
D4ZY31	Putative HlyD family secretion protein OS=Arthrospira platensis (strain NIES-39 / IAM M-135) OX=696747 GN=NIES39_A04210 PE=3 SV=1	6	526	57.4	5.03
D5A606	DUF2357 domain-containing protein OS=Arthrospira platensis (strain NIES-39 / IAM M-135) OX=696747 GN=NIES39_O03920 PE=4 SV=1	6	527	61.8	8.87
D4ZRE9	S-adenosylmethionine synthase OS=Arthrospira platensis (strain NIES-39 / IAM M-135) OX=696747 GN=metK PE=3 SV=1	6	418	45.6	5.17
D5A0N2	Radical SAM domain protein OS=Arthrospira platensis (strain NIES-39 / IAM M-135) OX=696747 GN=NIES39_A08040 PE=4 SV=1	5	546	61.2	7.83
D5A2U7	Putative ABC transporter permease protein OS=Arthrospira platensis (strain NIES-39 / IAM M-135) OX=696747 GN=NIES39_M02270 PE=3 SV=1	5	292	33.2	9.82
D4ZUV6	TPR domain protein OS=Arthrospira platensis (strain NIES-39 / IAM M-135) OX=696747 GN=NIES39_J05250 PE=4 SV=1	5	530	59.4	5.07
D5A3F9	Threonine--tRNA ligase OS=Arthrospira platensis (strain NIES-39 / IAM M-135) OX=696747 GN=thrS PE=3 SV=1	5	604	69.4	6.11
D5A5P3	Mannose-1-phosphate guanyltransferase/phosphomannomutase OS=Arthrospira platensis (strain NIES-39 / IAM M-135) OX=696747 GN=NIES39_D02090 PE=3 SV=1	5	842	93.4	6.16
D4ZR73	Uncharacterized protein OS=Arthrospira platensis (strain NIES-39 / IAM M-135) OX=696747 GN=NIES39_E01750 PE=4 SV=1	5	495	57.6	4.92
D4ZRG9	DUF4157 domain-containing protein OS=Arthrospira platensis (strain NIES-39 / IAM M-135) OX=696747 GN=NIES39_R00830 PE=4 SV=1	5	752	82.9	7.9
D4ZPK9	Uncharacterized protein OS=Arthrospira platensis (strain NIES-39 / IAM M-135) OX=696747 GN=NIES39_D06870 PE=3 SV=1	5	459	50.5	6.11
D4ZQ02	Band 7 protein OS=Arthrospira platensis (strain NIES-39 / IAM M-135) OX=696747 GN=NIES39_Q01230 PE=3 SV=1	5	459	51.3	5.19
D4ZZK8	Uncharacterized protein OS=Arthrospira platensis (strain NIES-39 / IAM M-135) OX=696747 GN=NIES39_A06940 PE=4 SV=1	5	551	62.8	9.39
D5A0R1	Uncharacterized protein OS=Arthrospira platensis (strain NIES-39 / IAM M-135) OX=696747 GN=NIES39_A08330 PE=4 SV=1	5	551	61.3	5.78
D4ZZR8	AAA_31 domain-containing protein OS=Arthrospira platensis (strain NIES-39 / IAM M-135) OX=696747 GN=NIES39_A07540 PE=4 SV=1	5	276	31.1	5.36
D4ZW34	GUN4-like protein OS=Arthrospira platensis (strain NIES-39 / IAM M-135) OX=696747 GN=NIES39_K03530 PE=4 SV=1	5	240	27.3	6.2
D5A1P9	Transglutaminase-like domain OS=Arthrospira platensis (strain NIES-39 / IAM M-135) OX=696747 GN=NIES39_M00950 PE=4 SV=1	5	277	31.6	4.65
D5A202	Adenylate cyclase OS=Arthrospira platensis (strain NIES-39 / IAM M-135) OX=696747 GN=NIES39_M01980 PE=4 SV=1	5	868	97.5	5.39
D4ZTC5	Probable glycosyl transferase OS=Arthrospira platensis (strain NIES-39 / IAM M-135) OX=696747 GN=NIES39_H01150 PE=4 SV=1	5	1147	130.9	6.95
D4ZZE1	Putative trypsin OS=Arthrospira platensis (strain NIES-39 / IAM M-135) OX=696747 GN=NIES39_A06270 PE=4 SV=1	5	740	79.7	6.11
D5A218	Glycerol-3-phosphate dehydrogenase [NAD(P)+] OS=Arthrospira platensis (strain NIES-39 / IAM M-135) OX=696747 GN=gpsA PE=3 SV=1	5	315	33.5	4.93
D4ZSV5	Putative ferredoxin--nitrite reductase OS=Arthrospira platensis (strain NIES-39 / IAM M-135) OX=696747 GN=NIES39_G00870 PE=4 SV=1	5	482	53	7.8
D4ZR69	Translation initiation factor IF-2 OS=Arthrospira platensis (strain NIES-39 / IAM M-135) OX=696747 GN=infB PE=3 SV=1	5	1040	111.9	5.59
D4ZPE0	Glycoside hydrolase, family 9 OS=Arthrospira platensis (strain NIES-39 / IAM M-135) OX=696747 GN=NIES39_D06180 PE=4 SV=1	5	614	69.7	5.03
D4ZUF2	Pentapeptide repeat-containing protein OS=Arthrospira platensis (strain NIES-39 / IAM M-135) OX=696747 GN=NIES39_J03700 PE=4 SV=1	5	224	23.7	8.25
D4ZWK2	DNA repair protein RadC OS=Arthrospira platensis (strain NIES-39 / IAM M-135) OX=696747 GN=radC PE=3 SV=1	5	243	26.6	6.73
D4ZNU7	Uncharacterized protein OS=Arthrospira platensis (strain NIES-39 / IAM M-135) OX=696747 GN=NIES39_P00150 PE=4 SV=1	5	244	27	9.7
D5A1E8	Uncharacterized protein OS=Arthrospira platensis (strain NIES-39 / IAM M-135) OX=696747 GN=NIES39_L06740 PE=4 SV=1	5	169	19.7	5.19
D4ZTK2	Uncharacterized protein OS=Arthrospira platensis (strain NIES-39 / IAM M-135) OX=696747 GN=NIES39_J00650 PE=4 SV=1	5	452	50	4.81
D5A195	Zeta-carotene desaturase OS=Arthrospira platensis (strain NIES-39 / IAM M-135) OX=696747 GN=crtQb PE=3 SV=1	5	490	54.4	6.02
D5A1K6	CTP synthase OS=Arthrospira platensis (strain NIES-39 / IAM M-135) OX=696747 GN=pyrG PE=3 SV=1	5	566	62.9	6.13
D4ZS99	Uncharacterized protein OS=Arthrospira platensis (strain NIES-39 / IAM M-135) OX=696747 GN=ansA PE=4 SV=1	5	302	33.4	6.79
D4ZWT5	Uncharacterized protein OS=Arthrospira platensis (strain NIES-39 / IAM M-135) OX=696747 GN=NIES39_A02250 PE=4 SV=1	5	548	58.8	5.3
D5A1J1	Putative ABC transporter ATP-binding protein OS=Arthrospira platensis (strain NIES-39 / IAM M-135) OX=696747 GN=NIES39_M00360 PE=4 SV=1	5	416	46.1	9.28
D4ZWK5	Putative sulfotransferase OS=Arthrospira platensis (strain NIES-39 / IAM M-135) OX=696747 GN=NIES39_A01450 PE=4 SV=1	5	530	61	6.8
D4ZT34	Protein-glutamate methylesterase/protein-glutamine glutaminase OS=Arthrospira platensis (strain NIES-39 / IAM M-135) OX=696747 GN=cheB PE=3 SV=1	5	380	40.5	8.27
D4ZTR6	Two-component hybrid histidine kinase OS=Arthrospira platensis (strain NIES-39 / IAM M-135) OX=696747 GN=NIES39_J01290 PE=4 SV=1	5	933	105.6	4.84
D5A2K0	Uncharacterized protein OS=Arthrospira platensis (strain NIES-39 / IAM M-135) OX=696747 GN=NIES39_C01860 PE=4 SV=1	5	305	34.9	9.39
D4ZT26	Uncharacterized protein OS=Arthrospira platensis (strain NIES-39 / IAM M-135) OX=696747 GN=NIES39_H00160 PE=4 SV=1	5	267	30.7	9.26
D5A4I2	Probable flavoprotein OS=Arthrospira platensis (strain NIES-39 / IAM M-135) OX=696747 GN=NIES39_O01290 PE=3 SV=1	5	574	63.7	7.09
D5A367	Pentapeptide repeat-containing protein OS=Arthrospira platensis (strain NIES-39 / IAM M-135) OX=696747 GN=NIES39_N00670 PE=4 SV=1	5	517	56.9	6.58
D4ZUE4	CRISPR system Cms protein Csm5 OS=Arthrospira platensis (strain NIES-39 / IAM M-135) OX=696747 GN=NIES39_J03620 PE=3 SV=1	5	422	48.4	8.9
D4ZTC9	PpiC domain-containing protein OS=Arthrospira platensis (strain NIES-39 / IAM M-135) OX=696747 GN=NIES39_H01190 PE=4 SV=1	5	250	28.5	5.68
D4ZSS3	N-acetylmuramic acid 6-phosphate etherase OS=Arthrospira platensis (strain NIES-39 / IAM M-135) OX=696747 GN=murQ PE=3 SV=1	5	308	33.2	6.7
D5A311	Putative sulfotransferase OS=Arthrospira platensis (strain NIES-39 / IAM M-135) OX=696747 GN=NIES39_N00110 PE=4 SV=1	5	270	31.8	8.62
D4ZWS8	G domain-containing protein OS=Arthrospira platensis (strain NIES-39 / IAM M-135) OX=696747 GN=NIES39_A02180 PE=4 SV=1	5	444	48.6	5.08
D4ZPN0	Histidine kinase OS=Arthrospira platensis (strain NIES-39 / IAM M-135) OX=696747 GN=NIES39_D07080 PE=4 SV=1	5	1082	119	5.07
D4ZMP2	Putative K+ channel OS=Arthrospira platensis (strain NIES-39 / IAM M-135) OX=696747 GN=trkA PE=4 SV=1	5	232	25.4	6
D5A368	Pentapeptide repeat-containing protein OS=Arthrospira platensis (strain NIES-39 / IAM M-135) OX=696747 GN=NIES39_N00680 PE=4 SV=1	5	484	52.9	5.5
D5A3C0	Malonyl CoA-acyl carrier protein transacylase OS=Arthrospira platensis (strain NIES-39 / IAM M-135) OX=696747 GN=fabD PE=3 SV=1	5	291	31.3	5.35
D5A1F1	Uncharacterized protein OS=Arthrospira platensis (strain NIES-39 / IAM M-135) OX=696747 GN=NIES39_L06770 PE=4 SV=1	5	272	32.2	7.09
D4ZVI3	Lipoyl synthase OS=Arthrospira platensis (strain NIES-39 / IAM M-135) OX=696747 GN=lipA PE=3 SV=1	5	292	32.9	6.68
D4ZQA4	Glutamine--fructose-6-phosphate aminotransferase [isomerizing] OS=Arthrospira platensis (strain NIES-39 / IAM M-135) OX=696747 GN=glmS PE=3 SV=1	5	643	70.6	5.67
D5A2X9	Fibrillin OS=Arthrospira platensis (strain NIES-39 / IAM M-135) OX=696747 GN=NIES39_M02590 PE=4 SV=1	5	195	22.2	5.74
D4ZNU4	Uncharacterized protein OS=Arthrospira platensis (strain NIES-39 / IAM M-135) OX=696747 GN=NIES39_P00120 PE=4 SV=1	5	449	48.3	6.96
D5A2D5	Uncharacterized protein OS=Arthrospira platensis (strain NIES-39 / IAM M-135) OX=696747 GN=NIES39_C01190 PE=4 SV=1	5	490	56.1	5.35
D4ZRB5	4-hydroxy-tetrahydrodipicolinate reductase OS=Arthrospira platensis (strain NIES-39 / IAM M-135) OX=696747 GN=dapB PE=3 SV=1	5	275	29.5	5.43
D5A308	Uncharacterized protein OS=Arthrospira platensis (strain NIES-39 / IAM M-135) OX=696747 GN=NIES39_N00080 PE=4 SV=1	5	236	27.1	5.5
D4ZVY2	Uncharacterized protein OS=Arthrospira platensis (strain NIES-39 / IAM M-135) OX=696747 GN=NIES39_K03000 PE=4 SV=1	5	531	60.4	5.3
D5A4J2	Non-specific serine/threonine protein kinase OS=Arthrospira platensis (strain NIES-39 / IAM M-135) OX=696747 GN=NIES39_O01390 PE=4 SV=1	5	729	82.7	8.15
D4ZPP9	Indole-3-glycerol phosphate synthase OS=Arthrospira platensis (strain NIES-39 / IAM M-135) OX=696747 GN=trpC PE=3 SV=1	5	296	32.9	6.43
D4ZT95	Putative succinate dehydrogenase flavoprotein OS=Arthrospira platensis (strain NIES-39 / IAM M-135) OX=696747 GN=NIES39_H00850 PE=3 SV=1	5	575	63.5	6.2
D4ZTM9	Uncharacterized protein OS=Arthrospira platensis (strain NIES-39 / IAM M-135) OX=696747 GN=NIES39_J00920 PE=4 SV=1	5	775	87.9	8.62
D4ZR46	Biopolymer transport ExbD like protein OS=Arthrospira platensis (strain NIES-39 / IAM M-135) OX=696747 GN=NIES39_E01470 PE=3 SV=1	5	199	21.7	4.59
D4ZZH9	ATPase_AAA_core domain-containing protein OS=Arthrospira platensis (strain NIES-39 / IAM M-135) OX=696747 GN=NIES39_A06650 PE=4 SV=1	5	438	50.5	8
D5A5M6	Bifunctional lycopene cyclase/dioxygenase OS=Arthrospira platensis (strain NIES-39 / IAM M-135) OX=696747 GN=crtL PE=4 SV=1	5	677	75.8	6.25
D4ZTT0	S4 domain-containing protein OS=Arthrospira platensis (strain NIES-39 / IAM M-135) OX=696747 GN=NIES39_J01430 PE=4 SV=1	5	259	28.8	6.62
D4ZSS4	Urease accessory protein UreD OS=Arthrospira platensis (strain NIES-39 / IAM M-135) OX=696747 GN=ureD PE=3 SV=1	5	280	31.6	7.96
D4ZPK6	Uncharacterized protein OS=Arthrospira platensis (strain NIES-39 / IAM M-135) OX=696747 GN=NIES39_D06840 PE=4 SV=1	5	200	22.7	4.46
D4ZWX7	Uncharacterized protein OS=Arthrospira platensis (strain NIES-39 / IAM M-135) OX=696747 GN=NIES39_K04070 PE=4 SV=1	5	640	72	8.24
D4ZYR9	Uncharacterized protein OS=Arthrospira platensis (strain NIES-39 / IAM M-135) OX=696747 GN=NIES39_L02730 PE=4 SV=1	5	281	30.8	10.32
D4ZUU3	Uncharacterized protein OS=Arthrospira platensis (strain NIES-39 / IAM M-135) OX=696747 GN=NIES39_J05120 PE=4 SV=1	5	563	65.3	8.5
D4ZT74	Photosystem I assembly protein Ycf4 OS=Arthrospira platensis (strain NIES-39 / IAM M-135) OX=696747 GN=ycf4 PE=3 SV=1	5	181	20.3	9.45
D4ZPY4	Protein translocase subunit SecD OS=Arthrospira platensis (strain NIES-39 / IAM M-135) OX=696747 GN=secD PE=3 SV=1	5	463	49.8	4.88
D5A2W7	Cytosine-specific methyltransferase OS=Arthrospira platensis (strain NIES-39 / IAM M-135) OX=696747 GN=NIES39_M02470 PE=3 SV=1	5	443	50.7	9
D4ZMP9	Ribonuclease PH OS=Arthrospira platensis (strain NIES-39 / IAM M-135) OX=696747 GN=rph PE=3 SV=1	5	242	26.8	5.49
D4ZUU0	TPR domain protein OS=Arthrospira platensis (strain NIES-39 / IAM M-135) OX=696747 GN=NIES39_J05090 PE=4 SV=1	5	847	95.7	7.91
D4ZPX2	Heme oxygenase OS=Arthrospira platensis (strain NIES-39 / IAM M-135) OX=696747 GN=ho PE=4 SV=1	5	242	27.7	5.72
D5A2U1	Putative adenylate cyclase OS=Arthrospira platensis (strain NIES-39 / IAM M-135) OX=696747 GN=NIES39_M02210 PE=4 SV=1	5	646	71.9	4.79
D5A643	Thiamine-phosphate synthase OS=Arthrospira platensis (strain NIES-39 / IAM M-135) OX=696747 GN=thiE PE=3 SV=1	5	365	41.2	7.28
D5A6D7	Glucose-1-phosphate cytidylyltransferase OS=Arthrospira platensis (strain NIES-39 / IAM M-135) OX=696747 GN=rfbF PE=4 SV=1	5	284	32.3	6.05
D4ZWG3	tRNA(Ile)-lysidine synthase OS=Arthrospira platensis (strain NIES-39 / IAM M-135) OX=696747 GN=tilS PE=3 SV=1	5	345	39.4	7.14
D5A396	Putative acetyltransferase OS=Arthrospira platensis (strain NIES-39 / IAM M-135) OX=696747 GN=NIES39_N00960 PE=4 SV=1	5	406	47.8	5.83
D5A2V6	Uncharacterized protein OS=Arthrospira platensis (strain NIES-39 / IAM M-135) OX=696747 GN=NIES39_M02360 PE=4 SV=1	5	528	60.1	9.83
D4ZP51	Cyanophycinase OS=Arthrospira platensis (strain NIES-39 / IAM M-135) OX=696747 GN=cphB PE=3 SV=1	5	285	31	6.6
D5A1P7	Probable oxidoreductase OS=Arthrospira platensis (strain NIES-39 / IAM M-135) OX=696747 GN=NIES39_M00930 PE=4 SV=1	5	368	41	6.47
D4ZW46	Putative glycosyl transferase OS=Arthrospira platensis (strain NIES-39 / IAM M-135) OX=696747 GN=NIES39_K03650 PE=4 SV=1	5	450	50	7.15
D4ZR43	Peptidase, M16 family OS=Arthrospira platensis (strain NIES-39 / IAM M-135) OX=696747 GN=NIES39_E01440 PE=3 SV=1	5	431	48.5	6.16
D4ZMR8	Adenylosuccinate lyase OS=Arthrospira platensis (strain NIES-39 / IAM M-135) OX=696747 GN=purB PE=3 SV=1	5	431	48.6	6.34
D5A1Z3	Probable glycosyl transferase OS=Arthrospira platensis (strain NIES-39 / IAM M-135) OX=696747 GN=NIES39_M01890 PE=4 SV=1	5	308	35.3	7.97
D4ZUB9	Uncharacterized protein OS=Arthrospira platensis (strain NIES-39 / IAM M-135) OX=696747 GN=NIES39_J03370 PE=4 SV=1	5	801	90.1	9.1
D5A456	Chaperone protein DnaK OS=Arthrospira platensis (strain NIES-39 / IAM M-135) OX=696747 GN=dnaK PE=2 SV=1	5	658	71.6	4.86
D4ZW22	1-deoxy-D-xylulose-5-phosphate synthase OS=Arthrospira platensis (strain NIES-39 / IAM M-135) OX=696747 GN=dxs PE=3 SV=1	5	638	69.4	6.32
D4ZZM9	Chromosomal replication initiator protein DnaA OS=Arthrospira platensis (strain NIES-39 / IAM M-135) OX=696747 GN=dnaA PE=3 SV=1	5	453	51	6.73
D4ZRT3	Serine/threonine protein kinase with WD-40 repeats OS=Arthrospira platensis (strain NIES-39 / IAM M-135) OX=696747 GN=NIES39_E02710 PE=4 SV=1	5	825	93	5.15
D4ZZH6	Type I site-specific deoxyribonuclease OS=Arthrospira platensis (strain NIES-39 / IAM M-135) OX=696747 GN=NIES39_A06620 PE=3 SV=1	5	1012	116.9	7.18
D4ZXM8	Putative phosphate transport system ATP-binding protein OS=Arthrospira platensis (strain NIES-39 / IAM M-135) OX=696747 GN=pstB PE=4 SV=1	5	269	30.2	7.74
D5A5K2	CHASE2 domain-containing protein OS=Arthrospira platensis (strain NIES-39 / IAM M-135) OX=696747 GN=NIES39_D01680 PE=4 SV=1	5	767	86.7	6.7
D5A0E0	mRNA-binding protein OS=Arthrospira platensis (strain NIES-39 / IAM M-135) OX=696747 GN=NIES39_L05810 PE=4 SV=1	5	311	34.9	6.7
D4ZY13	Uncharacterized protein OS=Arthrospira platensis (strain NIES-39 / IAM M-135) OX=696747 GN=NIES39_A04030 PE=4 SV=1	5	311	35.8	7.31
D4ZPD3	NnrU domain-containing protein OS=Arthrospira platensis (strain NIES-39 / IAM M-135) OX=696747 GN=NIES39_D06110 PE=4 SV=1	5	249	28.1	9.91
D4ZTI2	Uncharacterized protein OS=Arthrospira platensis (strain NIES-39 / IAM M-135) OX=696747 GN=NIES39_J00450 PE=4 SV=1	5	478	53.5	5.86
D5A366	Uncharacterized protein OS=Arthrospira platensis (strain NIES-39 / IAM M-135) OX=696747 GN=NIES39_N00660 PE=4 SV=1	5	521	59.3	6.54
D4ZW53	DAO domain-containing protein OS=Arthrospira platensis (strain NIES-39 / IAM M-135) OX=696747 GN=NIES39_K03720 PE=4 SV=1	5	396	43.5	6.8
D4ZXP3	Uncharacterized protein OS=Arthrospira platensis (strain NIES-39 / IAM M-135) OX=696747 GN=NIES39_A02820 PE=4 SV=1	5	188	20.9	5.19
D4ZUD6	Uncharacterized protein OS=Arthrospira platensis (strain NIES-39 / IAM M-135) OX=696747 GN=NIES39_J03540 PE=4 SV=1	5	502	57.2	7.01
D5A201	Sulfolipid sulfoquinovosyldiacylglycerol biosynthesis protein OS=Arthrospira platensis (strain NIES-39 / IAM M-135) OX=696747 GN=NIES39_M01970 PE=4 SV=1	5	377	41.6	6.28
D4ZRR2	Uncharacterized protein OS=Arthrospira platensis (strain NIES-39 / IAM M-135) OX=696747 GN=NIES39_E02500 PE=4 SV=1	5	378	43.1	7.4
D5A631	PIN domain protein OS=Arthrospira platensis (strain NIES-39 / IAM M-135) OX=696747 GN=NIES39_O04170 PE=3 SV=1	5	359	39.2	5.22
D4ZV34	Reverse transcriptase homolog OS=Arthrospira platensis (strain NIES-39 / IAM M-135) OX=696747 GN=NIES39_J06030 PE=4 SV=1	5	487	55.7	9.63
D4ZWP5	Glucose-6-phosphate 1-dehydrogenase OS=Arthrospira platensis (strain NIES-39 / IAM M-135) OX=696747 GN=zwf PE=3 SV=1	5	509	58	6.83
D4ZMM7	Probable oxidoreductase OS=Arthrospira platensis (strain NIES-39 / IAM M-135) OX=696747 GN=NIES39_D02570 PE=4 SV=1	5	1000	112.6	6.57
D4ZQ96	Uncharacterized protein OS=Arthrospira platensis (strain NIES-39 / IAM M-135) OX=696747 GN=NIES39_Q02170 PE=4 SV=1	5	1065	114.9	4.68
D4ZNQ2	PlsC domain-containing protein OS=Arthrospira platensis (strain NIES-39 / IAM M-135) OX=696747 GN=NIES39_O07040 PE=4 SV=1	5	449	51.3	7.94
D4ZW24	Uncharacterized protein OS=Arthrospira platensis (strain NIES-39 / IAM M-135) OX=696747 GN=NIES39_K03430 PE=4 SV=1	5	278	30.7	6.23
D4ZTC4	Uncharacterized protein OS=Arthrospira platensis (strain NIES-39 / IAM M-135) OX=696747 GN=NIES39_H01140 PE=4 SV=1	5	536	62.3	8.78
D4ZUV9	Putative acyltransferase OS=Arthrospira platensis (strain NIES-39 / IAM M-135) OX=696747 GN=NIES39_J05280 PE=4 SV=1	5	236	26.3	9.25
D4ZQC1	Adenylate cyclase OS=Arthrospira platensis (strain NIES-39 / IAM M-135) OX=696747 GN=NIES39_Q02420 PE=3 SV=1	5	344	38.5	5.77
D5A3K0	Imidazoleglycerol-phosphate dehydratase OS=Arthrospira platensis (strain NIES-39 / IAM M-135) OX=696747 GN=hisB PE=3 SV=1	5	215	23.3	6.8
D4ZW42	UvrABC system protein C OS=Arthrospira platensis (strain NIES-39 / IAM M-135) OX=696747 GN=uvrC PE=3 SV=1	5	624	72	8.31
D4ZXT7	TPR domain protein OS=Arthrospira platensis (strain NIES-39 / IAM M-135) OX=696747 GN=NIES39_A03260 PE=4 SV=1	5	581	67	7.49
D4ZZB0	Uncharacterized protein OS=Arthrospira platensis (strain NIES-39 / IAM M-135) OX=696747 GN=NIES39_A05960 PE=4 SV=1	5	517	59.4	7.03
D4ZRG8	Uncharacterized protein OS=Arthrospira platensis (strain NIES-39 / IAM M-135) OX=696747 GN=NIES39_R00820 PE=4 SV=1	5	388	44.7	4.72
D4ZZB2	Helicase ATP-binding domain-containing protein OS=Arthrospira platensis (strain NIES-39 / IAM M-135) OX=696747 GN=NIES39_A05980 PE=4 SV=1	5	259	29.5	5.58
D4ZR97	Glutamyl-tRNA reductase OS=Arthrospira platensis (strain NIES-39 / IAM M-135) OX=696747 GN=hemA PE=3 SV=1	5	432	47.8	5.86
D4ZRB9	Putative oligopeptide ABC transporter ATP-binding protein OS=Arthrospira platensis (strain NIES-39 / IAM M-135) OX=696747 GN=NIES39_E02250 PE=4 SV=1	5	324	35.7	8.43
D4ZPS2	Uncharacterized protein OS=Arthrospira platensis (strain NIES-39 / IAM M-135) OX=696747 GN=NIES39_D07500 PE=4 SV=1	5	216	22.7	9.95
D4ZQL7	Uncharacterized protein OS=Arthrospira platensis (strain NIES-39 / IAM M-135) OX=696747 GN=NIES39_R00370 PE=4 SV=1	5	173	19.5	9.38
D4ZV45	Probable integrase OS=Arthrospira platensis (strain NIES-39 / IAM M-135) OX=696747 GN=NIES39_K00100 PE=4 SV=1	5	368	42.5	9.01
D5A3Y4	iSTAND domain-containing protein OS=Arthrospira platensis (strain NIES-39 / IAM M-135) OX=696747 GN=NIES39_C04120 PE=4 SV=1	5	630	72.5	5.29
D5A535	Homoserine dehydrogenase OS=Arthrospira platensis (strain NIES-39 / IAM M-135) OX=696747 GN=thrA PE=3 SV=1	5	436	46.4	5.55
D4ZUX4	Prephenate dehydratase OS=Arthrospira platensis (strain NIES-39 / IAM M-135) OX=696747 GN=pheA PE=4 SV=1	5	284	31.1	5.92
D5A230	AAA domain-containing protein OS=Arthrospira platensis (strain NIES-39 / IAM M-135) OX=696747 GN=NIES39_C00140 PE=4 SV=1	5	437	50	5.73
D4ZRC4	Uncharacterized protein OS=Arthrospira platensis (strain NIES-39 / IAM M-135) OX=696747 GN=NIES39_E02300 PE=4 SV=1	5	570	66.6	7.14
D5A3R8	Two-component hybrid sensor and regulator OS=Arthrospira platensis (strain NIES-39 / IAM M-135) OX=696747 GN=NIES39_C03450 PE=4 SV=1	5	770	87.2	6
D4ZR74	Probable glycosyl transferase OS=Arthrospira platensis (strain NIES-39 / IAM M-135) OX=696747 GN=NIES39_E01760 PE=4 SV=1	5	330	38.2	4.86
D4ZSS7	Urease subunit alpha OS=Arthrospira platensis (strain NIES-39 / IAM M-135) OX=696747 GN=ureC PE=3 SV=1	5	572	61.8	5.85
D5A4F7	Uncharacterized protein OS=Arthrospira platensis (strain NIES-39 / IAM M-135) OX=696747 GN=NIES39_O01040 PE=4 SV=1	5	264	30.3	5.59
D4ZXP7	Uncharacterized protein OS=Arthrospira platensis (strain NIES-39 / IAM M-135) OX=696747 GN=NIES39_A02860 PE=4 SV=1	5	595	68.6	4.93
D5A2J1	UDP-N-acetylglucosamine 1-carboxyvinyltransferase OS=Arthrospira platensis (strain NIES-39 / IAM M-135) OX=696747 GN=murA PE=3 SV=1	5	463	49	5.82
D4ZX27	GHL10 domain-containing protein OS=Arthrospira platensis (strain NIES-39 / IAM M-135) OX=696747 GN=NIES39_K04570 PE=4 SV=1	5	397	46	6.67
D5A3N3	Putative methyltransferase OS=Arthrospira platensis (strain NIES-39 / IAM M-135) OX=696747 GN=NIES39_C03090 PE=4 SV=1	5	353	40.5	6.8
D4ZPB9	Photosystem I P700 chlorophyll a apoprotein A1 OS=Arthrospira platensis (strain NIES-39 / IAM M-135) OX=696747 GN=psaA PE=3 SV=1	5	751	83.2	7.85
D4ZTI1	Uncharacterized protein OS=Arthrospira platensis (strain NIES-39 / IAM M-135) OX=696747 GN=NIES39_J00440 PE=4 SV=1	5	266	29.7	5.05
D5A6A6	ABC transporter ATP-binding subunit DevA homolog OS=Arthrospira platensis (strain NIES-39 / IAM M-135) OX=696747 GN=NIES39_O04920 PE=4 SV=1	5	244	26.8	7.66
D4ZPC9	Peripla_BP_6 domain-containing protein OS=Arthrospira platensis (strain NIES-39 / IAM M-135) OX=696747 GN=NIES39_D06070 PE=4 SV=1	5	466	49.2	4.86
D4ZV81	Uncharacterized protein OS=Arthrospira platensis (strain NIES-39 / IAM M-135) OX=696747 GN=NIES39_K00470 PE=4 SV=1	4	201	22.3	9.28
D5A410	Asp_Arg_Hydrox domain-containing protein OS=Arthrospira platensis (strain NIES-39 / IAM M-135) OX=696747 GN=NIES39_C04380 PE=4 SV=1	4	268	31	6.64
D4ZW49	Polyprenyl synthetase family protein OS=Arthrospira platensis (strain NIES-39 / IAM M-135) OX=696747 GN=NIES39_K03680 PE=4 SV=1	4	537	59	5.35
D4ZTE0	Aminotransferase OS=Arthrospira platensis (strain NIES-39 / IAM M-135) OX=696747 GN=NIES39_J00030 PE=4 SV=1	4	403	44.5	5.96
D4ZU95	Putative ABC transporter permease protein OS=Arthrospira platensis (strain NIES-39 / IAM M-135) OX=696747 GN=NIES39_J03130 PE=3 SV=1	4	405	45.3	10.46
D4ZXY0	Glycine--tRNA ligase alpha subunit OS=Arthrospira platensis (strain NIES-39 / IAM M-135) OX=696747 GN=glyQ PE=3 SV=1	4	293	33.7	4.96
D5A1Z9	Putative ABC transporter permease protein OS=Arthrospira platensis (strain NIES-39 / IAM M-135) OX=696747 GN=NIES39_M01950 PE=3 SV=1	4	271	30.1	10.15
D5A1K2	TPR domain protein OS=Arthrospira platensis (strain NIES-39 / IAM M-135) OX=696747 GN=NIES39_M00470 PE=4 SV=1	4	271	30.6	4.65
D4ZVP3	Uncharacterized protein OS=Arthrospira platensis (strain NIES-39 / IAM M-135) OX=696747 GN=NIES39_K02110 PE=4 SV=1	4	542	60.3	9.6
D5A3L4	TPR domain protein OS=Arthrospira platensis (strain NIES-39 / IAM M-135) OX=696747 GN=NIES39_C02900 PE=4 SV=1	4	294	32	4.49
D5A496	Uncharacterized protein OS=Arthrospira platensis (strain NIES-39 / IAM M-135) OX=696747 GN=NIES39_C05240 PE=4 SV=1	4	362	40.9	6.39
D4ZZP3	Uncharacterized protein OS=Arthrospira platensis (strain NIES-39 / IAM M-135) OX=696747 GN=NIES39_A07290 PE=4 SV=1	4	543	61.7	4.7
D4ZXG8	Zinc-containing alcohol dehydrogenase OS=Arthrospira platensis (strain NIES-39 / IAM M-135) OX=696747 GN=NIES39_L00820 PE=3 SV=1	4	340	37.1	6.04
D4ZZV3	Uncharacterized protein OS=Arthrospira platensis (strain NIES-39 / IAM M-135) OX=696747 GN=NIES39_L03940 PE=4 SV=1	4	454	51.5	5.59
D4ZWJ8	Protease IV OS=Arthrospira platensis (strain NIES-39 / IAM M-135) OX=696747 GN=sppA PE=3 SV=1	4	273	30.3	7.93
D4ZVX0	DUF1400 domain-containing protein OS=Arthrospira platensis (strain NIES-39 / IAM M-135) OX=696747 GN=NIES39_K02880 PE=4 SV=1	4	547	59.9	5.06
D4ZR67	ATP phosphoribosyltransferase regulatory subunit OS=Arthrospira platensis (strain NIES-39 / IAM M-135) OX=696747 GN=hisZ PE=3 SV=1	4	411	46.1	5.4
D4ZNX5	Urea ABC transporter substrate-binding protein OS=Arthrospira platensis (strain NIES-39 / IAM M-135) OX=696747 GN=NIES39_Q00150 PE=4 SV=1	4	434	47.6	5.03
D4ZS67	N-acetyl-gamma-glutamyl-phosphate reductase OS=Arthrospira platensis (strain NIES-39 / IAM M-135) OX=696747 GN=argC PE=3 SV=1	4	343	37.2	6.34
D4ZMP0	Magnesium chelatase OS=Arthrospira platensis (strain NIES-39 / IAM M-135) OX=696747 GN=chlH PE=3 SV=1	4	1327	148.3	5.17
D5A650	dTDP-glucose 4,6-dehydratase OS=Arthrospira platensis (strain NIES-39 / IAM M-135) OX=696747 GN=rfbB PE=3 SV=1	4	367	42	6.3
D5A6F3	Uncharacterized protein OS=Arthrospira platensis (strain NIES-39 / IAM M-135) OX=696747 GN=NIES39_O05390 PE=4 SV=1	4	460	53.2	6.62
D4ZQH7	Cysteine synthase OS=Arthrospira platensis (strain NIES-39 / IAM M-135) OX=696747 GN=cysK PE=3 SV=1	4	322	34.7	5.43
D4ZNL2	Uncharacterized protein OS=Arthrospira platensis (strain NIES-39 / IAM M-135) OX=696747 GN=NIES39_O06640 PE=4 SV=1	4	506	56.6	4.81
D4ZZ36	Putative glutathionylspermidine synthase OS=Arthrospira platensis (strain NIES-39 / IAM M-135) OX=696747 GN=NIES39_A05220 PE=4 SV=1	4	391	46	4.55
D5A4Y5	Putative ATPase OS=Arthrospira platensis (strain NIES-39 / IAM M-135) OX=696747 GN=NIES39_O02840 PE=3 SV=1	4	851	96.8	6.55
D5A2Q3	Glycosyl transferase family protein OS=Arthrospira platensis (strain NIES-39 / IAM M-135) OX=696747 GN=NIES39_C02390 PE=4 SV=1	4	346	38.2	6.71
D5A2S2	Putative chemotactic transducer OS=Arthrospira platensis (strain NIES-39 / IAM M-135) OX=696747 GN=NIES39_C02580 PE=4 SV=1	4	646	72.5	5.58
D4ZX80	DNA topoisomerase 1 OS=Arthrospira platensis (strain NIES-39 / IAM M-135) OX=696747 GN=topA PE=3 SV=1	4	923	102.3	8.81
D5A557	Diaminopimelate decarboxylase OS=Arthrospira platensis (strain NIES-39 / IAM M-135) OX=696747 GN=lysA PE=3 SV=1	4	463	50.4	5.02
D4ZYN4	Uma2 domain-containing protein OS=Arthrospira platensis (strain NIES-39 / IAM M-135) OX=696747 GN=NIES39_L02370 PE=4 SV=1	4	278	32.2	4.98
D4ZVP4	Phosphoglucosamine mutase OS=Arthrospira platensis (strain NIES-39 / IAM M-135) OX=696747 GN=glmM PE=3 SV=1	4	487	53	6.47
D5A1I4	Reverse transcriptase homolog OS=Arthrospira platensis (strain NIES-39 / IAM M-135) OX=696747 GN=NIES39_M00290 PE=4 SV=1	4	464	52.5	9.58
D4ZZT6	ABC transporter ATP-binding protein OS=Arthrospira platensis (strain NIES-39 / IAM M-135) OX=696747 GN=NIES39_L03770 PE=4 SV=1	4	348	38.2	4.91
D4ZP11	Thioredoxin domain-containing protein OS=Arthrospira platensis (strain NIES-39 / IAM M-135) OX=696747 GN=NIES39_Q00510 PE=4 SV=1	4	186	20.4	5.16
D5A0I7	Uncharacterized protein OS=Arthrospira platensis (strain NIES-39 / IAM M-135) OX=696747 GN=NIES39_L06280 PE=4 SV=1	4	419	44.7	6.79
D4ZNP4	Putative LytR-membrane bound transcriptional regulator OS=Arthrospira platensis (strain NIES-39 / IAM M-135) OX=696747 GN=NIES39_O06960 PE=3 SV=1	4	489	55	6.24
D4ZVA7	PRC domain-containing protein OS=Arthrospira platensis (strain NIES-39 / IAM M-135) OX=696747 GN=NIES39_K00730 PE=4 SV=1	4	233	25.4	4.83
D4ZUE1	Uncharacterized protein OS=Arthrospira platensis (strain NIES-39 / IAM M-135) OX=696747 GN=NIES39_J03590 PE=4 SV=1	4	303	35.8	9.2
D5A271	Glutathione synthetase OS=Arthrospira platensis (strain NIES-39 / IAM M-135) OX=696747 GN=gshB PE=3 SV=1	4	327	36.1	6.35
D4ZS59	HlyD family secretion protein OS=Arthrospira platensis (strain NIES-39 / IAM M-135) OX=696747 GN=NIES39_E03970 PE=3 SV=1	4	514	54.9	4.82
D5A3J6	Uncharacterized protein OS=Arthrospira platensis (strain NIES-39 / IAM M-135) OX=696747 GN=NIES39_C02720 PE=4 SV=1	4	491	55.4	4.94
D4ZPR0	TPR domain protein OS=Arthrospira platensis (strain NIES-39 / IAM M-135) OX=696747 GN=NIES39_D07380 PE=4 SV=1	4	445	49.4	4.92
D4ZRG3	1-acyl-sn-glycerol-3-phosphate acyltransferase OS=Arthrospira platensis (strain NIES-39 / IAM M-135) OX=696747 GN=NIES39_R00770 PE=3 SV=1	4	212	23.4	9.52
D5A2B8	Uncharacterized protein OS=Arthrospira platensis (strain NIES-39 / IAM M-135) OX=696747 GN=NIES39_C01020 PE=4 SV=1	4	377	42.3	5.71
D5A244	Thiamine-monophosphate kinase OS=Arthrospira platensis (strain NIES-39 / IAM M-135) OX=696747 GN=thiL PE=3 SV=1	4	330	35.5	5.02
D4ZY53	NB-ARC domain-containing protein OS=Arthrospira platensis (strain NIES-39 / IAM M-135) OX=696747 GN=NIES39_A04430 PE=4 SV=1	4	448	51.4	6.92
D4ZWD5	Arsenite-antimonite (ArsAB) efflux family OS=Arthrospira platensis (strain NIES-39 / IAM M-135) OX=696747 GN=NIES39_A00750 PE=4 SV=1	4	637	71	4.98
D4ZXY7	Group 2 RNA polymerase sigma factor SigD OS=Arthrospira platensis (strain NIES-39 / IAM M-135) OX=696747 GN=sigD PE=4 SV=1	4	331	38	9.35
D4ZYR0	AAA_23 domain-containing protein OS=Arthrospira platensis (strain NIES-39 / IAM M-135) OX=696747 GN=NIES39_L02640 PE=4 SV=1	4	688	79.2	5.96
D4ZRJ3	Uncharacterized protein OS=Arthrospira platensis (strain NIES-39 / IAM M-135) OX=696747 GN=NIES39_R01070 PE=4 SV=1	4	761	85.2	5.05
D5A644	Nucleotide sugar epimerase OS=Arthrospira platensis (strain NIES-39 / IAM M-135) OX=696747 GN=NIES39_O04300 PE=4 SV=1	4	333	37.3	7.3
D4ZSP1	Uncharacterized protein OS=Arthrospira platensis (strain NIES-39 / IAM M-135) OX=696747 GN=NIES39_G00220 PE=3 SV=1	4	333	36.3	8.27
D4ZV87	Uncharacterized protein OS=Arthrospira platensis (strain NIES-39 / IAM M-135) OX=696747 GN=NIES39_K00530 PE=4 SV=1	4	310	33.1	5.11
D5A4L8	Uncharacterized protein OS=Arthrospira platensis (strain NIES-39 / IAM M-135) OX=696747 GN=NIES39_O01670 PE=4 SV=1	4	191	21.9	9.5
D4ZU75	CHAT domain-containing protein OS=Arthrospira platensis (strain NIES-39 / IAM M-135) OX=696747 GN=NIES39_J02930 PE=4 SV=1	4	1219	135.5	5.92
D4ZV88	Bifunctional protein GlmU OS=Arthrospira platensis (strain NIES-39 / IAM M-135) OX=696747 GN=glmU PE=3 SV=1	4	455	49.9	6.15
D5A2Y0	MOSC domain containing protein OS=Arthrospira platensis (strain NIES-39 / IAM M-135) OX=696747 GN=NIES39_M02600 PE=4 SV=1	4	264	28.9	6.54
D5A1W2	Uncharacterized protein OS=Arthrospira platensis (strain NIES-39 / IAM M-135) OX=696747 GN=NIES39_M01580 PE=4 SV=1	4	482	52.9	5.05
D5A341	Uncharacterized protein OS=Arthrospira platensis (strain NIES-39 / IAM M-135) OX=696747 GN=NIES39_N00410 PE=4 SV=1	4	386	45.2	6.06
D4ZQM0	GTP-binding protein LepA OS=Arthrospira platensis (strain NIES-39 / IAM M-135) OX=696747 GN=lepA PE=3 SV=1	4	604	67.3	5.54
D5A2J0	Putative peptidase OS=Arthrospira platensis (strain NIES-39 / IAM M-135) OX=696747 GN=NIES39_C01760 PE=3 SV=1	4	291	32.2	6.44
D4ZXS0	Cyclic nucleotide-binding domain-containing protein OS=Arthrospira platensis (strain NIES-39 / IAM M-135) OX=696747 GN=NIES39_A03090 PE=3 SV=1	4	486	54.8	6.67
D4ZNR1	Two-component response regulator OS=Arthrospira platensis (strain NIES-39 / IAM M-135) OX=696747 GN=NIES39_O07130 PE=4 SV=1	4	560	63	4.88
D4ZWX5	Acriflavin resistance protein family protein OS=Arthrospira platensis (strain NIES-39 / IAM M-135) OX=696747 GN=NIES39_K04050 PE=4 SV=1	4	1052	113.2	5.54
D5A1S7	Uncharacterized protein OS=Arthrospira platensis (strain NIES-39 / IAM M-135) OX=696747 GN=NIES39_M01230 PE=4 SV=1	4	392	44.5	8.27
D5A1Y5	Non-specific serine/threonine protein kinase OS=Arthrospira platensis (strain NIES-39 / IAM M-135) OX=696747 GN=NIES39_M01810 PE=4 SV=1	4	417	46.4	8.4
D5A2U3	Uncharacterized protein OS=Arthrospira platensis (strain NIES-39 / IAM M-135) OX=696747 GN=NIES39_M02230 PE=4 SV=1	4	368	41.4	5.49
D5A0E1	Putative adenylate cyclase OS=Arthrospira platensis (strain NIES-39 / IAM M-135) OX=696747 GN=NIES39_L05820 PE=3 SV=1	4	663	75.3	7.97
D5A394	Uncharacterized protein OS=Arthrospira platensis (strain NIES-39 / IAM M-135) OX=696747 GN=NIES39_N00940 PE=4 SV=1	4	1007	116.7	6.29
D4ZZV6	Uncharacterized protein OS=Arthrospira platensis (strain NIES-39 / IAM M-135) OX=696747 GN=NIES39_L03970 PE=4 SV=1	4	321	37.8	6.01
D4ZW27	Protein kinase domain-containing protein OS=Arthrospira platensis (strain NIES-39 / IAM M-135) OX=696747 GN=NIES39_K03460 PE=4 SV=1	4	472	53.4	8.46
D5A1R3	Malate dehydrogenase OS=Arthrospira platensis (strain NIES-39 / IAM M-135) OX=696747 GN=mdh PE=3 SV=1	4	323	34.2	5.35
D4ZN62	Uncharacterized protein OS=Arthrospira platensis (strain NIES-39 / IAM M-135) OX=696747 GN=NIES39_D04440 PE=4 SV=1	4	398	44.2	7.97
D5A611	DNA helicase OS=Arthrospira platensis (strain NIES-39 / IAM M-135) OX=696747 GN=NIES39_O03970 PE=4 SV=1	4	1070	121.7	5.95
D4ZWZ1	Adenylate cyclase OS=Arthrospira platensis (strain NIES-39 / IAM M-135) OX=696747 GN=NIES39_K04210 PE=4 SV=1	4	648	72.6	5.81
D4ZZ41	Peptidase C51 domain-containing protein OS=Arthrospira platensis (strain NIES-39 / IAM M-135) OX=696747 GN=NIES39_A05270 PE=4 SV=1	4	200	22.2	7.84
D4ZWF3	Uncharacterized protein OS=Arthrospira platensis (strain NIES-39 / IAM M-135) OX=696747 GN=NIES39_A00930 PE=4 SV=1	4	500	56.9	6.11
D4ZX77	CRISPR-associated protein Cas6 OS=Arthrospira platensis (strain NIES-39 / IAM M-135) OX=696747 GN=NIES39_K05070 PE=4 SV=1	4	375	43	9.33
D4ZXH9	Thiosulfate sulfurtransferase OS=Arthrospira platensis (strain NIES-39 / IAM M-135) OX=696747 GN=NIES39_L00930 PE=4 SV=1	4	276	31.1	5.45
D4ZUV0	Uncharacterized protein OS=Arthrospira platensis (strain NIES-39 / IAM M-135) OX=696747 GN=NIES39_J05190 PE=4 SV=1	4	402	46.9	8.87
D4ZYN9	ATP-dependent DNA helicase OS=Arthrospira platensis (strain NIES-39 / IAM M-135) OX=696747 GN=pcrA PE=3 SV=1	4	779	88.8	6.89
D4ZS07	Two-component hybrid sensor and regulator OS=Arthrospira platensis (strain NIES-39 / IAM M-135) OX=696747 GN=NIES39_E03450 PE=4 SV=1	4	377	42.4	5.06
D4ZR06	Histidine kinase OS=Arthrospira platensis (strain NIES-39 / IAM M-135) OX=696747 GN=NIES39_E01070 PE=4 SV=1	4	1383	153	4.56
D5A5I3	GntR family transcriptional regulator OS=Arthrospira platensis (strain NIES-39 / IAM M-135) OX=696747 GN=NIES39_D01490 PE=4 SV=1	4	327	36	7.01
D5A1Y8	Uncharacterized protein OS=Arthrospira platensis (strain NIES-39 / IAM M-135) OX=696747 GN=NIES39_M01840 PE=4 SV=1	4	1208	137.3	5.11
D5A3K7	Putative peptidase OS=Arthrospira platensis (strain NIES-39 / IAM M-135) OX=696747 GN=NIES39_C02830 PE=4 SV=1	4	252	27.9	8.84
D4ZMR7	Uncharacterized protein OS=Arthrospira platensis (strain NIES-39 / IAM M-135) OX=696747 GN=NIES39_D02970 PE=3 SV=1	4	605	69.3	8.88
D4ZMW4	Transaldolase OS=Arthrospira platensis (strain NIES-39 / IAM M-135) OX=696747 GN=tal PE=3 SV=1	4	328	36.2	5.11
D5A161	Dihydrolipoamide acetyltransferase component of pyruvate dehydrogenase complex OS=Arthrospira platensis (strain NIES-39 / IAM M-135) OX=696747 GN=NIES39_B00640 PE=3 SV=1	4	431	45.6	6.27
D5A1V4	Acetyl-CoA synthetase OS=Arthrospira platensis (strain NIES-39 / IAM M-135) OX=696747 GN=NIES39_M01500 PE=4 SV=1	4	916	100.1	5.97
D5A1Y2	CHASE2 domain-containing protein OS=Arthrospira platensis (strain NIES-39 / IAM M-135) OX=696747 GN=NIES39_M01780 PE=4 SV=1	4	1021	114.9	6.48
D4ZSL8	Uncharacterized protein OS=Arthrospira platensis (strain NIES-39 / IAM M-135) OX=696747 GN=NIES39_F00900 PE=4 SV=1	4	485	55.1	9.19
D4ZT94	Probable septum site-determining protein MinC OS=Arthrospira platensis (strain NIES-39 / IAM M-135) OX=696747 GN=minC PE=3 SV=1	4	281	31.3	6.57
D4ZRK9	Pentapeptide repeat-containing protein OS=Arthrospira platensis (strain NIES-39 / IAM M-135) OX=696747 GN=NIES39_R01230 PE=4 SV=1	4	741	83.7	8.62
D4ZZD7	AAA_31 domain-containing protein OS=Arthrospira platensis (strain NIES-39 / IAM M-135) OX=696747 GN=NIES39_A06230 PE=4 SV=1	4	588	65.7	5.4
D5A3M8	Uncharacterized protein OS=Arthrospira platensis (strain NIES-39 / IAM M-135) OX=696747 GN=NIES39_C03040 PE=4 SV=1	4	742	84.6	4.86
D5A529	Putative sugar kinase OS=Arthrospira platensis (strain NIES-39 / IAM M-135) OX=696747 GN=NIES39_C05490 PE=4 SV=1	4	333	35.4	5.05
D5A6E4	Two-component response regulator OS=Arthrospira platensis (strain NIES-39 / IAM M-135) OX=696747 GN=NIES39_O05300 PE=4 SV=1	4	231	26.5	5.11
D5A681	Uncharacterized protein OS=Arthrospira platensis (strain NIES-39 / IAM M-135) OX=696747 GN=NIES39_O04670 PE=4 SV=1	4	308	34.3	4.08
D5A2Z2	ATP-dependent 6-phosphofructokinase OS=Arthrospira platensis (strain NIES-39 / IAM M-135) OX=696747 GN=pfkA PE=3 SV=1	4	360	37.9	5.66
D4ZV32	Peptidoglycan glycosyltransferase OS=Arthrospira platensis (strain NIES-39 / IAM M-135) OX=696747 GN=NIES39_J06010 PE=4 SV=1	4	644	70.5	8.07
D4ZSK0	Putative glycoside hydrolase OS=Arthrospira platensis (strain NIES-39 / IAM M-135) OX=696747 GN=NIES39_F00720 PE=4 SV=1	4	335	38.3	4.98
D4ZW69	TPR domain protein OS=Arthrospira platensis (strain NIES-39 / IAM M-135) OX=696747 GN=NIES39_A00070 PE=4 SV=1	4	1059	120.8	5.77
D4ZZW9	Dihydroorotate dehydrogenase OS=Arthrospira platensis (strain NIES-39 / IAM M-135) OX=696747 GN=pyrD PE=4 SV=1	4	336	37.8	4.87
D5A5G2	Adenylate cyclase OS=Arthrospira platensis (strain NIES-39 / IAM M-135) OX=696747 GN=NIES39_D01280 PE=3 SV=1	4	442	50.6	8.24
D4ZNM3	N-acetylmuramoyl-L-alanine amidase OS=Arthrospira platensis (strain NIES-39 / IAM M-135) OX=696747 GN=amiC PE=4 SV=1	4	650	70.6	9.54
D5A0L5	Putative methyl-accepting chemotaxis protein OS=Arthrospira platensis (strain NIES-39 / IAM M-135) OX=696747 GN=NIES39_A07870 PE=4 SV=1	4	706	75.1	4.96
D5A5D4	GDP-L-fucose synthase OS=Arthrospira platensis (strain NIES-39 / IAM M-135) OX=696747 GN=wcaG PE=3 SV=1	4	315	35.3	5.88
D4ZR81	Pyridine nucleotide-disulphide oxidoreductase domain protein OS=Arthrospira platensis (strain NIES-39 / IAM M-135) OX=696747 GN=NIES39_E01830 PE=4 SV=1	4	421	45.9	6.39
D4ZRM7	PAPS_reduct domain-containing protein OS=Arthrospira platensis (strain NIES-39 / IAM M-135) OX=696747 GN=NIES39_R01410 PE=4 SV=1	4	527	61.2	5.73
D4ZV16	Two-component response regulator OS=Arthrospira platensis (strain NIES-39 / IAM M-135) OX=696747 GN=NIES39_J05850 PE=4 SV=1	4	554	63.2	5.02
D4ZZI0	Type I restriction-modification system S subunit OS=Arthrospira platensis (strain NIES-39 / IAM M-135) OX=696747 GN=NIES39_A06660 PE=4 SV=1	4	396	44.9	8.07
D4ZTN8	VMAP-C domain-containing protein OS=Arthrospira platensis (strain NIES-39 / IAM M-135) OX=696747 GN=NIES39_J01010 PE=4 SV=1	4	716	80.6	5.01
D4ZTF4	Putative serine protease inhibitor OS=Arthrospira platensis (strain NIES-39 / IAM M-135) OX=696747 GN=NIES39_J00170 PE=3 SV=1	4	427	48.2	4.67
D4ZY01	CHAT domain-containing protein OS=Arthrospira platensis (strain NIES-39 / IAM M-135) OX=696747 GN=NIES39_A03910 PE=4 SV=1	4	347	39	6.74
D4ZTU3	Uncharacterized protein OS=Arthrospira platensis (strain NIES-39 / IAM M-135) OX=696747 GN=NIES39_J01560 PE=3 SV=1	4	641	72.5	4.84
D4ZUB8	Cas_APE2256 domain-containing protein OS=Arthrospira platensis (strain NIES-39 / IAM M-135) OX=696747 GN=NIES39_J03360 PE=4 SV=1	4	374	42	5.08
D5A5D9	Uncharacterized protein OS=Arthrospira platensis (strain NIES-39 / IAM M-135) OX=696747 GN=NIES39_D01050 PE=4 SV=1	4	214	23.9	6.19
D5A217	Glycerol-3-phosphate dehydrogenase OS=Arthrospira platensis (strain NIES-39 / IAM M-135) OX=696747 GN=glpD PE=3 SV=1	4	564	63.6	6.62
D4ZRA5	UvrABC system protein A OS=Arthrospira platensis (strain NIES-39 / IAM M-135) OX=696747 GN=uvrA PE=3 SV=1	4	967	106.7	6.68
D4ZTD0	Putative ABC transporter ATP-binding protein OS=Arthrospira platensis (strain NIES-39 / IAM M-135) OX=696747 GN=NIES39_H01200 PE=4 SV=1	4	994	110.4	6.25
D4ZZP8	N5-carboxyaminoimidazole ribonucleotide synthase OS=Arthrospira platensis (strain NIES-39 / IAM M-135) OX=696747 GN=purK PE=3 SV=1	4	403	44.2	5.87
D4ZQ89	Uncharacterized protein OS=Arthrospira platensis (strain NIES-39 / IAM M-135) OX=696747 GN=NIES39_Q02100 PE=4 SV=1	4	889	102.7	6.58
D4ZZI9	Uncharacterized protein OS=Arthrospira platensis (strain NIES-39 / IAM M-135) OX=696747 GN=NIES39_A06750 PE=4 SV=1	4	782	85.7	6.9
D5A516	Two-component hybrid histidine kinase OS=Arthrospira platensis (strain NIES-39 / IAM M-135) OX=696747 GN=NIES39_O03150 PE=4 SV=1	4	378	43.2	5.8
D4ZXG7	Serine/threonine protein kinase OS=Arthrospira platensis (strain NIES-39 / IAM M-135) OX=696747 GN=NIES39_L00810 PE=4 SV=1	4	515	57.4	6.68
D5A672	Putative transposase OS=Arthrospira platensis (strain NIES-39 / IAM M-135) OX=696747 GN=NIES39_O04580 PE=3 SV=1	4	408	47.1	10.08
D5A4I8	UDP-N-acetylglucosamine--N-acetylmuramyl-(pentapeptide) pyrophosphoryl-undecaprenol N-acetylglucosamine transferase OS=Arthrospira platensis (strain NIES-39 / IAM M-135) OX=696747 GN=murG PE=3 SV=1	4	354	37.5	7.74
D4ZPY3	Pyruvate dehydrogenase E1 component subunit beta OS=Arthrospira platensis (strain NIES-39 / IAM M-135) OX=696747 GN=pdhB PE=4 SV=1	4	327	36	5.53
D4ZVD4	CHAT domain-containing protein OS=Arthrospira platensis (strain NIES-39 / IAM M-135) OX=696747 GN=NIES39_K01000 PE=4 SV=1	4	1064	121.6	5.58
D5A3B9	3-oxoacyl-[acyl-carrier-protein] synthase 3 OS=Arthrospira platensis (strain NIES-39 / IAM M-135) OX=696747 GN=fabH PE=3 SV=1	4	330	35	6.55
D4ZPD2	LysR family transcriptional regulator OS=Arthrospira platensis (strain NIES-39 / IAM M-135) OX=696747 GN=NIES39_D06100 PE=3 SV=1	4	331	36.5	5.41
D5A330	Uncharacterized protein OS=Arthrospira platensis (strain NIES-39 / IAM M-135) OX=696747 GN=NIES39_N00300 PE=4 SV=1	4	1049	120.4	5.1
D4ZNG6	Tryptophan synthase beta chain OS=Arthrospira platensis (strain NIES-39 / IAM M-135) OX=696747 GN=trpB PE=3 SV=1	4	416	45	6.1
D5A4N7	Sucrose synthase OS=Arthrospira platensis (strain NIES-39 / IAM M-135) OX=696747 GN=NIES39_O01860 PE=3 SV=1	4	806	94	5.91
D5A152	NAD_binding_9 domain-containing protein OS=Arthrospira platensis (strain NIES-39 / IAM M-135) OX=696747 GN=NIES39_B00550 PE=4 SV=1	4	417	46.9	9.31
D4ZZ06	Uncharacterized protein OS=Arthrospira platensis (strain NIES-39 / IAM M-135) OX=696747 GN=NIES39_A08740 PE=4 SV=1	4	614	70.2	5.38
D4ZQI7	Uncharacterized protein OS=Arthrospira platensis (strain NIES-39 / IAM M-135) OX=696747 GN=NIES39_R00070 PE=4 SV=1	4	391	44.1	7.2
D5A0C9	Tryptophan--tRNA ligase OS=Arthrospira platensis (strain NIES-39 / IAM M-135) OX=696747 GN=trpS PE=3 SV=1	4	336	37.5	6.19
D4ZTR8	Methyltransf_11 domain-containing protein OS=Arthrospira platensis (strain NIES-39 / IAM M-135) OX=696747 GN=NIES39_J01310 PE=4 SV=1	4	336	37.4	8.79
D4ZRM9	Uncharacterized protein OS=Arthrospira platensis (strain NIES-39 / IAM M-135) OX=696747 GN=NIES39_R01430 PE=4 SV=1	4	393	44.8	6.2
D4ZNW8	PNPLA domain-containing protein OS=Arthrospira platensis (strain NIES-39 / IAM M-135) OX=696747 GN=NIES39_Q00080 PE=4 SV=1	4	675	74.9	5.29
D5A381	AAA_16 domain-containing protein OS=Arthrospira platensis (strain NIES-39 / IAM M-135) OX=696747 GN=NIES39_N00810 PE=4 SV=1	4	450	51.1	5.4
D5A386	Putative peptidase OS=Arthrospira platensis (strain NIES-39 / IAM M-135) OX=696747 GN=NIES39_N00860 PE=4 SV=1	4	789	85.1	5.39
D4ZZ91	NACHT domain-containing protein OS=Arthrospira platensis (strain NIES-39 / IAM M-135) OX=696747 GN=NIES39_A05770 PE=4 SV=1	4	733	83.1	7.43
D4ZSI0	Dynamin_N domain-containing protein OS=Arthrospira platensis (strain NIES-39 / IAM M-135) OX=696747 GN=NIES39_F00520 PE=4 SV=1	4	846	95.9	5.21
D5A452	Twitching motility protein OS=Arthrospira platensis (strain NIES-39 / IAM M-135) OX=696747 GN=pliT PE=3 SV=1	4	367	40.4	8.06
D5A5J2	(P)ppGpp 3-pyrophosphohydrolase OS=Arthrospira platensis (strain NIES-39 / IAM M-135) OX=696747 GN=NIES39_D01580 PE=3 SV=1	4	764	87	7.75
D4ZSS1	Putative methyltransferase OS=Arthrospira platensis (strain NIES-39 / IAM M-135) OX=696747 GN=NIES39_G00530 PE=4 SV=1	4	369	42.4	5.63
D5A328	Two-component hybrid sensor and regulator OS=Arthrospira platensis (strain NIES-39 / IAM M-135) OX=696747 GN=NIES39_N00280 PE=4 SV=1	4	369	41.7	4.82
D4ZRF4	Coproporphyrinogen III oxidase OS=Arthrospira platensis (strain NIES-39 / IAM M-135) OX=696747 GN=hemG PE=3 SV=1	4	483	52.9	9.17
D4ZW32	Probable cytidyltransferase OS=Arthrospira platensis (strain NIES-39 / IAM M-135) OX=696747 GN=NIES39_K03510 PE=4 SV=1	4	171	19.1	8.69
D4ZZF2	Uncharacterized protein OS=Arthrospira platensis (strain NIES-39 / IAM M-135) OX=696747 GN=NIES39_A06380 PE=4 SV=1	4	457	50.9	4.87
D5A390	Serine/threonine-protein kinase B OS=Arthrospira platensis (strain NIES-39 / IAM M-135) OX=696747 GN=NIES39_N00900 PE=3 SV=1	3	543	60.9	8.87
D5A2A2	Uncharacterized protein OS=Arthrospira platensis (strain NIES-39 / IAM M-135) OX=696747 GN=NIES39_C00860 PE=4 SV=1	3	343	38.3	6.44
D5A3X1	Uncharacterized protein OS=Arthrospira platensis (strain NIES-39 / IAM M-135) OX=696747 GN=NIES39_C03990 PE=4 SV=1	3	572	63.3	4.35
D4ZX82	Peptidase, M16 family OS=Arthrospira platensis (strain NIES-39 / IAM M-135) OX=696747 GN=NIES39_K05120 PE=4 SV=1	3	430	47.9	5.67
D4ZX35	Type II methyltransferase M.AplI OS=Arthrospira platensis (strain NIES-39 / IAM M-135) OX=696747 GN=aplIM PE=1 SV=1	3	345	38.9	8.06
D4ZUH4	Transposase OS=Arthrospira platensis (strain NIES-39 / IAM M-135) OX=696747 GN=NIES39_J03920 PE=3 SV=1	3	375	42.7	9.98
D5A2F7	Imidazole glycerol phosphate synthase subunit HisF OS=Arthrospira platensis (strain NIES-39 / IAM M-135) OX=696747 GN=hisF PE=3 SV=1	3	261	28	5.25
D4ZPZ3	Hydrogenase expression/formation protein HypE OS=Arthrospira platensis (strain NIES-39 / IAM M-135) OX=696747 GN=hypE PE=3 SV=1	3	348	37.2	4.89
D5A6A0	GHL10 domain-containing protein OS=Arthrospira platensis (strain NIES-39 / IAM M-135) OX=696747 GN=NIES39_O04860 PE=4 SV=1	3	350	40.5	8.18
D4ZN27	Ammonium transporter OS=Arthrospira platensis (strain NIES-39 / IAM M-135) OX=696747 GN=NIES39_D04090 PE=3 SV=1	3	496	52.6	5.47
D4ZX01	Uncharacterized protein OS=Arthrospira platensis (strain NIES-39 / IAM M-135) OX=696747 GN=NIES39_K04310 PE=4 SV=1	3	1168	132	5.39
D4ZT89	DUF1156 domain-containing protein OS=Arthrospira platensis (strain NIES-39 / IAM M-135) OX=696747 GN=NIES39_H00790 PE=4 SV=1	3	965	109.6	5.81
D5A659	UDP-N-acetylmuramoyl-L-alanyl-D-glutamate--2,6-diaminopimelate ligase OS=Arthrospira platensis (strain NIES-39 / IAM M-135) OX=696747 GN=murE PE=3 SV=1	3	498	53.4	5.29
D4ZNK8	Uncharacterized protein OS=Arthrospira platensis (strain NIES-39 / IAM M-135) OX=696747 GN=NIES39_O06600 PE=4 SV=1	3	264	30.7	4.53
D4ZP57	Glycoside hydrolase, family 13 OS=Arthrospira platensis (strain NIES-39 / IAM M-135) OX=696747 GN=NIES39_D05340 PE=4 SV=1	3	587	67.6	5.83
D5A0J9	Two-component sensor histidine kinase OS=Arthrospira platensis (strain NIES-39 / IAM M-135) OX=696747 GN=NIES39_A07710 PE=4 SV=1	3	499	56.5	5.39
D5A1K3	Two-component sensor histidine kinase OS=Arthrospira platensis (strain NIES-39 / IAM M-135) OX=696747 GN=NIES39_M00480 PE=4 SV=1	3	470	52.9	5.53
D5A466	Probable exopolysaccharide biosynthesis protein OS=Arthrospira platensis (strain NIES-39 / IAM M-135) OX=696747 GN=NIES39_C04940 PE=3 SV=1	3	740	82.3	5.58
D4ZYR7	Putative transporter OS=Arthrospira platensis (strain NIES-39 / IAM M-135) OX=696747 GN=NIES39_L02710 PE=4 SV=1	3	474	52.8	6.23
D5A266	Putative ABC transporter ATP-binding protein OS=Arthrospira platensis (strain NIES-39 / IAM M-135) OX=696747 GN=NIES39_C00500 PE=4 SV=1	3	326	36.6	6.15
D4ZX98	DUF262 domain-containing protein OS=Arthrospira platensis (strain NIES-39 / IAM M-135) OX=696747 GN=NIES39_L00120 PE=4 SV=1	3	357	41.7	7.18
D5A3Y7	SLH domain-containing protein OS=Arthrospira platensis (strain NIES-39 / IAM M-135) OX=696747 GN=NIES39_C04150 PE=3 SV=1	3	595	64.7	4.87
D4ZV97	Ferrochelatase OS=Arthrospira platensis (strain NIES-39 / IAM M-135) OX=696747 GN=hemH PE=3 SV=1	3	387	44.2	5
D4ZMP6	Peptidase_M48 domain-containing protein OS=Arthrospira platensis (strain NIES-39 / IAM M-135) OX=696747 GN=NIES39_D02760 PE=4 SV=1	3	806	90.7	9.38
D4ZWP0	UDP-glucose:tetrahydrobiopterin glucosyltransferase OS=Arthrospira platensis (strain NIES-39 / IAM M-135) OX=696747 GN=NIES39_A01800 PE=4 SV=1	3	359	39.6	5.21
D4ZSI8	Probable glycosyl transferase OS=Arthrospira platensis (strain NIES-39 / IAM M-135) OX=696747 GN=NIES39_F00600 PE=4 SV=1	3	330	38	8.9
D4ZPC8	Uncharacterized protein OS=Arthrospira platensis (strain NIES-39 / IAM M-135) OX=696747 GN=NIES39_D06060 PE=4 SV=1	3	660	77.4	8.25
D4ZRW2	Uncharacterized protein OS=Arthrospira platensis (strain NIES-39 / IAM M-135) OX=696747 GN=NIES39_E03000 PE=4 SV=1	3	572	64.6	5.41
D4ZZZ3	Histidine kinase OS=Arthrospira platensis (strain NIES-39 / IAM M-135) OX=696747 GN=hepK PE=4 SV=1	3	573	63.6	5.92
D5A1K0	DNA topoisomerase (ATP-hydrolyzing) OS=Arthrospira platensis (strain NIES-39 / IAM M-135) OX=696747 GN=gyrA PE=3 SV=1	3	875	96.2	8.16
D5A5U8	Biotin carboxylase OS=Arthrospira platensis (strain NIES-39 / IAM M-135) OX=696747 GN=accC PE=4 SV=1	3	453	50.1	7.4
D4ZZ78	Putative thioredoxin OS=Arthrospira platensis (strain NIES-39 / IAM M-135) OX=696747 GN=NIES39_A05640 PE=4 SV=1	3	272	30.9	5.07
D4ZNC2	TPR domain protein OS=Arthrospira platensis (strain NIES-39 / IAM M-135) OX=696747 GN=NIES39_D05040 PE=4 SV=1	3	1482	164.3	4.97
D4ZZH1	Threonine synthase OS=Arthrospira platensis (strain NIES-39 / IAM M-135) OX=696747 GN=thrC PE=3 SV=1	3	363	38.2	5.53
D4ZRL7	Uncharacterized protein OS=Arthrospira platensis (strain NIES-39 / IAM M-135) OX=696747 GN=NIES39_R01310 PE=4 SV=1	3	425	47.9	8.54
D4ZTT7	Uncharacterized protein OS=Arthrospira platensis (strain NIES-39 / IAM M-135) OX=696747 GN=NIES39_J01500 PE=4 SV=1	3	395	44.9	7.52
D4ZZS0	5-methyltetrahydropteroyltriglutamate--homocysteine methyltransferase OS=Arthrospira platensis (strain NIES-39 / IAM M-135) OX=696747 GN=metE PE=3 SV=1	3	760	86.3	5.14
D4ZZ82	Uncharacterized protein OS=Arthrospira platensis (strain NIES-39 / IAM M-135) OX=696747 GN=NIES39_A05680 PE=4 SV=1	3	305	34.7	5.43
D4ZT69	Zinc metalloprotease OS=Arthrospira platensis (strain NIES-39 / IAM M-135) OX=696747 GN=NIES39_H00590 PE=3 SV=1	3	366	39.4	5.01
D4ZXJ3	Uncharacterized protein OS=Arthrospira platensis (strain NIES-39 / IAM M-135) OX=696747 GN=NIES39_L01070 PE=4 SV=1	3	397	43.9	8.35
D4ZWD1	Probable glycosyl transferase OS=Arthrospira platensis (strain NIES-39 / IAM M-135) OX=696747 GN=NIES39_A00710 PE=4 SV=1	3	336	38.9	6.15
D5A671	Fumarate reductase iron-sulfur subunit OS=Arthrospira platensis (strain NIES-39 / IAM M-135) OX=696747 GN=NIES39_O04570 PE=3 SV=1	3	338	37.9	7.47
D5A532	CHAT domain-containing protein OS=Arthrospira platensis (strain NIES-39 / IAM M-135) OX=696747 GN=NIES39_C05520 PE=4 SV=1	3	1445	158.4	5
D4ZMR1	TPR domain protein OS=Arthrospira platensis (strain NIES-39 / IAM M-135) OX=696747 GN=NIES39_D02910 PE=4 SV=1	3	339	40.3	6.01
D4ZMN6	Putative adenylate cyclase OS=Arthrospira platensis (strain NIES-39 / IAM M-135) OX=696747 GN=NIES39_D02660 PE=4 SV=1	3	494	56.4	6.1
D4ZRT4	Serine/threonine protein kinase with WD-40 repeats OS=Arthrospira platensis (strain NIES-39 / IAM M-135) OX=696747 GN=NIES39_E02720 PE=4 SV=1	3	803	90.9	5.29
D4ZS66	Reverse transcriptase OS=Arthrospira platensis (strain NIES-39 / IAM M-135) OX=696747 GN=NIES39_E04040 PE=4 SV=1	3	371	43.1	9.96
D4ZRM8	Uncharacterized protein OS=Arthrospira platensis (strain NIES-39 / IAM M-135) OX=696747 GN=NIES39_R01420 PE=4 SV=1	3	526	59.2	6.43
D4ZR60	Putative TRAP dicarboxylate transporter DctP subunit OS=Arthrospira platensis (strain NIES-39 / IAM M-135) OX=696747 GN=NIES39_E01620 PE=3 SV=1	3	372	40.5	5.19
D5A3A0	Uncharacterized protein OS=Arthrospira platensis (strain NIES-39 / IAM M-135) OX=696747 GN=NIES39_N01000 PE=4 SV=1	3	470	53.5	9.99
D5A3Q4	Probable lipid II flippase MurJ OS=Arthrospira platensis (strain NIES-39 / IAM M-135) OX=696747 GN=murJ PE=3 SV=1	3	537	58.2	9.67
D4ZP77	Putative cation efflux protein OS=Arthrospira platensis (strain NIES-39 / IAM M-135) OX=696747 GN=NIES39_D05550 PE=4 SV=1	3	316	33.5	6.29
D4ZQT1	Histidine kinase OS=Arthrospira platensis (strain NIES-39 / IAM M-135) OX=696747 GN=NIES39_E00300 PE=4 SV=1	3	727	82.8	5.06
D4ZZ80	Uncharacterized protein OS=Arthrospira platensis (strain NIES-39 / IAM M-135) OX=696747 GN=NIES39_A05660 PE=4 SV=1	3	411	46.8	7.88
D4ZZM4	Non-specific serine/threonine protein kinase OS=Arthrospira platensis (strain NIES-39 / IAM M-135) OX=696747 GN=NIES39_A07100 PE=4 SV=1	3	1715	193.5	5.53
D5A4B0	FeS assembly protein SufB OS=Arthrospira platensis (strain NIES-39 / IAM M-135) OX=696747 GN=sufB PE=3 SV=1	3	478	52.5	5.24
D5A698	Pentapeptide repeat-containing protein OS=Arthrospira platensis (strain NIES-39 / IAM M-135) OX=696747 GN=NIES39_O04840 PE=4 SV=1	3	351	35.6	5.34
D5A1F2	Uncharacterized protein OS=Arthrospira platensis (strain NIES-39 / IAM M-135) OX=696747 GN=NIES39_L06780 PE=4 SV=1	3	383	43.7	6.95
D4ZYU9	Uncharacterized protein OS=Arthrospira platensis (strain NIES-39 / IAM M-135) OX=696747 GN=NIES39_L03050 PE=3 SV=1	3	1916	212.3	5.07
D5A4K8	Cyclic nucleotide-binding protein OS=Arthrospira platensis (strain NIES-39 / IAM M-135) OX=696747 GN=NIES39_O01570 PE=4 SV=1	3	448	52.2	5.67
D5A088	Uncharacterized protein OS=Arthrospira platensis (strain NIES-39 / IAM M-135) OX=696747 GN=NIES39_L05290 PE=4 SV=1	3	321	36.3	9.11
D5A0F1	Isoleucine--tRNA ligase OS=Arthrospira platensis (strain NIES-39 / IAM M-135) OX=696747 GN=ileS PE=3 SV=1	3	964	109.6	5.36
D4ZQS4	Branched-chain-amino-acid transaminase OS=Arthrospira platensis (strain NIES-39 / IAM M-135) OX=696747 GN=ilvE PE=3 SV=1	3	355	39.5	6.14
D5A3U3	Uncharacterized protein OS=Arthrospira platensis (strain NIES-39 / IAM M-135) OX=696747 GN=NIES39_C03700 PE=4 SV=1	3	485	55.1	9.06
D5A5J0	TonB_C domain-containing protein OS=Arthrospira platensis (strain NIES-39 / IAM M-135) OX=696747 GN=NIES39_D01560 PE=4 SV=1	3	519	55.9	4.36
D4ZW40	L-threonine-O-3-phosphate decarboxylase OS=Arthrospira platensis (strain NIES-39 / IAM M-135) OX=696747 GN=NIES39_K03590 PE=4 SV=1	3	358	39.8	5.52
D4ZMV6	Reverse transcriptase homolog OS=Arthrospira platensis (strain NIES-39 / IAM M-135) OX=696747 GN=NIES39_A04560 PE=4 SV=1	3	588	66.9	9.96
D4ZZX0	Uncharacterized protein OS=Arthrospira platensis (strain NIES-39 / IAM M-135) OX=696747 GN=NIES39_L04110 PE=4 SV=1	3	459	51.9	7.47
D5A4E3	AAA domain-containing protein OS=Arthrospira platensis (strain NIES-39 / IAM M-135) OX=696747 GN=NIES39_O00900 PE=4 SV=1	3	525	60.1	5.68
D4ZU15	Putative ATPase OS=Arthrospira platensis (strain NIES-39 / IAM M-135) OX=696747 GN=NIES39_J02280 PE=4 SV=1	3	560	64.5	8.72
D4ZXQ8	Phosphomethylpyrimidine synthase OS=Arthrospira platensis (strain NIES-39 / IAM M-135) OX=696747 GN=thiC PE=3 SV=1	3	462	51.2	6
D4ZP49	Putative phycobilisome linker polypeptide OS=Arthrospira platensis (strain NIES-39 / IAM M-135) OX=696747 GN=NIES39_D05260 PE=3 SV=1	3	264	30.9	5.52
D4ZV05	Putative ABC transporter ATP-binding protein OS=Arthrospira platensis (strain NIES-39 / IAM M-135) OX=696747 GN=NIES39_J05740 PE=4 SV=1	3	827	92	8.19
D4ZNW6	PHB synthase subunit PhaC OS=Arthrospira platensis (strain NIES-39 / IAM M-135) OX=696747 GN=phaC PE=4 SV=1	3	364	41.5	4.74
D4ZWR9	ATP-dependent DNA helicase, RecQ family OS=Arthrospira platensis (strain NIES-39 / IAM M-135) OX=696747 GN=NIES39_A02090 PE=4 SV=1	3	464	53.2	8.31
D5A0I4	Gamma-glutamyl phosphate reductase OS=Arthrospira platensis (strain NIES-39 / IAM M-135) OX=696747 GN=proA PE=3 SV=1	3	431	46.6	5.48
D4ZYP1	Probable transglycosylase OS=Arthrospira platensis (strain NIES-39 / IAM M-135) OX=696747 GN=NIES39_L02440 PE=3 SV=1	3	730	82.9	5.83
D4ZWA6	TPR domain protein OS=Arthrospira platensis (strain NIES-39 / IAM M-135) OX=696747 GN=NIES39_A00440 PE=4 SV=1	3	365	42.1	6.99
D4ZVR1	Uncharacterized protein OS=Arthrospira platensis (strain NIES-39 / IAM M-135) OX=696747 GN=NIES39_K02290 PE=4 SV=1	3	531	56.6	4.27
D4ZN53	UDP-glucose 4-epimerase OS=Arthrospira platensis (strain NIES-39 / IAM M-135) OX=696747 GN=galE PE=3 SV=1	3	332	36.6	5.95
D5A5M2	Two-component sensor histidine kinase OS=Arthrospira platensis (strain NIES-39 / IAM M-135) OX=696747 GN=NIES39_D01880 PE=4 SV=1	3	731	81.9	5.55
D4ZSA3	Uncharacterized protein OS=Arthrospira platensis (strain NIES-39 / IAM M-135) OX=696747 GN=NIES39_E04420 PE=4 SV=1	3	565	62.1	5.62
D4ZSI9	Probable glycosyl transferase OS=Arthrospira platensis (strain NIES-39 / IAM M-135) OX=696747 GN=NIES39_F00610 PE=4 SV=1	3	333	37.9	6.28
D5A321	Probable glycosyl transferase OS=Arthrospira platensis (strain NIES-39 / IAM M-135) OX=696747 GN=NIES39_N00210 PE=4 SV=1	3	400	45.5	8.5
D4ZSY9	Adenylate cyclase OS=Arthrospira platensis (strain NIES-39 / IAM M-135) OX=696747 GN=NIES39_G01210 PE=4 SV=1	3	1202	133.8	5.11
D4ZQR0	Uncharacterized protein OS=Arthrospira platensis (strain NIES-39 / IAM M-135) OX=696747 GN=NIES39_E00080 PE=4 SV=1	3	401	41.7	7.02
D4ZNQ6	Putative helicase OS=Arthrospira platensis (strain NIES-39 / IAM M-135) OX=696747 GN=NIES39_O07080 PE=4 SV=1	3	904	101.8	6.79
D4ZUJ6	ABC transporter ATP-binding protein OS=Arthrospira platensis (strain NIES-39 / IAM M-135) OX=696747 GN=NIES39_J04140 PE=4 SV=1	3	603	68.4	7.61
D4ZZF5	Two-component hybrid sensor and regulator OS=Arthrospira platensis (strain NIES-39 / IAM M-135) OX=696747 GN=NIES39_A06410 PE=4 SV=1	3	1006	116	5.69
D4ZVW2	Aminopeptidase P OS=Arthrospira platensis (strain NIES-39 / IAM M-135) OX=696747 GN=NIES39_K02800 PE=3 SV=1	3	436	49.6	5.58
D4ZR98	Valine--tRNA ligase OS=Arthrospira platensis (strain NIES-39 / IAM M-135) OX=696747 GN=valS PE=3 SV=1	3	908	102.8	5.44
D4ZXH8	Cation-transporting P-type ATPase OS=Arthrospira platensis (strain NIES-39 / IAM M-135) OX=696747 GN=NIES39_L00920 PE=4 SV=1	3	911	98.6	5.01
D5A1Y7	Uncharacterized protein OS=Arthrospira platensis (strain NIES-39 / IAM M-135) OX=696747 GN=NIES39_M01830 PE=4 SV=1	3	675	76.4	5.71
D4ZWM6	Serine proteinase OS=Arthrospira platensis (strain NIES-39 / IAM M-135) OX=696747 GN=NIES39_A01660 PE=4 SV=1	3	409	44	5.9
D4ZWC6	Putative glycosyl transferase OS=Arthrospira platensis (strain NIES-39 / IAM M-135) OX=696747 GN=NIES39_A00640 PE=4 SV=1	3	955	108.8	7.39
D4ZRA1	WD-40 repeat protein OS=Arthrospira platensis (strain NIES-39 / IAM M-135) OX=696747 GN=NIES39_E02070 PE=4 SV=1	3	1194	134.1	6.24
D5A2T6	Two-component hybrid histidine kinase OS=Arthrospira platensis (strain NIES-39 / IAM M-135) OX=696747 GN=NIES39_M02160 PE=4 SV=1	3	1235	138.2	5.96
D4ZWC4	TPR domain protein OS=Arthrospira platensis (strain NIES-39 / IAM M-135) OX=696747 GN=NIES39_A00620 PE=3 SV=1	3	927	107.9	6.64
D5A510	Cytochrome c oxidase subunit 1 OS=Arthrospira platensis (strain NIES-39 / IAM M-135) OX=696747 GN=ctaD PE=3 SV=1	3	585	64.5	7.11
D4ZPX8	DNA replication and repair protein RecF OS=Arthrospira platensis (strain NIES-39 / IAM M-135) OX=696747 GN=recF PE=3 SV=1	3	379	43.3	9.2
D5A219	Two-component hybrid sensor and regulator OS=Arthrospira platensis (strain NIES-39 / IAM M-135) OX=696747 GN=NIES39_M02150 PE=4 SV=1	3	415	46.6	4.59
D4ZRK8	TPR domain protein OS=Arthrospira platensis (strain NIES-39 / IAM M-135) OX=696747 GN=NIES39_R01220 PE=4 SV=1	3	762	86.6	4.92
D5A338	PleD-like protein OS=Arthrospira platensis (strain NIES-39 / IAM M-135) OX=696747 GN=NIES39_N00380 PE=4 SV=1	3	1040	120	6.44
D4ZZL8	Two-component hybrid sensor and regulator OS=Arthrospira platensis (strain NIES-39 / IAM M-135) OX=696747 GN=NIES39_A07040 PE=4 SV=1	3	728	82.1	5.39
D4ZYR1	Na+/H+ antiporter OS=Arthrospira platensis (strain NIES-39 / IAM M-135) OX=696747 GN=NIES39_L02650 PE=3 SV=1	3	524	57.4	4.87
D5A5S1	Reverse transcriptase OS=Arthrospira platensis (strain NIES-39 / IAM M-135) OX=696747 GN=NIES39_D02370 PE=4 SV=1	3	245	27.5	9.66
D4ZYX8	Uncharacterized protein OS=Arthrospira platensis (strain NIES-39 / IAM M-135) OX=696747 GN=NIES39_L03340 PE=3 SV=1	3	493	54.3	5.83
D4ZZV8	Protein serine/threonine phosphatase OS=Arthrospira platensis (strain NIES-39 / IAM M-135) OX=696747 GN=NIES39_L03990 PE=4 SV=1	3	388	43.3	5.68
D5A0R5	Glutamine-dependent NAD(+) synthetase OS=Arthrospira platensis (strain NIES-39 / IAM M-135) OX=696747 GN=nadE PE=3 SV=1	3	565	62.2	5.5
D4ZV83	Putative ABC transporter ATP-binding protein OS=Arthrospira platensis (strain NIES-39 / IAM M-135) OX=696747 GN=NIES39_K00490 PE=4 SV=1	3	601	67.2	7.21
D4ZVW4	PMT_2 domain-containing protein OS=Arthrospira platensis (strain NIES-39 / IAM M-135) OX=696747 GN=NIES39_K02820 PE=4 SV=1	3	533	60.4	6.68
D5A0I1	Maltokinase OS=Arthrospira platensis (strain NIES-39 / IAM M-135) OX=696747 GN=NIES39_L06220 PE=3 SV=1	3	1106	127.6	5.36
D5A549	Precorrin-6y C5, 15-methyltransferase OS=Arthrospira platensis (strain NIES-39 / IAM M-135) OX=696747 GN=cobL PE=4 SV=1	3	429	48	5.54
D5A640	SPOR domain-containing protein OS=Arthrospira platensis (strain NIES-39 / IAM M-135) OX=696747 GN=NIES39_O04260 PE=4 SV=1	3	540	56.2	6.05
D5A4I1	Probable flavoprotein OS=Arthrospira platensis (strain NIES-39 / IAM M-135) OX=696747 GN=NIES39_O01280 PE=3 SV=1	3	576	63.5	5.5
D5A5E9	Carbamoyltransferase OS=Arthrospira platensis (strain NIES-39 / IAM M-135) OX=696747 GN=hypF PE=3 SV=1	3	796	88.6	7.39
D5A3P5	Type 2 NADH dehydrogenase OS=Arthrospira platensis (strain NIES-39 / IAM M-135) OX=696747 GN=ndbB PE=4 SV=1	3	398	44.9	5.64
D5A409	Probable acyl-CoA synthase OS=Arthrospira platensis (strain NIES-39 / IAM M-135) OX=696747 GN=NIES39_C04370 PE=4 SV=1	3	580	64.1	5.62
D5A215	Uncharacterized protein OS=Arthrospira platensis (strain NIES-39 / IAM M-135) OX=696747 GN=NIES39_M02110 PE=4 SV=1	3	835	95.8	4.92
D5A2P7	Aminopeptidase N OS=Arthrospira platensis (strain NIES-39 / IAM M-135) OX=696747 GN=NIES39_C02330 PE=3 SV=1	3	872	98.9	5.71
D5A123	Probable serine protease inhibitor OS=Arthrospira platensis (strain NIES-39 / IAM M-135) OX=696747 GN=NIES39_B00260 PE=3 SV=1	3	436	49.1	5.92
D4ZNP2	Uncharacterized protein OS=Arthrospira platensis (strain NIES-39 / IAM M-135) OX=696747 GN=NIES39_O06940 PE=4 SV=1	3	545	59.9	5.25
D4ZZU1	Two-component sensor histidine kinase OS=Arthrospira platensis (strain NIES-39 / IAM M-135) OX=696747 GN=NIES39_L03820 PE=4 SV=1	3	623	70.8	6.4
D4ZZX8	Histidine kinase OS=Arthrospira platensis (strain NIES-39 / IAM M-135) OX=696747 GN=NIES39_L04190 PE=4 SV=1	3	368	41.6	6.46
D4ZNB7	GGDEF domain-containing protein OS=Arthrospira platensis (strain NIES-39 / IAM M-135) OX=696747 GN=NIES39_D04990 PE=4 SV=1	3	553	63.4	6.8
D4ZWP4	Putative glucose 6-phosphate dehydrogenase effector OS=Arthrospira platensis (strain NIES-39 / IAM M-135) OX=696747 GN=opcA PE=4 SV=1	3	443	49.2	4.92
D4ZPC0	Photosystem I P700 chlorophyll a apoprotein A2 OS=Arthrospira platensis (strain NIES-39 / IAM M-135) OX=696747 GN=psaB PE=3 SV=1	3	741	83.3	7.03
D5A6I8	Uncharacterized protein OS=Arthrospira platensis (strain NIES-39 / IAM M-135) OX=696747 GN=NIES39_O05740 PE=4 SV=1	3	485	55	9.04
D5A3S1	DNA-binding transcriptional activator HetR OS=Arthrospira platensis (strain NIES-39 / IAM M-135) OX=696747 GN=hetR PE=3 SV=1	3	300	35	6.04
D5A0R0	Proline--tRNA ligase OS=Arthrospira platensis (strain NIES-39 / IAM M-135) OX=696747 GN=proS PE=3 SV=1	3	601	66.8	5.63
D4ZUU1	Protease 4 OS=Arthrospira platensis (strain NIES-39 / IAM M-135) OX=696747 GN=NIES39_J05100 PE=3 SV=1	3	602	66.2	5.22
D5A281	tRNA-2-methylthio-N(6)-dimethylallyladenosine synthase OS=Arthrospira platensis (strain NIES-39 / IAM M-135) OX=696747 GN=miaB PE=3 SV=1	3	452	51.2	5.78
D4ZN65	TPR domain protein OS=Arthrospira platensis (strain NIES-39 / IAM M-135) OX=696747 GN=NIES39_D04470 PE=4 SV=1	3	1100	120.7	4.87
D4ZXW2	Deoxyribose-phosphate aldolase OS=Arthrospira platensis (strain NIES-39 / IAM M-135) OX=696747 GN=deoC PE=3 SV=1	3	228	24.7	5.21
D5A352	Pentapeptide repeat-containing protein OS=Arthrospira platensis (strain NIES-39 / IAM M-135) OX=696747 GN=NIES39_N00520 PE=4 SV=1	3	760	85.7	5.94
D4ZYY3	Transposase OS=Arthrospira platensis (strain NIES-39 / IAM M-135) OX=696747 GN=NIES39_L03390 PE=4 SV=1	3	457	52.2	8.1
D5A6C5	Methionine--tRNA ligase OS=Arthrospira platensis (strain NIES-39 / IAM M-135) OX=696747 GN=metG PE=3 SV=1	3	534	60.7	5.41
D4ZY41	Lysine decarboxylase OS=Arthrospira platensis (strain NIES-39 / IAM M-135) OX=696747 GN=NIES39_A04310 PE=3 SV=1	3	496	53.6	6.52
D5A1S8	Crm2 family CRISPR-associated protein OS=Arthrospira platensis (strain NIES-39 / IAM M-135) OX=696747 GN=NIES39_M01240 PE=4 SV=1	3	1070	122.9	5.69
D4ZWW4	NB-ARC domain-containing protein OS=Arthrospira platensis (strain NIES-39 / IAM M-135) OX=696747 GN=NIES39_K03930 PE=4 SV=1	3	459	52.4	5.39
D4ZV00	Uncharacterized protein OS=Arthrospira platensis (strain NIES-39 / IAM M-135) OX=696747 GN=NIES39_J05690 PE=4 SV=1	3	498	52.5	4.31
D4ZTF7	Ornithine carbamoyltransferase OS=Arthrospira platensis (strain NIES-39 / IAM M-135) OX=696747 GN=argF PE=3 SV=1	3	307	33.6	5.4
D4ZQL8	GHL10 domain-containing protein OS=Arthrospira platensis (strain NIES-39 / IAM M-135) OX=696747 GN=NIES39_R00380 PE=4 SV=1	3	576	65.6	8.82
D4ZTU5	Uncharacterized protein OS=Arthrospira platensis (strain NIES-39 / IAM M-135) OX=696747 GN=NIES39_J01580 PE=3 SV=1	3	500	55.6	4.96
D4ZTU2	Pseudouridine synthase OS=Arthrospira platensis (strain NIES-39 / IAM M-135) OX=696747 GN=NIES39_J01550 PE=3 SV=1	3	308	34	8.59
D4ZRI0	Probable serine/threonine kinase OS=Arthrospira platensis (strain NIES-39 / IAM M-135) OX=696747 GN=NIES39_R00940 PE=4 SV=1	3	812	92.4	8.5
D4ZX60	Exonuclease domain-containing protein OS=Arthrospira platensis (strain NIES-39 / IAM M-135) OX=696747 GN=NIES39_K04900 PE=4 SV=1	3	813	93.5	6.35
D4ZX57	ABC transporter ATP-binding protein OS=Arthrospira platensis (strain NIES-39 / IAM M-135) OX=696747 GN=NIES39_K04870 PE=4 SV=1	3	581	64.3	6.48
D4ZZS7	Threonine--tRNA ligase OS=Arthrospira platensis (strain NIES-39 / IAM M-135) OX=696747 GN=thrS PE=3 SV=1	3	622	71.6	5.71
D5A0H2	TPP-binding enzymes family protein OS=Arthrospira platensis (strain NIES-39 / IAM M-135) OX=696747 GN=NIES39_L06130 PE=3 SV=1	3	545	59.4	5.41
D4ZQE4	Putative inner membrane protein OS=Arthrospira platensis (strain NIES-39 / IAM M-135) OX=696747 GN=NIES39_Q02650 PE=3 SV=1	3	390	43.2	7.99
D5A1Y6	Probable protein phosphatase OS=Arthrospira platensis (strain NIES-39 / IAM M-135) OX=696747 GN=NIES39_M01820 PE=4 SV=1	3	663	73.7	4.48
D4ZTA2	Reverse transcriptase homolog OS=Arthrospira platensis (strain NIES-39 / IAM M-135) OX=696747 GN=NIES39_H00920 PE=4 SV=1	3	589	67.2	9.99
D5A5F0	DNA polymerase III subunit alpha OS=Arthrospira platensis (strain NIES-39 / IAM M-135) OX=696747 GN=dnaE PE=4 SV=1	3	1219	137.3	6.2
D4ZYW2	Rho termination factor, N-terminal domain protein OS=Arthrospira platensis (strain NIES-39 / IAM M-135) OX=696747 GN=NIES39_L03180 PE=4 SV=1	3	905	91.9	4.78
D5A332	TPR domain protein OS=Arthrospira platensis (strain NIES-39 / IAM M-135) OX=696747 GN=NIES39_N00320 PE=4 SV=1	3	748	84.5	5.24
D4ZU73	Uncharacterized protein OS=Arthrospira platensis (strain NIES-39 / IAM M-135) OX=696747 GN=NIES39_J02910 PE=4 SV=1	3	474	54.9	5.66
D4ZTR3	Putative methyltransferase OS=Arthrospira platensis (strain NIES-39 / IAM M-135) OX=696747 GN=NIES39_J01260 PE=4 SV=1	3	395	44.1	4.86
D5A6A7	ABC transporter permease protein DevC homolog OS=Arthrospira platensis (strain NIES-39 / IAM M-135) OX=696747 GN=NIES39_O04930 PE=4 SV=1	3	395	43.9	8.81
D4ZSC9	Glutamyl-tRNA synthetase (Fragment) OS=Arthrospira platensis (strain NIES-39 / IAM M-135) OX=696747 GN=NIES39_F00010 PE=3 SV=1	3	435	49	5.12
D4ZR87	Ribonuclease II OS=Arthrospira platensis (strain NIES-39 / IAM M-135) OX=696747 GN=NIES39_E01890 PE=4 SV=1	3	673	76.8	4.97
D4ZPS0	CHAT domain-containing protein OS=Arthrospira platensis (strain NIES-39 / IAM M-135) OX=696747 GN=NIES39_D07480 PE=4 SV=1	3	913	101.9	4.79
D4ZSW4	Uncharacterized protein OS=Arthrospira platensis (strain NIES-39 / IAM M-135) OX=696747 GN=NIES39_G00960 PE=4 SV=1	3	477	53.2	5.08
D4ZZW8	Pyruvate-flavodoxin oxidoreductase OS=Arthrospira platensis (strain NIES-39 / IAM M-135) OX=696747 GN=nifJ PE=3 SV=1	3	1193	130.7	6.23
D5A5Z1	Reverse transcriptase OS=Arthrospira platensis (strain NIES-39 / IAM M-135) OX=696747 GN=NIES39_O03760 PE=4 SV=1	3	398	45.4	9.76
D5A120	PolyA polymerase OS=Arthrospira platensis (strain NIES-39 / IAM M-135) OX=696747 GN=NIES39_B00230 PE=3 SV=1	3	918	103.6	6.58
D4ZUM5	Carotenoid 2'-o-glycosyltransferase OS=Arthrospira platensis (strain NIES-39 / IAM M-135) OX=696747 GN=cruG PE=4 SV=1	3	440	48.5	8.63
D5A1S3	Uncharacterized protein OS=Arthrospira platensis (strain NIES-39 / IAM M-135) OX=696747 GN=NIES39_M01190 PE=4 SV=1	3	640	75	5.99
D5A3E4	PDZ domain-containing protein OS=Arthrospira platensis (strain NIES-39 / IAM M-135) OX=696747 GN=NIES39_O00100 PE=4 SV=1	3	600	68.4	5.9
D5A5C6	Uncharacterized protein OS=Arthrospira platensis (strain NIES-39 / IAM M-135) OX=696747 GN=NIES39_D00920 PE=4 SV=1	2	761	84.6	4.09
D5A4P0	Lysine--tRNA ligase OS=Arthrospira platensis (strain NIES-39 / IAM M-135) OX=696747 GN=lysS PE=3 SV=1	2	522	59	5.34
D5A406	Radical SAM domain protein OS=Arthrospira platensis (strain NIES-39 / IAM M-135) OX=696747 GN=NIES39_C04340 PE=4 SV=1	2	524	60.2	7.02
D4ZXR9	Probable amidase OS=Arthrospira platensis (strain NIES-39 / IAM M-135) OX=696747 GN=NIES39_A03080 PE=4 SV=1	2	323	34.9	5.29
D4ZT24	Aspartate kinase OS=Arthrospira platensis (strain NIES-39 / IAM M-135) OX=696747 GN=lysC PE=3 SV=1	2	607	64.8	6.09
D4ZUV1	Uncharacterized protein OS=Arthrospira platensis (strain NIES-39 / IAM M-135) OX=696747 GN=NIES39_J05200 PE=4 SV=1	2	932	109.3	8.84
D4ZZH4	Glycolate oxidase subunit OS=Arthrospira platensis (strain NIES-39 / IAM M-135) OX=696747 GN=glcD PE=4 SV=1	2	489	52.5	5.45
D4ZXI4	Methionine synthase OS=Arthrospira platensis (strain NIES-39 / IAM M-135) OX=696747 GN=metH PE=3 SV=1	2	1182	131	5.14
D4ZQ73	Uncharacterized protein OS=Arthrospira platensis (strain NIES-39 / IAM M-135) OX=696747 GN=NIES39_Q01940 PE=4 SV=1	2	1101	126.6	5.59
D4ZSV1	N-acetylmuramoyl-L-alanine amidase OS=Arthrospira platensis (strain NIES-39 / IAM M-135) OX=696747 GN=amiA PE=4 SV=1	2	612	67.4	5.76
D5A1T2	Uncharacterized protein OS=Arthrospira platensis (strain NIES-39 / IAM M-135) OX=696747 GN=NIES39_M01280 PE=4 SV=1	2	697	78.1	5.3
D5A362	Uncharacterized protein OS=Arthrospira platensis (strain NIES-39 / IAM M-135) OX=696747 GN=NIES39_N00620 PE=4 SV=1	2	578	64.6	6.7
D4ZWY8	Serine/threonine protein kinase OS=Arthrospira platensis (strain NIES-39 / IAM M-135) OX=696747 GN=NIES39_K04180 PE=4 SV=1	2	456	51.4	8.13
D4ZR05	Putative methyl-accepting chemotaxis protein OS=Arthrospira platensis (strain NIES-39 / IAM M-135) OX=696747 GN=NIES39_E01060 PE=4 SV=1	2	1121	122.4	4.02
D5A1J0	Peptide chain release factor 3 OS=Arthrospira platensis (strain NIES-39 / IAM M-135) OX=696747 GN=prfC PE=3 SV=1	2	540	61.2	5.78
D5A2C5	Two-component response regulator OS=Arthrospira platensis (strain NIES-39 / IAM M-135) OX=696747 GN=NIES39_C01090 PE=4 SV=1	2	501	56.5	5.67
D4ZX31	TPR domain protein OS=Arthrospira platensis (strain NIES-39 / IAM M-135) OX=696747 GN=NIES39_K04610 PE=4 SV=1	2	544	61.6	6.6
D4ZRS1	Non-specific serine/threonine protein kinase OS=Arthrospira platensis (strain NIES-39 / IAM M-135) OX=696747 GN=NIES39_E02590 PE=4 SV=1	2	586	65	8.6
D4ZRT1	Uncharacterized protein OS=Arthrospira platensis (strain NIES-39 / IAM M-135) OX=696747 GN=NIES39_E02690 PE=4 SV=1	2	545	62.4	7.77
D5A1W7	Patatin-like protein OS=Arthrospira platensis (strain NIES-39 / IAM M-135) OX=696747 GN=NIES39_M01630 PE=4 SV=1	2	336	38.3	6.13
D4ZY35	4-alpha-glucanotransferase OS=Arthrospira platensis (strain NIES-39 / IAM M-135) OX=696747 GN=malQ PE=3 SV=1	2	505	57.9	5.19
D5A544	ABC transporter substrate-binding protein OS=Arthrospira platensis (strain NIES-39 / IAM M-135) OX=696747 GN=NIES39_D00100 PE=3 SV=1	2	379	41.2	5.67
D4ZR91	PEP-CTERM domain-containing protein OS=Arthrospira platensis (strain NIES-39 / IAM M-135) OX=696747 GN=NIES39_E01970 PE=4 SV=1	2	296	32.2	4.68
D4ZRL4	Putative ABC transporter ATP-binding protein OS=Arthrospira platensis (strain NIES-39 / IAM M-135) OX=696747 GN=NIES39_R01280 PE=4 SV=1	2	592	65.8	7.11
D4ZUB3	DNA repair protein RecN OS=Arthrospira platensis (strain NIES-39 / IAM M-135) OX=696747 GN=recN PE=3 SV=1	2	592	65.8	4.93
D4ZUW8	Radical SAM domain protein OS=Arthrospira platensis (strain NIES-39 / IAM M-135) OX=696747 GN=NIES39_J05370 PE=4 SV=1	2	888	99.4	5.66
D4ZUI9	OrfB_IS605 domain-containing protein OS=Arthrospira platensis (strain NIES-39 / IAM M-135) OX=696747 GN=NIES39_J04070 PE=3 SV=1	2	339	38.3	9.7
D4ZS74	Two-component hybrid sensor and regulator OS=Arthrospira platensis (strain NIES-39 / IAM M-135) OX=696747 GN=NIES39_E04120 PE=4 SV=1	2	1487	168.5	5.62
D4ZQ87	Glycolate oxidase iron-sulfur subunit OS=Arthrospira platensis (strain NIES-39 / IAM M-135) OX=696747 GN=glcF PE=4 SV=1	2	468	51.3	6.52
D4ZZN1	Site-specific DNA-methyltransferase (adenine-specific) OS=Arthrospira platensis (strain NIES-39 / IAM M-135) OX=696747 GN=NIES39_A07170 PE=3 SV=1	2	1109	127.9	5.62
D4ZRG7	Uncharacterized protein OS=Arthrospira platensis (strain NIES-39 / IAM M-135) OX=696747 GN=NIES39_R00810 PE=4 SV=1	2	983	111.6	6.74
D5A254	Type I restriction enzyme R Protein OS=Arthrospira platensis (strain NIES-39 / IAM M-135) OX=696747 GN=NIES39_C00380 PE=3 SV=1	2	1027	117.6	5.68
D4ZSP3	Anthranilate synthase component 1 OS=Arthrospira platensis (strain NIES-39 / IAM M-135) OX=696747 GN=trpE PE=3 SV=1	2	514	58.1	4.94
D4ZPN1	Putative adenylate cyclase OS=Arthrospira platensis (strain NIES-39 / IAM M-135) OX=696747 GN=NIES39_D07090 PE=4 SV=1	2	473	53.4	6.32
D5A5H2	Proton extrusion protein PcxA OS=Arthrospira platensis (strain NIES-39 / IAM M-135) OX=696747 GN=pcxA PE=3 SV=1	2	477	54.8	5.64
D4ZU23	Heterocyst differentiation protein OS=Arthrospira platensis (strain NIES-39 / IAM M-135) OX=696747 GN=hetF PE=4 SV=1	2	826	91.2	4.84
D4ZUF1	Uncharacterized protein OS=Arthrospira platensis (strain NIES-39 / IAM M-135) OX=696747 GN=NIES39_J03690 PE=4 SV=1	2	2052	220.7	4.46
D4ZQA0	INB domain-containing protein OS=Arthrospira platensis (strain NIES-39 / IAM M-135) OX=696747 GN=NIES39_Q02210 PE=3 SV=1	2	1236	134.9	4.55
D5A2B1	Phytoene synthase OS=Arthrospira platensis (strain NIES-39 / IAM M-135) OX=696747 GN=crtB PE=4 SV=1	2	309	35.9	5.62
D5A607	Uncharacterized protein OS=Arthrospira platensis (strain NIES-39 / IAM M-135) OX=696747 GN=NIES39_O03930 PE=4 SV=1	2	486	55.5	7.21
D5A3E2	Adenylate cyclase OS=Arthrospira platensis (strain NIES-39 / IAM M-135) OX=696747 GN=NIES39_O00080 PE=4 SV=1	2	1020	113.9	5.33
D4ZYP6	Putative poly-gamma-glutamate biosynthesis protein OS=Arthrospira platensis (strain NIES-39 / IAM M-135) OX=696747 GN=NIES39_L02500 PE=3 SV=1	2	669	74.3	6.09
D5A1W9	Uncharacterized protein OS=Arthrospira platensis (strain NIES-39 / IAM M-135) OX=696747 GN=NIES39_M01650 PE=4 SV=1	2	626	72	8.15
D5A0D5	Histidine kinase OS=Arthrospira platensis (strain NIES-39 / IAM M-135) OX=696747 GN=NIES39_L05760 PE=4 SV=1	2	1351	151.1	5.19
D5A493	Uncharacterized protein OS=Arthrospira platensis (strain NIES-39 / IAM M-135) OX=696747 GN=NIES39_C05210 PE=4 SV=1	2	723	80.7	5.73
D4ZPX5	Two-component sensor histidine kinase OS=Arthrospira platensis (strain NIES-39 / IAM M-135) OX=696747 GN=NIES39_Q00960 PE=4 SV=1	2	860	96.9	5.16
D4ZRV9	Two-component hybrid histidine kinase OS=Arthrospira platensis (strain NIES-39 / IAM M-135) OX=696747 GN=NIES39_E02970 PE=4 SV=1	2	1494	166.6	5.71
D4ZVQ2	G domain-containing protein OS=Arthrospira platensis (strain NIES-39 / IAM M-135) OX=696747 GN=NIES39_K02200 PE=4 SV=1	2	639	72.4	5.77
D5A212	ABC1 domain-containing protein OS=Arthrospira platensis (strain NIES-39 / IAM M-135) OX=696747 GN=NIES39_M02080 PE=4 SV=1	2	548	61.6	5.31
D5A4A8	FeS assembly protein SufD OS=Arthrospira platensis (strain NIES-39 / IAM M-135) OX=696747 GN=sufD PE=3 SV=1	2	458	50.4	6.09
D5A2Z6	Histidine kinase OS=Arthrospira platensis (strain NIES-39 / IAM M-135) OX=696747 GN=nblS PE=4 SV=1	2	733	82.6	5.15
D4ZWR7	Chloroplast outer envelope membrane protein homolog OS=Arthrospira platensis (strain NIES-39 / IAM M-135) OX=696747 GN=NIES39_A02070 PE=4 SV=1	2	873	94.4	4.65
D5A5G6	ABC transporter ATP-binding protein OS=Arthrospira platensis (strain NIES-39 / IAM M-135) OX=696747 GN=NIES39_D01320 PE=4 SV=1	2	919	101.4	5.33
D4ZS72	Two-component response regulator OS=Arthrospira platensis (strain NIES-39 / IAM M-135) OX=696747 GN=NIES39_E04100 PE=4 SV=1	2	598	67.8	5.67
D4ZY45	Competence protein ComM homolog OS=Arthrospira platensis (strain NIES-39 / IAM M-135) OX=696747 GN=NIES39_A04350 PE=3 SV=1	2	508	55.4	7.71
D4ZMQ5	Probable glycosyl transferase OS=Arthrospira platensis (strain NIES-39 / IAM M-135) OX=696747 GN=NIES39_D02850 PE=4 SV=1	2	1157	132.3	6.29
D5A139	Uncharacterized protein OS=Arthrospira platensis (strain NIES-39 / IAM M-135) OX=696747 GN=NIES39_B00420 PE=4 SV=1	2	881	103.5	6.38
D4ZSR1	Uncharacterized protein OS=Arthrospira platensis (strain NIES-39 / IAM M-135) OX=696747 GN=NIES39_G00420 PE=4 SV=1	2	605	69.9	5.08
D4ZWX9	Biosynthetic arginine decarboxylase OS=Arthrospira platensis (strain NIES-39 / IAM M-135) OX=696747 GN=speA PE=3 SV=1	2	653	72.9	5.12
D5A2S7	HNHc domain-containing protein OS=Arthrospira platensis (strain NIES-39 / IAM M-135) OX=696747 GN=NIES39_C02630 PE=4 SV=1	2	423	47.4	10.48
D4ZYT3	Serine/threonine protein kinase OS=Arthrospira platensis (strain NIES-39 / IAM M-135) OX=696747 GN=NIES39_L02870 PE=4 SV=1	2	612	68.7	8.06
D5A687	Glutathione hydrolase proenzyme OS=Arthrospira platensis (strain NIES-39 / IAM M-135) OX=696747 GN=ggt PE=3 SV=1	2	518	56.3	5.83
D4ZRL3	TPR domain protein OS=Arthrospira platensis (strain NIES-39 / IAM M-135) OX=696747 GN=NIES39_R01270 PE=4 SV=1	2	1037	117.2	5.45
D5A275	Putative Na+/H+ antiporter OS=Arthrospira platensis (strain NIES-39 / IAM M-135) OX=696747 GN=NIES39_C00590 PE=4 SV=1	2	474	49	4.39
D5A2C6	G domain-containing protein OS=Arthrospira platensis (strain NIES-39 / IAM M-135) OX=696747 GN=NIES39_C01100 PE=4 SV=1	2	475	51.7	5.12
D5A1S4	Cmr6 family CRISPR-associated RAMP protein OS=Arthrospira platensis (strain NIES-39 / IAM M-135) OX=696747 GN=NIES39_M01200 PE=4 SV=1	2	620	69.2	9.06
D4ZZ37	Uncharacterized protein OS=Arthrospira platensis (strain NIES-39 / IAM M-135) OX=696747 GN=NIES39_A05230 PE=4 SV=1	2	478	54.2	5.33
D4ZRS0	Protein O-GlcNAc transferase OS=Arthrospira platensis (strain NIES-39 / IAM M-135) OX=696747 GN=NIES39_E02580 PE=3 SV=1	2	1104	125	5.83
D4ZRU3	Two-component response regulator OS=Arthrospira platensis (strain NIES-39 / IAM M-135) OX=696747 GN=NIES39_E02810 PE=4 SV=1	2	579	64.8	5.01
D4ZPF4	JmjC domain-containing protein OS=Arthrospira platensis (strain NIES-39 / IAM M-135) OX=696747 GN=NIES39_D06320 PE=4 SV=1	2	387	44.8	6.14
D4ZNP0	Serine/threonine protein kinase with WD-40 repeats OS=Arthrospira platensis (strain NIES-39 / IAM M-135) OX=696747 GN=NIES39_O06920 PE=4 SV=1	2	686	75.8	6.96
D4ZXB8	Uncharacterized protein OS=Arthrospira platensis (strain NIES-39 / IAM M-135) OX=696747 GN=NIES39_L00320 PE=4 SV=1	2	1474	155.1	3.89
D4ZPU6	Uncharacterized protein OS=Arthrospira platensis (strain NIES-39 / IAM M-135) OX=696747 GN=NIES39_D07740 PE=4 SV=1	2	590	65.7	4.89
D4ZW68	Pyruvate carboxyltransferase domain-containing protein OS=Arthrospira platensis (strain NIES-39 / IAM M-135) OX=696747 GN=NIES39_A00060 PE=4 SV=1	2	542	60.1	5.94
D4ZTQ7	ABC transporter ATP-binding protein OS=Arthrospira platensis (strain NIES-39 / IAM M-135) OX=696747 GN=NIES39_J01200 PE=4 SV=1	2	646	73.5	5.29
D4ZS58	Adenylate cyclase OS=Arthrospira platensis (strain NIES-39 / IAM M-135) OX=696747 GN=NIES39_E03960 PE=4 SV=1	2	651	71.5	5.4
D5A2Q0	Uncharacterized protein OS=Arthrospira platensis (strain NIES-39 / IAM M-135) OX=696747 GN=NIES39_C02360 PE=4 SV=1	2	604	68.2	4.31
D4ZWK0	Malto-oligosyltrehalose trehalohydrolase OS=Arthrospira platensis (strain NIES-39 / IAM M-135) OX=696747 GN=NIES39_A01400 PE=3 SV=1	2	606	68.4	5.27
D4ZX55	NADH dehydrogenase subunit 4 OS=Arthrospira platensis (strain NIES-39 / IAM M-135) OX=696747 GN=ndhD4 PE=3 SV=1	2	505	54.6	8.84
D5A1D3	DNA helicase OS=Arthrospira platensis (strain NIES-39 / IAM M-135) OX=696747 GN=NIES39_L06590 PE=3 SV=1	2	809	92	6.29
D5A5F6	Two-component response regulator OS=Arthrospira platensis (strain NIES-39 / IAM M-135) OX=696747 GN=NIES39_D01220 PE=4 SV=1	2	610	68.1	6.74
D4ZT77	Polyphosphate kinase OS=Arthrospira platensis (strain NIES-39 / IAM M-135) OX=696747 GN=ppk PE=3 SV=1	2	719	82	5.77
D4ZNH8	Putative adenylate cyclase OS=Arthrospira platensis (strain NIES-39 / IAM M-135) OX=696747 GN=NIES39_O06300 PE=3 SV=1	2	671	75.3	5.3
D4ZT91	Uncharacterized protein OS=Arthrospira platensis (strain NIES-39 / IAM M-135) OX=696747 GN=NIES39_H00810 PE=4 SV=1	2	1085	120.8	5.52
D4ZUN3	Uncharacterized protein OS=Arthrospira platensis (strain NIES-39 / IAM M-135) OX=696747 GN=NIES39_J04510 PE=4 SV=1	2	676	79	5.63
D5A292	Signal recognition particle receptor FtsY OS=Arthrospira platensis (strain NIES-39 / IAM M-135) OX=696747 GN=ftsY PE=3 SV=1	2	572	62.2	4.36
D4ZVZ4	WD-40 repeat protein OS=Arthrospira platensis (strain NIES-39 / IAM M-135) OX=696747 GN=NIES39_K03130 PE=4 SV=1	2	1415	160.8	6.83
D4ZVQ4	Thioredox_DsbH domain-containing protein OS=Arthrospira platensis (strain NIES-39 / IAM M-135) OX=696747 GN=NIES39_K02220 PE=4 SV=1	2	686	77.6	4.98
D4ZVV7	AAA_31 domain-containing protein OS=Arthrospira platensis (strain NIES-39 / IAM M-135) OX=696747 GN=NIES39_K02750 PE=4 SV=1	2	740	82.7	5.17
D4ZTJ3	Riboflavin biosynthesis protein RibBA OS=Arthrospira platensis (strain NIES-39 / IAM M-135) OX=696747 GN=ribA PE=3 SV=1	2	582	64.3	5.71
D4ZMX5	Uncharacterized protein OS=Arthrospira platensis (strain NIES-39 / IAM M-135) OX=696747 GN=NIES39_D03560 PE=4 SV=1	2	583	68.2	4.84
D5A0F5	Ribonucleoside-diphosphate reductase OS=Arthrospira platensis (strain NIES-39 / IAM M-135) OX=696747 GN=NIES39_L05960 PE=3 SV=1	2	752	85.3	5.87
D5A2N8	Oligopeptidase A OS=Arthrospira platensis (strain NIES-39 / IAM M-135) OX=696747 GN=NIES39_C02240 PE=3 SV=1	2	699	78.6	4.96
D5A1A6	SLH domain-containing protein OS=Arthrospira platensis (strain NIES-39 / IAM M-135) OX=696747 GN=NIES39_B01090 PE=3 SV=1	2	597	65.1	5.3
D5A151	PG_binding_1 domain-containing protein OS=Arthrospira platensis (strain NIES-39 / IAM M-135) OX=696747 GN=NIES39_B00540 PE=4 SV=1	2	543	59.7	9.69
D4ZXA4	Two-component sensor histidine kinase OS=Arthrospira platensis (strain NIES-39 / IAM M-135) OX=696747 GN=NIES39_L00180 PE=4 SV=1	2	707	80	5.16
D4ZQG2	Phosphoenolpyruvate carboxylase OS=Arthrospira platensis (strain NIES-39 / IAM M-135) OX=696747 GN=ppc PE=3 SV=1	2	1035	119.1	6.49
D5A2B5	Uncharacterized protein OS=Arthrospira platensis (strain NIES-39 / IAM M-135) OX=696747 GN=NIES39_C00990 PE=4 SV=1	2	2318	260.7	8.97
D5A234	Two-component response regulator OS=Arthrospira platensis (strain NIES-39 / IAM M-135) OX=696747 GN=NIES39_C00180 PE=4 SV=1	2	774	88.1	6.55
D5A518	GGDEF domain-containing protein OS=Arthrospira platensis (strain NIES-39 / IAM M-135) OX=696747 GN=NIES39_O03170 PE=4 SV=1	2	556	64	6.33
D5A517	Two-component hybrid histidine kinase OS=Arthrospira platensis (strain NIES-39 / IAM M-135) OX=696747 GN=NIES39_O03160 PE=4 SV=1	2	1390	159.2	5.47
D5A1B9	HDc domain-containing protein OS=Arthrospira platensis (strain NIES-39 / IAM M-135) OX=696747 GN=NIES39_L06450 PE=4 SV=1	2	837	93	8.59
D5A385	Pentapeptide repeat-containing protein OS=Arthrospira platensis (strain NIES-39 / IAM M-135) OX=696747 GN=NIES39_N00850 PE=4 SV=1	2	728	82.4	5.47
D4ZUD8	Uncharacterized protein OS=Arthrospira platensis (strain NIES-39 / IAM M-135) OX=696747 GN=NIES39_J03560 PE=4 SV=1	2	729	82.4	7.9
D4ZRA2	WD-40 repeat protein OS=Arthrospira platensis (strain NIES-39 / IAM M-135) OX=696747 GN=NIES39_E02080 PE=4 SV=1	2	1179	133.3	5.95
D4ZQ67	Non-specific serine/threonine protein kinase OS=Arthrospira platensis (strain NIES-39 / IAM M-135) OX=696747 GN=NIES39_Q01880 PE=4 SV=1	2	1803	202.2	5.59
D5A3C1	Two-component sensor histidine kinase OS=Arthrospira platensis (strain NIES-39 / IAM M-135) OX=696747 GN=NIES39_N01210 PE=4 SV=1	2	677	76.9	5.15
D5A158	Uncharacterized protein OS=Arthrospira platensis (strain NIES-39 / IAM M-135) OX=696747 GN=NIES39_B00610 PE=4 SV=1	2	734	84.2	9.07
D5A183	NB-ARC domain-containing protein OS=Arthrospira platensis (strain NIES-39 / IAM M-135) OX=696747 GN=NIES39_B00860 PE=4 SV=1	2	453	52.7	5.5
D5A0R7	NACHT domain-containing protein OS=Arthrospira platensis (strain NIES-39 / IAM M-135) OX=696747 GN=NIES39_A08390 PE=4 SV=1	2	907	103.1	7.28
D4ZZI1	Type I restriction-modification system M subunit OS=Arthrospira platensis (strain NIES-39 / IAM M-135) OX=696747 GN=NIES39_A06670 PE=4 SV=1	2	681	79.7	5.74
D4ZX32	Probable glycosyl transferase OS=Arthrospira platensis (strain NIES-39 / IAM M-135) OX=696747 GN=NIES39_K04620 PE=4 SV=1	2	2556	292.1	6.49
D5A258	Putative endoglucanase OS=Arthrospira platensis (strain NIES-39 / IAM M-135) OX=696747 GN=NIES39_C00420 PE=4 SV=1	2	568	60.4	5.48
D4ZPM9	Putative transporter OS=Arthrospira platensis (strain NIES-39 / IAM M-135) OX=696747 GN=NIES39_D07070 PE=4 SV=1	2	458	51.9	4.83
D4ZN51	Two-component hybrid sensor and regulator OS=Arthrospira platensis (strain NIES-39 / IAM M-135) OX=696747 GN=NIES39_D04330 PE=4 SV=1	2	1778	200.6	5.03
D4ZXG9	Aldehyde-alcohol dehydrogenase OS=Arthrospira platensis (strain NIES-39 / IAM M-135) OX=696747 GN=NIES39_L00830 PE=3 SV=1	2	923	101.2	6.34
D4ZY02	Transposase OS=Arthrospira platensis (strain NIES-39 / IAM M-135) OX=696747 GN=NIES39_A03920 PE=3 SV=1	2	406	47	9.96
D4ZRQ9	PMT_2 domain-containing protein OS=Arthrospira platensis (strain NIES-39 / IAM M-135) OX=696747 GN=NIES39_E02470 PE=4 SV=1	2	647	72.5	9.22
D5A5N3	DNA polymerase III subunit gamma/tau OS=Arthrospira platensis (strain NIES-39 / IAM M-135) OX=696747 GN=dnaX PE=3 SV=1	2	767	85.2	5.12
D5A1E2	DUF1156 domain-containing protein OS=Arthrospira platensis (strain NIES-39 / IAM M-135) OX=696747 GN=NIES39_L06680 PE=4 SV=1	2	964	107.3	6.9
D4ZWT1	Cyanobacterial phytochrome OS=Arthrospira platensis (strain NIES-39 / IAM M-135) OX=696747 GN=NIES39_A02210 PE=4 SV=1	2	846	96.3	5.6
D4ZVA2	Putative ABC transporter ATP-binding protein OS=Arthrospira platensis (strain NIES-39 / IAM M-135) OX=696747 GN=NIES39_K00680 PE=4 SV=1	2	795	88.5	8.38
D5A627	CHAT domain-containing protein OS=Arthrospira platensis (strain NIES-39 / IAM M-135) OX=696747 GN=NIES39_O04130 PE=4 SV=1	2	859	96.4	6.51
D4ZQ90	Peptidase_M10_C domain-containing protein OS=Arthrospira platensis (strain NIES-39 / IAM M-135) OX=696747 GN=NIES39_Q02110 PE=4 SV=1	2	922	94.6	4.22
D4ZPJ9	Uncharacterized protein OS=Arthrospira platensis (strain NIES-39 / IAM M-135) OX=696747 GN=NIES39_D06770 PE=4 SV=1	2	1503	160.7	3.73
D5A141	TPR domain protein OS=Arthrospira platensis (strain NIES-39 / IAM M-135) OX=696747 GN=NIES39_B00440 PE=4 SV=1	2	1065	120.3	5.01
D4ZXS4	Uncharacterized protein OS=Arthrospira platensis (strain NIES-39 / IAM M-135) OX=696747 GN=NIES39_A03130 PE=4 SV=1	2	888	101	5.74
D5A236	Putative voltage-gated chloride channel OS=Arthrospira platensis (strain NIES-39 / IAM M-135) OX=696747 GN=NIES39_C00200 PE=4 SV=1	2	890	95.8	8.53
D5A148	EF-hand domain-containing protein OS=Arthrospira platensis (strain NIES-39 / IAM M-135) OX=696747 GN=NIES39_B00510 PE=4 SV=1	2	2483	277.6	3.78
D4ZVQ7	Two-component hybrid histidine kinase OS=Arthrospira platensis (strain NIES-39 / IAM M-135) OX=696747 GN=NIES39_K02250 PE=4 SV=1	2	897	102.1	5.53
D5A3K2	TPR domain protein OS=Arthrospira platensis (strain NIES-39 / IAM M-135) OX=696747 GN=NIES39_C02780 PE=4 SV=1	2	1346	149.5	5.19
D5A4E9	Putative peptidase OS=Arthrospira platensis (strain NIES-39 / IAM M-135) OX=696747 GN=NIES39_O00960 PE=4 SV=1	2	1220	133.1	4.97
D4ZX04	Uncharacterized protein OS=Arthrospira platensis (strain NIES-39 / IAM M-135) OX=696747 GN=NIES39_K04340 PE=4 SV=1	2	773	87.8	6.28
D5A420	DNA helicase OS=Arthrospira platensis (strain NIES-39 / IAM M-135) OX=696747 GN=NIES39_C04480 PE=4 SV=1	2	1432	166.4	6.71
D4ZNJ9	Transglutaminase-like domain OS=Arthrospira platensis (strain NIES-39 / IAM M-135) OX=696747 GN=NIES39_O06510 PE=4 SV=1	2	1047	117.6	5.53
D4ZRB6	Uncharacterized protein OS=Arthrospira platensis (strain NIES-39 / IAM M-135) OX=696747 GN=NIES39_E02220 PE=4 SV=1	2	792	88.7	6.6
D5A285	Two-component hybrid histidine kinase OS=Arthrospira platensis (strain NIES-39 / IAM M-135) OX=696747 GN=NIES39_C00690 PE=4 SV=1	2	1062	120	5.14
D5A304	Serine/threonine protein kinase with WD-40 repeats OS=Arthrospira platensis (strain NIES-39 / IAM M-135) OX=696747 GN=NIES39_N00040 PE=4 SV=1	1	680	75.2	6.4
D4ZXV0	Two-component sensor histidine kinase OS=Arthrospira platensis (strain NIES-39 / IAM M-135) OX=696747 GN=NIES39_A03390 PE=4 SV=1	1	751	85.1	6.83
D4ZSN9	G domain-containing protein OS=Arthrospira platensis (strain NIES-39 / IAM M-135) OX=696747 GN=NIES39_G00200 PE=4 SV=1	1	547	60.7	5.6
D4ZQB9	Putative PAS/PAC sensor protein OS=Arthrospira platensis (strain NIES-39 / IAM M-135) OX=696747 GN=NIES39_Q02400 PE=4 SV=1	1	959	107.4	5.05
D5A379	WD-40 repeat protein OS=Arthrospira platensis (strain NIES-39 / IAM M-135) OX=696747 GN=NIES39_N00790 PE=4 SV=1	1	1728	195	8.35
D4ZWQ9	Primosomal protein N' OS=Arthrospira platensis (strain NIES-39 / IAM M-135) OX=696747 GN=priA PE=3 SV=1	1	831	93.3	7.18
D4ZTR2	Uncharacterized protein OS=Arthrospira platensis (strain NIES-39 / IAM M-135) OX=696747 GN=NIES39_J01250 PE=4 SV=1	1	1608	184.9	5.48
D4ZN32	Reverse transcriptase homolog OS=Arthrospira platensis (strain NIES-39 / IAM M-135) OX=696747 GN=NIES39_D04140 PE=4 SV=1	1	497	56.7	9.89
D5A1I7	Uncharacterized protein OS=Arthrospira platensis (strain NIES-39 / IAM M-135) OX=696747 GN=NIES39_M00320 PE=4 SV=1	1	1011	113.3	6.32
D4ZTG7	Uncharacterized protein OS=Arthrospira platensis (strain NIES-39 / IAM M-135) OX=696747 GN=NIES39_J00300 PE=4 SV=1	1	799	91.1	5.14
D4ZPX0	Haemagg_act domain-containing protein OS=Arthrospira platensis (strain NIES-39 / IAM M-135) OX=696747 GN=NIES39_Q00910 PE=4 SV=1	1	1855	194.6	4.59
D5A3P7	Putative phosphoenolpyruvate synthase OS=Arthrospira platensis (strain NIES-39 / IAM M-135) OX=696747 GN=NIES39_C03240 PE=4 SV=1	1	969	106.8	5.66
D4ZTH9	Two-component sensor histidine kinase OS=Arthrospira platensis (strain NIES-39 / IAM M-135) OX=696747 GN=NIES39_J00420 PE=4 SV=1	1	531	58.7	8
D5A2Q2	1-pyrroline-5 carboxylate dehydrogenase OS=Arthrospira platensis (strain NIES-39 / IAM M-135) OX=696747 GN=NIES39_C02380 PE=3 SV=1	1	992	109.1	5.59
D4ZP07	Uncharacterized protein OS=Arthrospira platensis (strain NIES-39 / IAM M-135) OX=696747 GN=NIES39_Q00470 PE=3 SV=1	1	1221	132.8	5.82
D4ZMQ0	Uncharacterized protein OS=Arthrospira platensis (strain NIES-39 / IAM M-135) OX=696747 GN=NIES39_D02800 PE=4 SV=1	1	770	84.6	8.63
D5A2N4	Non-specific serine/threonine protein kinase OS=Arthrospira platensis (strain NIES-39 / IAM M-135) OX=696747 GN=NIES39_C02200 PE=4 SV=1	1	1946	219.1	6.02
D4ZTQ6	Two-component hybrid sensor and regulator OS=Arthrospira platensis (strain NIES-39 / IAM M-135) OX=696747 GN=NIES39_J01190 PE=4 SV=1	1	953	106.4	5.77
D5A1E5	HEPN_Swt1 domain-containing protein OS=Arthrospira platensis (strain NIES-39 / IAM M-135) OX=696747 GN=NIES39_L06710 PE=4 SV=1	1	1119	126.8	5.67
D4ZT82	Putative helicase OS=Arthrospira platensis (strain NIES-39 / IAM M-135) OX=696747 GN=NIES39_H00720 PE=4 SV=1	1	1044	120.4	5.44
D4ZTN0	DUF3854 domain-containing protein OS=Arthrospira platensis (strain NIES-39 / IAM M-135) OX=696747 GN=NIES39_J00930 PE=4 SV=1	1	980	109.6	8.16
D4ZNL6	Radical SAM core domain-containing protein OS=Arthrospira platensis (strain NIES-39 / IAM M-135) OX=696747 GN=NIES39_O06680 PE=4 SV=1	1	575	65.9	8
D4ZWA9	LamGL domain-containing protein OS=Arthrospira platensis (strain NIES-39 / IAM M-135) OX=696747 GN=NIES39_A00470 PE=4 SV=1	1	2281	258.5	6.71
D4ZUI7	Serine/threonine protein kinase with WD-40 repeats OS=Arthrospira platensis (strain NIES-39 / IAM M-135) OX=696747 GN=NIES39_J04050 PE=4 SV=1	1	677	74.7	8.85
D4ZQZ9	Site-specific DNA-methyltransferase (adenine-specific) OS=Arthrospira platensis (strain NIES-39 / IAM M-135) OX=696747 GN=NIES39_E01000 PE=4 SV=1	1	1023	118.4	6.01
D5A107	Uncharacterized protein OS=Arthrospira platensis (strain NIES-39 / IAM M-135) OX=696747 GN=NIES39_B00100 PE=4 SV=1	1	1285	143.6	9.57
D4ZR22	PleD-like protein OS=Arthrospira platensis (strain NIES-39 / IAM M-135) OX=696747 GN=NIES39_E01230 PE=4 SV=1	1	1384	157.1	5.25
D5A2N5	Two-component sensor histidine kinase OS=Arthrospira platensis (strain NIES-39 / IAM M-135) OX=696747 GN=NIES39_C02210 PE=4 SV=1	1	1067	122.8	5
D4ZXC0	SNF2 helicase homolog OS=Arthrospira platensis (strain NIES-39 / IAM M-135) OX=696747 GN=NIES39_L00340 PE=4 SV=1	1	1068	120.2	6.35
D5A2W0	PMT_2 domain-containing protein OS=Arthrospira platensis (strain NIES-39 / IAM M-135) OX=696747 GN=NIES39_M02400 PE=4 SV=1	1	849	95.1	5.27
D4ZYU5	Peptidoglycan glycosyltransferase OS=Arthrospira platensis (strain NIES-39 / IAM M-135) OX=696747 GN=NIES39_L03000 PE=4 SV=1	1	759	84	7.74
D4ZV84	WD-40 repeat protein OS=Arthrospira platensis (strain NIES-39 / IAM M-135) OX=696747 GN=NIES39_K00500 PE=4 SV=1	1	1151	128.5	5.39
D5A519	WD-40 repeat protein OS=Arthrospira platensis (strain NIES-39 / IAM M-135) OX=696747 GN=NIES39_O03180 PE=4 SV=1	1	1167	132	6.15
D4ZXG2	Transcription-repair-coupling factor OS=Arthrospira platensis (strain NIES-39 / IAM M-135) OX=696747 GN=mfd PE=3 SV=1	1	1167	130.8	6.67
D5A2D8	Uncharacterized protein OS=Arthrospira platensis (strain NIES-39 / IAM M-135) OX=696747 GN=NIES39_C01220 PE=4 SV=1	1	1078	122.8	5.22
D5A1X2	DUF4347 domain-containing protein OS=Arthrospira platensis (strain NIES-39 / IAM M-135) OX=696747 GN=NIES39_M01680 PE=4 SV=1	1	1794	187.6	4.02
D5A3X7	Uncharacterized protein OS=Arthrospira platensis (strain NIES-39 / IAM M-135) OX=696747 GN=NIES39_C04050 PE=4 SV=1	1	1312	152.1	5.86
D4ZPT0	WD-40 repeat protein OS=Arthrospira platensis (strain NIES-39 / IAM M-135) OX=696747 GN=NIES39_D07580 PE=4 SV=1	1	1433	156.1	5.33
D5A481	P-type Ca(2+) transporter OS=Arthrospira platensis (strain NIES-39 / IAM M-135) OX=696747 GN=NIES39_C05090 PE=4 SV=1	1	972	106.5	5.19
D5A142	TPR domain protein OS=Arthrospira platensis (strain NIES-39 / IAM M-135) OX=696747 GN=NIES39_B00450 PE=4 SV=1	1	1687	188.3	5.96
D4ZRQ2	Uncharacterized protein OS=Arthrospira platensis (strain NIES-39 / IAM M-135) OX=696747 GN=NIES39_E02400 PE=4 SV=1	1	3252	350.4	4.27
D4ZRT5	Histidine kinase OS=Arthrospira platensis (strain NIES-39 / IAM M-135) OX=696747 GN=NIES39_E02730 PE=4 SV=1	1	1336	149.4	5.54
D4ZX11	N6_Mtase domain-containing protein OS=Arthrospira platensis (strain NIES-39 / IAM M-135) OX=696747 GN=NIES39_K04410 PE=4 SV=1	1	1053	120.3	5.57
D4ZZN0	Putative helicase OS=Arthrospira platensis (strain NIES-39 / IAM M-135) OX=696747 GN=NIES39_A07160 PE=4 SV=1	1	1094	127.2	5.59

## Sheet: Peptides SP
Annotated Sequence	Modifications	Protein Accessions	Charge	DeltaScore	DeltaCn	Rank	Search Engine Rank	m/z [Da]	MH+ [Da]	Theo. MH+ [Da]	DeltaM [ppm]	Deltam/z [Da]	RT [min]
[R].LITYGIVAGDVTPIEEIGVVGVR.[E]		D5A426	3	0.746	0	1	1	790.781	2370.33	2370.33	0.51	0.0004	131.351
[K].ADSLISGAAQAVYNKFPYTTQMqGPNYAADQR.[G]	Q23(Deamidated)	D5A5N9	3	0.003	0	1	1	1159.89	3477.66	3477.64	5.51	0.00639	110.207
[K].ADSLISGAAQAVYNKFPYTTQMQGPnYAADQR.[G]	N26(Deamidated)	D5A5N9	3		0.003	2	2	1159.89	3477.66	3477.64	5.51	0.00639	110.207
[K].ADSLISGAAQAVYNKFPYTTQMQGPNYAADqR.[G]	Q31(Deamidated)	D5A5N9	3		0.0272	3	3	1159.89	3477.66	3477.64	5.51	0.00639	110.207
[K].ADSLISGAAQAVYnKFPYTTQMQGPNYAADQR.[G]	N14(Deamidated)	D5A5N9	3		0.0393	4	4	1159.89	3477.66	3477.64	5.51	0.00639	110.207
[K].ADSLISGAAQAVYNKFPYTTqMQGPNYAADQR.[G]	Q21(Deamidated)	D5A5N9	3		0.0468	5	5	1159.89	3477.66	3477.64	5.51	0.00639	110.207
[K].VVIGLVGETAGLDPLQLQEISPFIEQVLR.[V]		D4ZU18	3	0.8171	0	1	1	1045.25	3133.75	3133.75	-0.88	-0.00092	140.098
[R].VSqSEVVEDAETQESEESYQVADIGDSDSER.[V]	Q3(Deamidated)	D5A3C2	3	0.0911	0	1	1	1140.16	3418.46	3418.44	5.74	0.00654	88.4561
[R].RLPNFFETFPVILTDADGVIR.[A]		D4ZQB5	3	0.5407	0	1	1	807.437	2420.3	2420.3	-0.07	-5e-05	137.724
[R].VSqSEVVEDAETQESEESYQVADIGDSDSER.[V]	Q3(Deamidated)	D5A3C2	3	0.0908	0	1	1	1140.15	3418.44	3418.44	0.13	0.00015	90.5466
[K].ADSLISGAAqAVYNKFPYTTQmQGPNYAADQR.[G]	Q10(Deamidated); M22(Oxidation)	D5A5N9	3	0.0018	0	1	1	1165.22	3493.65	3493.63	4.88	0.00569	104.287
[K].ADSLISGAAQAVYnKFPYTTQmQGPNYAADQR.[G]	N14(Deamidated); M22(Oxidation)	D5A5N9	3		0.0018	2	2	1165.22	3493.65	3493.63	4.88	0.00569	104.287
[K].ADSLISGAAQAVYNKFPYTTQmqGPNYAADQR.[G]	M22(Oxidation); Q23(Deamidated)	D5A5N9	3		0.0123	3	3	1165.22	3493.65	3493.63	4.88	0.00569	104.287
[K].ADSLISGAAQAVYNKFPYTTQmQGPnYAADQR.[G]	M22(Oxidation); N26(Deamidated)	D5A5N9	3		0.021	4	4	1165.22	3493.65	3493.63	4.88	0.00569	104.287
[K].EQVFEmPTGGAAImNEGENLLYLAR.[K]	M6(Oxidation); M14(Oxidation)	D4ZSP4	3	0.5838	0	1	1	929.111	2785.32	2785.32	0.16	0.00015	114.597
[R].DTVAQWQQQWQQQDQER.[A]		D4ZTB7	3	0.6275	0	1	1	734.671	2202	2202	0.58	0.00043	75.5223
[K].ADSLISGAAQAVYNKFPYTTqmQGPNYAADQR.[G]	Q21(Deamidated); M22(Oxidation)	D5A5N9	3		0.0333	5	5	1165.22	3493.65	3493.63	4.88	0.00569	104.287
[K].ITLVFDAFNDILALSDINPYAK.[Q]		D5A3S8	2	0.7623	0	1	1	1227.15	2453.3	2453.3	-0.13	-0.00016	140.387
[R].SGQPLLIIAEDIDGEALATLVVNK.[A]		D5A327	2	0.7093	0	1	1	1240.19	2479.36	2479.37	-0.53	-0.00066	139.688
[K].ADSLISGAAQAVYNKFPYTTQmQGPNYAADqR.[G]	M22(Oxidation); Q31(Deamidated)	D5A5N9	3		0.0473	6	6	1165.22	3493.65	3493.63	4.88	0.00569	104.287
[R].ALAEGLYEQIENILSNGLSELGK.[F]		D5A2Y3	2	0.5601	0	1	1	1231.15	2461.28	2461.28	0.66	0.00082	141.001
[R].ALAEGLYEQIENILSNGLSELGK.[F]		D5A2Y3	3	0.573	0	1	1	821.099	2461.28	2461.28	0.16	0.00013	140.994
[-].MDNAIGLEIIEVVEqAAIASAR.[W]	Q15(Deamidated)	D4ZR96	2	0.1356	0	1	1	1157.61	2314.21	2314.2	8.23	0.00952	141.809
[R].DTVAQWQQQWQQQDQER.[A]		D4ZTB7	2	0.6376	0	1	1	1101.5	2202	2202	1.78	0.00196	75.4449
[K].ADSLISGAAQAVYNKFPYTTQmQGPNYAADQR.[G]	M22(Oxidation)	D5A5N9	3	0.5706	0	1	1	1164.89	3492.65	3492.65	-0.75	-0.00088	103.505
[R].DQLLTDPDQAVEFVER.[T]		D4ZYP4	3	0.6442	0	1	1	625.642	1874.91	1874.91	-0.11	-7e-05	100.181
[K].GILGYTDEDVVSSDFITDGHSSIFDAGAGIELNSnFFK.[I]	N35(Deamidated)	D4ZMW1	3	0.0116	0	1	1	1346.97	4038.91	4038.88	7.99	0.01075	136.955
[R].VSQSEVVEDAETqESEESYqVADIGDSDSER.[V]	Q13(Deamidated); Q20(Deamidated)	D5A3C2	3		0	2	2	1140.49	3419.44	3419.43	5.19	0.00591	89.1652
[R].VSQSEVVEDAETEESEESYqVADIGDSDSER.[V]	Q20(Deamidated)	D5A3C2	3	0	0	1	1	1140.49	3419.44	3419.43	5.19	0.00591	89.1652
[K].DPHFLVTNADGNAASGINNINQALK.[I]		D5A4N2	3	0.5706	0	1	1	865.437	2594.3	2594.3	0.32	0.00028	92.1703
[K].NLIENNLQDGLTVIADAFPDLGSPQDAGGNIFR.[N]		D5A1V8	3	0.5825	0	1	1	1162.25	3484.73	3484.73	-2.12	-0.00246	139.18
[R].SGQPLLIIAEDIDGEALATLVVNK.[A]		D5A327	3	0.5458	0	1	1	827.126	2479.36	2479.37	-0.34	-0.00028	139.649
[K].GILGYTDEDVVSSDFITDGHSSIFDAGAGIELnSNFFK.[I]	N33(Deamidated)	D4ZMW1	3		0.0116	2	2	1346.97	4038.91	4038.88	7.99	0.01075	136.955
[K].ILIGELDQLqELGISTAK.[L]	Q10(Deamidated)	D4ZRD5	2	0.0507	0	1	1	971.541	1942.08	1942.07	0.67	0.00065	127.242
[K].APLETLGLENDYDVLVNVQGGGLTGQAESIR.[L]		D4ZPI9	3	0.6113	0	1	1	1076.88	3228.64	3228.64	0.46	0.00049	128.683
[K].SVATSLLSGEDAAEAGAYFDYLIGAmS.[-]	M26(Oxidation)	D5A426	2	0.6712	0	1	1	1363.13	2725.26	2725.25	0.15	0.0002	138.61
[R].ETYLALGTPGSSVAVGVGK.[M]		D5A5P0	3	0.6208	0	1	1	602.66	1805.96	1805.96	-0.21	-0.00012	85.8036
[R].SVFnIEMADPVGnLqTTAK.[E]	N4(Deamidated); N13(Deamidated); Q15(Deamidated)	D4ZW50	2	0.6161	0	1	1	1019.48	2037.96	2037.97	-4.37	-0.00445	104.022
[R].IVFLGTQVNSDVANLIVAqLLFLDAEDPEK.[D]	Q19(Deamidated)	D4ZMM9	3	0.0734	0	1	1	1091.59	3272.75	3272.73	6.01	0.00656	141.478
[-].mQDAITSVInSSDVQGK.[Y]	M1(Oxidation); N10(Deamidated)	D5A425	2	0.1018	0	1	1	905.434	1809.86	1809.85	4.45	0.00403	73.4167
[K].SFDVGYNAANGEYVnmFEAGIVDPAK.[V]	N15(Deamidated); M16(Oxidation)	D4ZWH1	3	0.06	0	1	1	932.427	2795.27	2795.25	6.1	0.00568	109.407
[K].VLWLDDNVALAVDQVVGK.[G]		D4ZS76	2	0.7111	0	1	1	977.536	1954.06	1954.06	0.01	1e-05	135.482
[-].mQDAITSVINSSDVQGK.[Y]	M1(Oxidation)	D5A425	2	0.7262	0	1	1	904.938	1808.87	1808.87	-0.56	-0.00051	70.111
[R].VSqSEVVEDAETQESEESYQVADIGDSDSER.[V]	Q3(Deamidated)	D5A3C2	3	0.1222	0	1	1	1140.15	3418.44	3418.44	-1.37	-0.00156	90.5926
[K].VIAGTGSNSTqEAIAATQK.[A]	Q11(Deamidated)	D4ZX95	2	0.0429	0	1	1	924.478	1847.95	1847.93	7.38	0.00682	47.7891
[R].SGGSTRPGFEGGQNPLYR.[R]		D4ZPH8	3	0.5471	0	1	1	627.306	1879.9	1879.9	-0.04	-3e-05	51.7638
[R].GNNASSIVDASLTMVMGGDLVK.[V]		D5A243	2	0.7675	0	1	1	1090.04	2179.07	2179.07	0.09	0.0001	135.74
[R].RLPnFFETFPVILTDADGVIR.[A]	N4(Deamidated)	D4ZQB5	3	0.699	0	1	1	807.772	2421.3	2421.28	8.33	0.00672	137.695
[R].LITYGIVAGDVTPIEEIGVVGVR.[E]		D5A426	2	0.6818	0	1	1	1185.67	2370.33	2370.33	-0.36	-0.00043	131.303
[R].HGFTSVmmDGSLEADAK.[T]	M7(Oxidation); M8(Oxidation)	D4ZYP4	3	0.6868	0	1	1	609.935	1827.79	1827.79	0.1	6e-05	47.2865
[R].SVFNIEMADPVGNLQTTAK.[E]		D4ZW50	2	0.6347	0	1	1	1018.01	2035.02	2035.02	0.32	0.00032	103.904
[K].AIAQVGTISAGNDEEVGQMIAEAMDK.[V]		D4ZWH1	3	0.5753	0	1	1	883.423	2648.25	2648.25	0.13	0.00012	123.276
[R].SSATAEDLPDASFAGQQETYLNVYGEDTVLK.[S]		D4ZP25	3	0.5786	0	1	1	1107.19	3319.55	3319.55	-0.08	-9e-05	110.589
[R].GNNASSIVDASLTmVmGGDLVK.[V]	M14(Oxidation); M16(Oxidation)	D5A243	2	0.6492	0	1	1	1106.03	2211.06	2211.06	-0.43	-0.00047	96.955
[K].ELIDEVWQIIDR.[S]		D5A0K3	2	0.7668	0	1	1	764.904	1528.8	1528.8	-0.22	-0.00017	136.581
[-].mKTPLTEAVSIADSQGR.[F]	M1(Oxidation)	D5A5N9	3	0.6253	0	1	1	607.312	1819.92	1819.92	0.29	0.00018	75.9944
[K].ELQFLQGAIESPQRPLAAIIGGSK.[V]		D4ZTM4	2	0.8481	0	1	1	1262.2	2523.39	2523.39	0.74	0.00094	120.749
[R].SAQSSYSSANSSLTSETIEQVK.[N]		D4ZX50	2	0.6603	0	1	1	1152.55	2304.09	2304.08	1.27	0.00147	65.2274
[K].DGIDFQPITVLLPGGEQVPFLFTIK.[G]		D4ZNG4	3	0.6055	0	1	1	915.502	2744.49	2744.49	0.21	0.00019	140.148
[R].IFNVVGEPIDNLGPVPNDETSSIHRPAPAFVDLETSPSVFETGIK.[V]		D4ZT81	4	0.3544	0	1	1	1202.11	4805.43	4805.43	0.32	0.00038	131.482
[K].ITLVQDLVPVLEQVAR.[S]		D4ZWH1	2	0.8245	0	1	1	897.03	1793.05	1793.05	-0.03	-2e-05	137.67
[R].AQESSENLYASIDLVADK.[I]		D5A5S2	2	0.6638	0	1	1	976.976	1952.94	1952.94	0.01	1e-05	91.6551
[K].SVATSLLSGEDAAEAGAYFDYLIGAMS.[-]		D5A426	2	0.6553	0	1	1	1355.13	2709.26	2709.26	-0.96	-0.0013	140.459
[R].KESQQLIINAQAEAQK.[I]		D5A0Q6	2	0.6894	0	1	1	899.987	1798.97	1798.97	-0.01	-1e-05	46.9795
[K].VIAGTGSNSTQEAIAATqK.[A]	Q18(Deamidated)	D4ZX95	2		0.0429	2	2	924.478	1847.95	1847.93	7.38	0.00682	47.7891
[K].VIAGTGSnSTQEAIAATQK.[A]	N8(Deamidated)	D4ZX95	2		0.0429	2	3	924.478	1847.95	1847.93	7.38	0.00682	47.7891
[R].VVDIGDDSLTIEVVGDPGK.[M]		D5A274	2	0.5474	0	1	1	964.497	1927.99	1927.99	-0.01	-1e-05	95.8158
[R].FVVNQALEQGLSLAEVVDEEALEVLR.[E]		D5A148	3	0.6207	0	1	1	957.51	2870.52	2870.51	0.82	0.00078	141.974
[K].ADSLISGAAQAVYNKFPYTTQmQGPNYAADQR.[G]	M22(Oxidation)	D5A5N9	3	0.5022	0	1	1	1164.89	3492.65	3492.65	0.47	0.00055	104.699
[R].ALAEGLYEQIENILSNGLSELGK.[F]		D5A2Y3	2	0.5043	0	1	1	1231.14	2461.28	2461.28	-0.13	-0.00016	141.026
[K].TVIIMELINNIAK.[A]		D4ZT81	3	0.5965	0	1	1	491.29	1471.85	1471.86	-0.69	-0.00034	136.901
[K].ILIGELDqLqELGISTAK.[L]	Q8(Deamidated); Q10(Deamidated)	D4ZRD5	2	0.8265	0	1	1	972.041	1943.08	1943.06	8.58	0.00834	127.45
[R].DQLLTDPDQAVEFVER.[T]		D4ZYP4	3	0.6573	0	1	1	625.642	1874.91	1874.91	-0.2	-0.00012	99.9385
[R].DTVAQWQqQWQQQDQER.[A]	Q8(Deamidated)	D4ZTB7	2	0.0043	0	1	1	1102	2203	2202.98	7.26	0.008	76.2198
[K].ITLVFDAFNDILALSDINPYAK.[Q]		D5A3S8	3	0.5502	0	1	1	818.437	2453.3	2453.3	0.11	9e-05	140.379
[R].DTVAQWQQQWqQQDQER.[A]	Q11(Deamidated)	D4ZTB7	2		0.0043	2	2	1102	2203	2202.98	7.26	0.008	76.2198
[R].IFNVVGEPIDnLGPVPNDETSSIHRPAPAFVDLETSPSVFETGIK.[V]	N11(Deamidated)	D4ZT81	4	0.0087	0	1	1	1202.36	4806.44	4806.41	4.56	0.00548	131.301
[R].VITYGILSGDKDPIESIGLIGVK.[E]		D4ZXC6	3	0.5721	0	1	1	796.453	2387.34	2387.34	0.19	0.00015	122.526
[R].FLVELGIDSmSLnPDSVIK.[T]	M10(Oxidation); N13(Deamidated)	D4ZP25	2	0.6521	0	1	1	1047.55	2094.09	2094.07	9.05	0.00948	119.416
[K].GGGGLGFEFEENQADAQYNR.[I]		D5A560	2	0.6915	0	1	1	1079.97	2158.94	2158.94	0.07	8e-05	79.3668
[R].GEmLSTAQIDALSqMVAESNK.[R]	M3(Oxidation); Q14(Deamidated)	D5A5P0	2	0.0285	0	1	1	1120.53	2240.06	2240.04	7.06	0.00791	107.843
[K].EQVFEmPTGGAAImNEGENLLYLAR.[K]	M6(Oxidation); M14(Oxidation)	D4ZSP4	3	0.568	0	1	1	929.11	2785.32	2785.32	-0.44	-0.00041	113.525
[K].IGYITQVIGPVVDIKFPDGKLPEIYNALK.[I]		D4ZT81	4	0.8106	0	1	1	800.955	3200.8	3200.8	0.03	2e-05	136.042
[R].IFnVVGEPIDNLGPVPNDETSSIHRPAPAFVDLETSPSVFETGIK.[V]	N3(Deamidated)	D4ZT81	4		0.0087	2	2	1202.36	4806.44	4806.41	4.56	0.00548	131.301
[K].LSANANAILVTIQGIDPGQQITVLR.[N]		D5A372	3	0.674	0	1	1	869.161	2605.47	2605.47	-0.03	-3e-05	135.621
[K].GWIGDINETQQTnINYPILADSDR.[Q]	N13(Deamidated)	D4ZSI4	2	0.031	0	1	1	1367.66	2734.31	2734.3	6.56	0.00896	107.585
[-].mQDAITSVINSSDVQGK.[Y]	M1(Oxidation)	D5A425	2	0.7677	0	1	1	904.938	1808.87	1808.87	-0.28	-0.00025	71.1871
[R].AQESSENLYASIDLVADK.[I]		D5A5S2	2	0.7051	0	1	1	976.976	1952.95	1952.94	0.45	0.00044	91.6059
[R].VSPQPGVPPEEAGAAVAAESSTGTWTTVWTDLLTDLDR.[Y]		D4ZVW7	3	0.6741	0	1	1	1308.97	3924.91	3924.91	-1	-0.00131	140.005
[R].DTVAQWQQqWQQQDQER.[A]	Q9(Deamidated)	D4ZTB7	2		0.0217	3	3	1102	2203	2202.98	7.26	0.008	76.2198
[K].AMLEDIAVLTGGQVITEDAGLK.[L]		D4ZWH1	2	0.6049	0	1	1	1122.59	2244.18	2244.18	0.12	0.00013	128.909
[K].EGVISLEEGKSmTTELEITEGmR.[F]	M12(Oxidation); M22(Oxidation)	D4ZWH1	3	0.6614	0	1	1	857.743	2571.22	2571.22	-0.53	-0.00045	80.6514
[R].DTVAQWQQQWQqQDQER.[A]	Q12(Deamidated)	D4ZTB7	2		0.0304	4	4	1102	2203	2202.98	7.26	0.008	76.2198
[-].MQDAITSVINSSDVqGK.[Y]	Q15(Deamidated)	D5A425	2	0.1345	0	1	1	897.435	1793.86	1793.86	2.84	0.00255	79.6692
[-].MQDAITSVInSSDVQGK.[Y]	N10(Deamidated)	D5A425	2	0.1345	0	1	2	897.435	1793.86	1793.86	2.84	0.00255	79.6692
[R].HGFTSVmmDGSLEADAK.[T]	M7(Oxidation); M8(Oxidation)	D4ZYP4	3	0.6337	0	1	1	609.934	1827.79	1827.79	-0.2	-0.00012	47.1681
[R].DTVAQWqQQWQQQDQER.[A]	Q7(Deamidated)	D4ZTB7	2		0.0326	5	5	1102	2203	2202.98	7.26	0.008	76.2198
[K].VAEAQSAGADLVGSDDLIAEIQK.[G]		D4ZXX5	2	0.6944	0	1	1	1150.58	2300.16	2300.16	-0.32	-0.00037	99.9441
[K].DPHFLVTnADGnAASGInNINQALK.[I]	N8(Deamidated); N12(Deamidated); N18(Deamidated)	D5A4N2	3	0.0427	0	1	1	866.417	2597.24	2597.25	-4.55	-0.00394	92.2192
[R].DTVAQWQQQWQQqDQER.[A]	Q13(Deamidated)	D4ZTB7	2		0.0348	6	6	1102	2203	2202.98	7.26	0.008	76.2198
[R].mVAPVVEEIAQQYDGQIK.[V]	M1(Oxidation)	D4ZSU6	3	0.6059	0	1	1	678.679	2034.02	2034.02	0.1	7e-05	105.207
[R].GNnASSIVDASLTmVmGGDLVK.[V]	N3(Deamidated); M14(Oxidation); M16(Oxidation)	D5A243	2	0.6667	0	1	1	1106.54	2212.07	2212.05	9.12	0.01008	96.9058
[R].GnNASSIVDASLTmVmGGDLVK.[V]	N2(Deamidated); M14(Oxidation); M16(Oxidation)	D5A243	2	0.6667	0	1	2	1106.54	2212.07	2212.05	9.12	0.01008	96.9058
[R].TQVDALAVAIGTSHGAYK.[F]		D4ZYP4	2	0.5068	0	1	1	901.476	1801.95	1801.94	0.44	0.00039	80.1767
[R].GEmLSTAqIDALSQMVAESNK.[R]	M3(Oxidation); Q8(Deamidated)	D5A5P0	2		0.0285	2	2	1120.53	2240.06	2240.04	7.06	0.00791	107.843
[R].SVFNIEmADPVGnLQTTAK.[E]	M7(Oxidation); N13(Deamidated)	D4ZW50	2	0.0498	0	1	1	1026.51	2052.02	2052	9.63	0.00988	91.7241
[R].IFNVVGEPIDNLGPVPnDETSSIHRPAPAFVDLETSPSVFETGIK.[V]	N17(Deamidated)	D4ZT81	4		0.0349	3	3	1202.36	4806.44	4806.41	4.56	0.00548	131.301
[K].VAEAqSAGADLVGSDDLIAEIQK.[G]	Q5(Deamidated)	D4ZXX5	3	0.0566	0	1	1	767.724	2301.16	2301.15	5.37	0.00412	99.9298
[R].LKQEGIDVGLINK.[S]		D4ZQU6	3	0.6244	0	1	1	476.28	1426.83	1426.83	0.11	5e-05	60.6909
[R].KQEEVSNESTEVSYK.[V]		D4ZT79	2	0.6561	0	1	1	878.913	1756.82	1756.82	-2.56	-0.00224	28.4549
[R].IIDFGNGSGADNILLANSAK.[T]		D5A4S8	2	0.6848	0	1	1	995.516	1990.02	1990.02	0.31	0.00031	96.5308
[R].YTTYAIVAGDPNIIAVNVR.[G]		D4ZWE3	2	0.7055	0	1	1	1025.55	2050.1	2050.1	-0.44	-0.00045	103.455
[R].YQWDQGYFQQEIQR.[R]		D4ZQB5	2	0.6963	0	1	1	944.934	1888.86	1888.86	0.02	2e-05	87.1761
[K].GWIGDINETqQTNINYPILADSDR.[Q]	Q10(Deamidated)	D4ZSI4	2		0.031	2	2	1367.66	2734.31	2734.3	6.56	0.00896	107.585
[K].YqDFQVQAEEVKFDPQQVDEILER.[E]	Q2(Deamidated)	D4ZX93	3	0.0275	0	1	1	985.48	2954.43	2954.41	6.72	0.00661	115.071
[R].LAmLGFVIGVGTELLTGQGILSQLGLm.[-]	M3(Oxidation); M27(Oxidation)	D4ZSY3	3	0.714	0	1	1	921.839	2763.5	2763.5	0.02	2e-05	142.873
[K].NGSLVIGANYTQEmGLKPGDQFEIR.[L]	M14(Oxidation)	D4ZWF8	3	0.5446	0	1	1	918.458	2753.36	2753.36	1.32	0.00121	91.0896
[-].mYIDEIIAGEILDSR.[G]	M1(Oxidation)	D4ZPQ5	2	0.5849	0	1	1	877.438	1753.87	1753.87	0.17	0.00015	119.899
[K].SFDVGYNAANGEYVNmFEAGIVDPAK.[V]	M16(Oxidation)	D4ZWH1	3	0.3165	0	1	1	932.095	2794.27	2794.27	1.19	0.00111	109.456
[K].VSNVGTVLQVGDGIAR.[I]		D5A0Q3	3	0.6009	0	1	1	528.962	1584.87	1584.87	0.12	6e-05	79.941
[K].VIAGTGSNSTQEAIAATQK.[A]		D4ZX95	2	0.7402	0	1	1	923.978	1846.95	1846.95	-0.94	-0.00086	47.7992
[R].SVFNIEmADPVGNLQTTAK.[E]	M7(Oxidation)	D4ZW50	2	0.6667	0	1	1	1026.01	2051.01	2051.01	1.24	0.00128	91.7628
[K].GWIGDINETQqTNINYPILADSDR.[Q]	Q11(Deamidated)	D4ZSI4	2		0.0376	3	3	1367.66	2734.31	2734.3	6.56	0.00896	107.585
[R].ITSNASTIVSNAAR.[S]		D5A5P0	2	0.765	0	1	1	702.876	1404.74	1404.74	0.01	1e-05	52.0198
[-].mDNAIGLEIIEVVEQAAIASAR.[W]	M1(Oxidation)	D4ZR96	2	0.7212	0	1	1	1165.11	2329.21	2329.21	0.15	0.00017	141.157
[-].MQDAITSVINSSDVQGK.[Y]		D5A425	2	0.6797	0	1	1	896.941	1792.87	1792.87	0.02	2e-05	76.2969
[K].ATIVMTVNGSPITIEVDGEAAPITAGNFVDLVNR.[G]		D4ZT73	3	0.4965	0	1	1	1162.28	3484.83	3484.8	9.99	0.01161	137.127
[R].AEASDDFNFDAFNAGnYDGAVAEK.[M]	N16(Deamidated)	D4ZTT6	2	0.0462	0	1	1	1270.04	2539.07	2539.05	4.83	0.00613	97.4556
[K].EQVFEMPTGGAAIMNEGENLLYLAR.[K]		D4ZSP4	3	0.5394	0	1	1	918.447	2753.33	2753.33	-0.53	-0.00048	136.782
[K].ADmVDDEELLELVELEVR.[E]	M3(Oxidation)	D4ZUX7	3	0.5023	0	1	1	711.68	2133.03	2133.03	-0.38	-0.00027	136.833
[K].ITLVQDLVPVLEQVAR.[S]		D4ZWH1	3	0.7083	0	1	1	598.356	1793.05	1793.05	-0.2	-0.00012	137.634
[K].GFIEELLNSDEYLDNFGYDTVPYQR.[R]		D4ZUF5	3	0.6366	0	1	1	999.798	2997.38	2997.38	0.04	4e-05	137.887
[K].DAVGYGWSEVESSFDWQK.[L]		D4ZXH3	2	0.6551	0	1	1	1045.46	2089.91	2089.91	-0.73	-0.00076	116.175
[K].GWIGDINETQQTNInYPILADSDR.[Q]	N15(Deamidated)	D4ZSI4	2		0.0442	4	4	1367.66	2734.31	2734.3	6.56	0.00896	107.585
[R].QASITQQILEVVGGAVALEN.[-]		D5A0Q2	2	0.7355	0	1	1	1020.55	2040.1	2040.1	0.92	0.00094	139.65
[K].ADMVDDEELLELVELEVR.[E]		D4ZUX7	2	0.587	0	1	1	1059.02	2117.03	2117.03	-0.76	-0.0008	137.877
[R].LQEDLDELEVLGEAGGGLVK.[V]		D5A240	2	0.5605	0	1	1	1042.54	2084.08	2084.08	-0.09	-9e-05	115.659
[K].FTEKDGIDFQPITVLLPGGEQVPFLFTIK.[G]		D4ZNG4	3	0.6233	0	1	1	1083.92	3249.74	3249.74	-0.33	-0.00036	138.52
[R].EDGGLLFVRPVVTSPGVLEIR.[F]		D5A2U5	3	0.6643	0	1	1	751.758	2253.26	2253.26	-0.82	-0.00061	117.568
[K].TLNNIPGVLENGLFVGVADVILVGEIK.[D]		D4ZRR9	3	0.5618	0	1	1	931.864	2793.58	2793.58	0.09	8e-05	141.306
[R].LITYGIVAGDVTPIEEIGVVGVR.[E]		D5A426	2	0.6956	0	1	1	1185.67	2370.33	2370.33	0.04	4e-05	132.329
[K].ILAGAGIATVGAIGTK.[M]		D4ZVX9	2	0.6932	0	1	1	706.927	1412.85	1412.85	0.25	0.00018	79.3121
[R].VKEGDTAIVDVnEDGQVQVLQGEKR.[E]	N12(Deamidated)	D5A560	3	0.0141	0	1	1	909.804	2727.4	2727.38	6.09	0.00554	68.884
[K].DPHFLVTNADGnAASGInnINQALK.[I]	N12(Deamidated); N18(Deamidated); N19(Deamidated)	D5A4N2	3		0.0427	2	2	866.417	2597.24	2597.25	-4.55	-0.00394	92.2192
[K].TLEEGmAGDNVGLLLR.[G]	M6(Oxidation)	D4ZUX7	2	0.7019	0	1	1	852.435	1703.86	1703.86	-0.13	-0.00011	84.8433
[R].ETYLALGTPGSSVAVGVGK.[M]		D5A5P0	2	0.6714	0	1	1	903.486	1805.96	1805.96	-0.22	-0.0002	88.956
[K].YQDFqVQAEEVKFDPQQVDEILER.[E]	Q5(Deamidated)	D4ZX93	3		0.0275	2	2	985.48	2954.43	2954.41	6.72	0.00661	115.071
[R].LQEDLDELEVLGEAGGGLVK.[V]		D5A240	2	0.5553	0	1	1	1042.54	2084.08	2084.08	1.9	0.00198	115.622
[K].VLWLDDNVALAVDQVVGK.[G]		D4ZS76	3	0.6368	0	1	1	652.027	1954.07	1954.06	0.34	0.00022	135.442
[-].mQDAITSVInSSDVQGK.[Y]	M1(Oxidation); N10(Deamidated)	D5A425	2	0.0542	0	1	1	905.439	1809.87	1809.85	9.36	0.00847	77.1722
[K].TGEVVAQKPIVDDLIGDR.[T]		D5A5S2	2	0.5825	0	1	1	963.02	1925.03	1925.03	-0.7	-0.00067	83.0071
[K].LFSENPGqIAGIILEAVVGNSGFIPPDAGFLEGLR.[M]	Q8(Deamidated)	D4ZSV8	3	0.0047	0	1	1	1200.31	3598.9	3598.88	6.12	0.00734	143.226
[K].LSGEALmGSLGYGIDPIVVqEIAQEVADVVNK.[G]	M7(Oxidation); Q20(Deamidated)	D5A3R5	3	0.0355	0	1	1	1111.24	3331.71	3331.7	5.01	0.00556	140.738
[R].ELLSSYDFPGDDIPIVSGSALK.[A]		D4ZUX7	3	0.6076	0	1	1	775.062	2323.17	2323.17	0.08	6e-05	122.739
[R].GTEAEAVLESGqPLTVTGEVIPSDRIPnPATVK.[D]	Q12(Deamidated); N28(Deamidated)	D4ZZ73	3	0.5603	0	1	1	1126.59	3377.75	3377.73	5.87	0.00661	107.343
[-].MKTPLTEAVSIADSQGR.[F]		D5A5N9	3	0.4313	0	1	1	601.981	1803.93	1803.93	0.34	0.00021	84.0082
[R].GEmLSTAQIDALSQMVAESNK.[R]	M3(Oxidation)	D5A5P0	2	0.5735	0	1	1	1120.03	2239.06	2239.06	0.92	0.00103	107.028
[R].DFIGGLATSAPFLER.[N]		D4ZUF5	2	0.6469	0	1	1	797.417	1593.83	1593.83	-0.29	-0.00023	115.114
[-].mQDAITSVINSSDVQGK.[Y]	M1(Oxidation)	D5A425	2	0.6445	0	1	1	904.939	1808.87	1808.87	0.68	0.00061	76.1555
[K].EIELEDNIENTGVALIR.[Q]		D4ZWH1	2	0.6825	0	1	1	964.502	1928	1928	-0.54	-0.00052	103.904
[K].LFSEnPGQIAGIILEAVVGNSGFIPPDAGFLEGLR.[M]	N5(Deamidated)	D4ZSV8	3		0.0047	2	2	1200.31	3598.9	3598.88	6.12	0.00734	143.226
[R].FLSSTEIQVAFGR.[F]		D5A5N9	2	0.7007	0	1	1	727.886	1454.76	1454.76	0.02	1e-05	94.4669
[R].EAIGVFDPLATQIDTVGPTLGR.[Q]		D4ZPY5	2	0.7363	0	1	1	1135.61	2270.2	2270.2	0.69	0.00078	124.487
[R].VKEGDTAIVDVNEDGQVqVLQGEKR.[E]	Q18(Deamidated)	D5A560	3		0.0141	2	2	909.804	2727.4	2727.38	6.09	0.00554	68.884
[-].MQDAITSVINSSDVQGK.[Y]		D5A425	2	0.658	0	1	1	896.941	1792.88	1792.87	0.43	0.00038	77.3153
[R].SVFNIEmADPVGNLqTTAK.[E]	M7(Oxidation); Q15(Deamidated)	D4ZW50	2		0.0498	2	2	1026.51	2052.02	2052	9.63	0.00988	91.7241
[R].VKEGDTAIVDVNEDGqVQVLQGEKR.[E]	Q16(Deamidated)	D5A560	3		0.0164	3	3	909.804	2727.4	2727.38	6.09	0.00554	68.884
[R].TREGNDLYNEMIESGVINK.[E]		D4ZT81	3	0.4881	0	1	1	728.02	2182.05	2182.04	0.56	0.00041	85.2288
[K].ImAEHQAHETDTGSSDLQVAmLTER.[I]	M2(Oxidation); M21(Oxidation)	D4ZU20	4	0.5762	0	1	1	701.323	2802.27	2802.27	0.89	0.00063	55.6665
[K].NLIENNLQDGLTVIADAFPDLGSPQDAGGNIFR.[N]		D5A1V8	3	0.4738	0	1	1	1162.25	3484.73	3484.73	-0.34	-0.00039	139.219
[K].LEDVGLTPQLELPGVTIGVIR.[S]		D5A637	2	0.9095	0	1	1	1110.14	2219.27	2219.26	0.23	0.00025	132.624
[K].ILGDGELNVALQVK.[A]		D4ZPH8	2	0.6921	0	1	1	734.922	1468.84	1468.84	0.47	0.00034	91.1354
[R].EAIGVFDPLATqIDTVGPTLGR.[Q]	Q12(Deamidated)	D4ZPY5	2	0.6962	0	1	1	1136.11	2271.21	2271.19	8.37	0.00951	124.65
[R].YVTYAVFAGDASVLEDR.[C]		D5A5P0	2	0.5407	0	1	1	938.46	1875.91	1875.91	0.64	0.0006	102.76
[K].IADLIMILLPDEVQK.[T]		D4ZVX3	2	0.7608	0	1	1	855.989	1710.97	1710.97	-0.42	-0.00036	136.488
[R].EAYLALQELLAGQIQPEHDDDYIER.[V]		D5A4H1	3	0.5072	0	1	1	977.145	2929.42	2929.42	0	0	126.799
[K].YQDFQVqAEEVKFDPQQVDEILER.[E]	Q7(Deamidated)	D4ZX93	3		0.0458	3	3	985.48	2954.43	2954.41	6.72	0.00661	115.071
[K].TVIIMELINNIAK.[A]		D4ZT81	2	0.5625	0	1	1	736.431	1471.86	1471.86	-0.13	-9e-05	137.289
[K].RPDVVSPGGNAYGEEMTATcLR.[D]	C20(Carboxymethyl)	D5A426	3	0.6611	0	1	1	794.372	2381.1	2381.09	6.48	0.00515	68.6015
[K].QGWLSLEELQVLGQDK.[L]		D5A373	2	0.6058	0	1	1	921.983	1842.96	1842.96	-0.78	-0.00072	121.006
[K].ELQFLQGAIESPqRPLAAIIGGSK.[V]	Q13(Deamidated)	D4ZTM4	2	0.0578	0	1	1	1262.7	2524.39	2524.38	6.78	0.00856	120.705
[K].VLGQISDSSLLGQMSGLLK.[A]		D5A5E7	2	0.7325	0	1	1	973.536	1946.06	1946.06	0.55	0.00054	129.383
[R].LKQEGIDVGLINK.[S]		D4ZQU6	3	0.6337	0	1	1	476.28	1426.83	1426.83	-0.14	-7e-05	60.7332
[R].SIVVAITDDAIDLnHPDFQGIGK.[I]	N14(Deamidated)	D4ZZE1	3	0.0217	0	1	1	813.758	2439.26	2439.24	7.49	0.00609	116.108
[R].LITYGIVAGDVTPIEEIGVVGVR.[E]		D5A426	2	0.5663	0	1	1	1185.67	2370.33	2370.33	-0.48	-0.00057	132.626
[R].ALAEGLYEQIENILSNGLSELGKFDAEQR.[E]		D5A2Y3	3	0.5831	0	1	1	1069.88	3207.62	3207.62	-0.06	-7e-05	141.244
[R].GGQIIATGTPENVANnPHSyTGIyLK.[Q]	N16(Deamidated); Y20(Phospho); Y24(Phospho)	D4ZRA5	3	0.0218	0	1	1	959.434	2876.29	2876.29	-0.66	-0.00064	127.094
[-].mDNAIGLEIIEVVEQAAIASAR.[W]	M1(Oxidation)	D4ZR96	3	0.6683	0	1	1	777.074	2329.21	2329.21	-0.09	-7e-05	141.143
[R].EAIDKTDNLGDADTADLYTEISR.[T]		D4ZRE6	3	0.6174	0	1	1	842.734	2526.19	2526.18	0.86	0.00072	83.9607
[R].ELLSSYDFPGDDIPIVSGSALK.[A]		D4ZUX7	2	0.6852	0	1	1	1162.09	2323.17	2323.17	0.65	0.00076	122.385
[R].AEASDDFNFDAFnAGNYDGAVAEK.[M]	N13(Deamidated)	D4ZTT6	2		0.0462	2	2	1270.04	2539.07	2539.05	4.83	0.00613	97.4556
[R].VKEGDTAIVDVNEDGQVQVLQGEKR.[E]		D5A560	4	0.415	0	1	1	682.355	2726.4	2726.4	0.42	0.00029	68.7554
[R].NVLLTDEGFAAAEEFLGVK.[D]		D5A1L0	3	0.562	0	1	1	675.017	2023.04	2023.04	-0.38	-0.00026	136.98
[K].ALSDFNLSLDLGFLTK.[S]		D5A174	2	0.6496	0	1	1	877.473	1753.94	1753.94	0.48	0.00042	136.542
[K].TESGVSIGVAPEADLLAGGVLIGNATLR.[T]		D4ZNH6	3	0.6366	0	1	1	894.155	2680.45	2680.45	-0.1	-9e-05	135.417
[R].VVDIGDDSLTIEVVGDPGK.[M]		D5A274	2	0.6317	0	1	1	964.497	1927.99	1927.99	0.55	0.00053	96.4762
[R].ETYLALGTPGSSVAVGVGK.[M]		D5A5P0	2	0.6976	0	1	1	903.486	1805.96	1805.96	-0.16	-0.00015	85.7563
[R].SLLNPEDLGINAAPISALK.[G]		D4ZZH5	2	0.7384	0	1	1	968.541	1936.07	1936.07	-0.08	-8e-05	118.584
[K].ETVDSEELqELLASSDVK.[M]	Q9(Deamidated)	D4ZX30	2	0.6985	0	1	1	996.988	1992.97	1992.95	9.78	0.00975	106.273
[K].LSGEALmGSLGYGIDPIVVQEIAqEVADVVNK.[G]	M7(Oxidation); Q24(Deamidated)	D5A3R5	3		0.0355	2	2	1111.24	3331.71	3331.7	5.01	0.00556	140.738
[K].AmLEDIAVLTGGqVITEDAGLK.[L]	M2(Oxidation); Q13(Deamidated)	D4ZWH1	2	0.5074	0	1	1	1131.09	2261.18	2261.16	9.77	0.01104	116.33
[K].YDVFYDVEPDPSLDTVQR.[G]		D5A203	2	0.6397	0	1	1	1079.5	2158	2158	1.11	0.00119	98.5755
[R].IDNSVLATADNIINnEFER.[I]	N15(Deamidated)	D4ZXS8	2	0.0197	0	1	1	1075.03	2149.05	2149.04	6.39	0.00686	127.474
[K].GGGGLGFEFEENQADAQYNR.[I]		D5A560	3	0.5676	0	1	1	720.32	2158.94	2158.94	1.08	0.00078	79.3697
[R].SIVVAITDDAIDLNHPDFqGIGK.[I]	Q19(Deamidated)	D4ZZE1	3		0.0217	2	2	813.758	2439.26	2439.24	7.49	0.00609	116.108
[R].LITYGIVAGDVTPIEEIGVVGVR.[E]		D5A426	3	0.5506	0	1	1	790.781	2370.33	2370.33	0.16	0.00013	133.622
[K].YVPSGAIITNQQQADR.[L]		D4ZX50	2	0.6296	0	1	1	880.95	1760.89	1760.89	-0.35	-0.00031	54.1909
[R].WLAVHTLAVPTVFFLGAIAAmQFIQR.[-]	M21(Oxidation)	D5A0N6	3	0.6198	0	1	1	972.869	2916.59	2916.6	-0.65	-0.00063	140.939
[R].GEmLSTAQIDALSQMVAESNK.[R]	M3(Oxidation)	D5A5P0	3	0.5322	0	1	1	747.024	2239.06	2239.06	-0.31	-0.00023	107.074
[-].mQDAITSVINSSDVQGK.[Y]	M1(Oxidation)	D5A425	2	0.6584	0	1	1	904.939	1808.87	1808.87	0.74	0.00067	72.2524
[R].ILFLAEIAQEYLALLR.[K]		D5A0Q4	2	0.6658	0	1	1	938.55	1876.09	1876.09	-0.69	-0.00065	142.644
[K].qAIADAELVIDDLNADQVGImIGTGIGGLK.[V]	Q1(Deamidated); M21(Oxidation)	D4ZQB1	3	0.005	0	1	1	1009.86	3027.58	3027.56	7.12	0.00719	136.751
[R].GGQIIATGTPENVAnNPHSyTGIyLK.[Q]	N15(Deamidated); Y20(Phospho); Y24(Phospho)	D4ZRA5	3		0.0218	2	2	959.434	2876.29	2876.29	-0.66	-0.00064	127.094
[R].FNGKVESEDEAIVVDGQTIR.[C]		D4ZMW1	2	0.6114	0	1	1	1103.54	2206.08	2206.1	-9.17	-0.01011	77.1685
[R].ETYLALGTPGSSVAVGVGK.[M]		D5A5P0	2	0.6551	0	1	1	903.486	1805.96	1805.96	0.09	8e-05	90.0125
[-].mESNLTTAASVIAAALAVGIGSIGPGLGqGQAAGQAVEGIAR.[Q]	M1(Oxidation); Q29(Deamidated)	D5A0Q7	3	0.0323	0	1	1	1299.02	3895.04	3895.02	3.47	0.00451	140.984
[R].ITSNASTIVSNAAR.[S]		D5A5P0	2	0.7444	0	1	1	702.876	1404.74	1404.74	-0.28	-0.0002	47.2656
[K].TPLTEAVSIADSQGR.[F]		D5A5N9	2	0.7494	0	1	1	772.899	1544.79	1544.79	-0.03	-2e-05	84.4307
[R].ETYLALGTPGSSVAVGVGK.[M]		D5A5P0	2	0.6749	0	1	1	903.486	1805.96	1805.96	-0.12	-0.00011	86.8081
[R].AATTISANAANIVK.[E]		D5A425	2	0.6278	0	1	1	672.878	1344.75	1344.75	0.41	0.00028	55.4133
[K].ELQAVFAEEGDTISAK.[V]		D4ZMP4	2	0.6816	0	1	1	854.425	1707.84	1707.84	-0.5	-0.00042	77.8714
[K].QAIADAELVIDDLNADqVGImIGTGIGGLK.[V]	Q17(Deamidated); M21(Oxidation)	D4ZQB1	3		0.005	2	2	1009.86	3027.58	3027.56	7.12	0.00719	136.751
[K].TITGEDDPGLIQDISER.[A]		D4ZWN4	2	0.6169	0	1	1	929.956	1858.9	1858.9	1.06	0.00098	82.1891
[K].QGINQmADnSGFGSESVDLQETIDDLR.[A]	M6(Oxidation); N9(Deamidated)	D5A2Y3	3	0.0249	0	1	1	986.116	2956.33	2956.31	7.48	0.00737	110.405
[R].mTAMSNASDNASDLVK.[T]	M1(Oxidation)	D5A0Q2	2	0.187	0	1	1	835.871	1670.74	1670.74	-0.48	-0.0004	47.1538
[R].SGLIPYGATFLVFTDYmR.[N]	M17(Oxidation)	D4ZPD7	2	0.601	0	1	1	1034.02	2067.03	2067.03	1.38	0.00142	136.126
[K].GALNVGAVLmLPEGFK.[I]	M10(Oxidation)	D4ZYI6	3	0.6135	0	1	1	544.632	1631.88	1631.88	0.2	0.00011	118.129
[R].SVcEPmQTGITAIDSmIPIGR.[G]	C3(Carboxymethyl); M6(Oxidation); M16(Oxidation)	D5A0Q3	2	0.596	0	1	1	1155.05	2309.1	2309.08	7.63	0.00881	91.0217
[R].ILTDIQGIEDFLGDmDFK.[V]	M15(Oxidation)	D4ZXB9	2	0.695	0	1	1	1043.51	2086	2086	-0.77	-0.0008	135.342
[K].GWIGDINETQQTNINYPILADSDR.[Q]		D4ZSI4	2	0.6942	0	1	1	1367.16	2733.31	2733.31	0.44	0.0006	107.637
[R].NVLLTDEGFAAAEEFLGVK.[D]		D5A1L0	2	0.6491	0	1	1	1012.02	2023.04	2023.04	-0.22	-0.00022	136.979
[R].IDNSVLATADnIINNEFER.[I]	N11(Deamidated)	D4ZXS8	2		0.0197	2	2	1075.03	2149.05	2149.04	6.39	0.00686	127.474
[K].SFDVGYNAANGEYVNMFEAGIVDPAK.[V]		D4ZWH1	2	0.6717	0	1	1	1389.64	2778.27	2778.27	-1.98	-0.00275	122.004
[R].HGFTSVmmDGSLEADAK.[T]	M7(Oxidation); M8(Oxidation)	D4ZYP4	3	0.5779	0	1	1	609.935	1827.79	1827.79	0.31	0.00019	48.1876
[K].LTIDIDPDNEFNWNDEALQQVYR.[K]		D4ZTX4	3	0.5176	0	1	1	936.775	2808.31	2808.31	0.12	0.00012	126.655
[K].NmITGAAqmDGAILVVSAADGPMPQTR.[E]	M2(Oxidation); Q8(Deamidated); M9(Oxidation)	D4ZUX7	3	0.0628	0	1	1	916.778	2748.32	2748.3	6.7	0.00614	96.842
[R].IGIVDFDIVDNSNLQR.[Q]		D4ZVQ6	2	0.6181	0	1	1	909.473	1817.94	1817.94	-0.4	-0.00036	107.914
[K].NEFGVAEVITVAVDLGQGDELGPVK.[Q]		D5A1Z4	3	0.5704	0	1	1	852.777	2556.32	2556.32	-0.55	-0.00047	138.436
[R].ITSnASTIVSNAAR.[S]	N4(Deamidated)	D5A5P0	2	0.1537	0	1	1	703.368	1405.73	1405.73	0.35	0.00024	51.1074
[R].LIDLTMIELDGTPNK.[S]		D4ZPQ5	2	0.5768	0	1	1	836.943	1672.88	1672.88	-1.75	-0.00147	106.728
[K].QAIADAELVIDDLnADQVGImIGTGIGGLK.[V]	N14(Deamidated); M21(Oxidation)	D4ZQB1	3		0.0173	3	3	1009.86	3027.58	3027.56	7.12	0.00719	136.751
[R].KFDELVAASEGEDLTEYNLR.[R]		D4ZTX4	3	0.4621	0	1	1	767.041	2299.11	2299.11	-0.45	-0.00035	92.155
[K].DLDLFLSKFPQV.[-]		D4ZNY1	2	0.6667	0	1	1	711.388	1421.77	1421.77	0.37	0.00026	131.505
[R].YVTDEGATISIDTFGASAPGGVVLEK.[F]		D4ZPD7	3	0.5631	0	1	1	866.437	2597.3	2597.3	-0.73	-0.00064	106.875
[K].DGVLTAGNSSQISDGAAAIILASEAAVQK.[Y]		D4ZXC1	3	0.4304	0	1	1	919.813	2757.43	2757.43	-0.21	-0.00019	134.786
[R].GGQIIATGTPEnVANNPHSyTGIyLK.[Q]	N12(Deamidated); Y20(Phospho); Y24(Phospho)	D4ZRA5	3		0.0436	3	3	959.434	2876.29	2876.29	-0.66	-0.00064	127.094
[K].TLEEGMAGDNVGLLLR.[G]		D4ZUX7	2	0.5646	0	1	1	844.439	1687.87	1687.87	1.05	0.00089	95.8651
[R].VTDVVITGGGGEFFWQDLQPLLK.[E]		D4ZVW0	3	0.5025	0	1	1	840.445	2519.32	2519.32	0.38	0.00032	137.673
[K].TPLTEAVSIADSQGR.[F]		D5A5N9	3	0.6117	0	1	1	515.602	1544.79	1544.79	0.68	0.00035	84.4316
[K].TVIIMELINNIAK.[A]		D4ZT81	2	0.7056	0	1	1	736.431	1471.86	1471.86	0.05	4e-05	136.879
[R].ETYLALGTPGSSVAVGVGK.[M]		D5A5P0	2	0.7665	0	1	1	903.486	1805.96	1805.96	-0.34	-0.00031	87.8938
[K].LGANIGSAQGPTGLGK.[Y]		D4ZT76	2	0.6751	0	1	1	720.894	1440.78	1440.78	-0.17	-0.00012	54.0351
[R].ETYLALGTPGSSVAVGVGK.[M]		D5A5P0	3	0.5623	0	1	1	602.66	1805.97	1805.96	0.38	0.00023	86.8574
[R].DHLGWSYPEFVIPDDAIK.[H]		D4ZPD7	2	0.743	0	1	1	1051.51	2102.02	2102.02	-0.4	-0.00042	115.35
[K].VSGISISIDPAAEGQSIGSGK.[D]		D4ZRH3	2	0.631	0	1	1	987.012	1973.02	1973.02	-0.98	-0.00097	85.6046
[R].ITSnASTIVSnAAR.[S]	N4(Deamidated); N11(Deamidated)	D5A5P0	2	0.57	0	1	1	703.854	1406.7	1406.71	-8.52	-0.00599	48.9485
[R].GNNASSIVDASLTMVmGGDLVK.[V]	M16(Oxidation)	D5A243	2	0.1349	0	1	1	1098.04	2195.07	2195.07	0.53	0.00058	116.417
[R].GDVSEVQASVSAGIESVK.[R]		D4ZX53	2	0.5802	0	1	1	881.447	1761.89	1761.89	-0.33	-0.00029	82.6509
[R].AGVGVDNVDVPAATR.[Q]		D4ZVU0	2	0.5674	0	1	1	720.875	1440.74	1440.74	-0.4	-0.00029	56.3021
[K].AVQLmLGGFLWPLAALK.[E]	M5(Oxidation)	D5A278	2	0.7888	0	1	1	922.528	1844.05	1844.05	-0.73	-0.00067	139.02
[K].AQTNGGTLQIVSNPR.[V]		D5A619	2	0.7557	0	1	1	778.412	1555.82	1555.82	-1.52	-0.00118	49.7668
[R].SAEYDQLQQEYETLQK.[Q]		D4ZU92	2	0.5383	0	1	1	986.961	1972.91	1972.91	0.46	0.00046	81.7735
[R].LLDAVVDYLPAPTEVPPIK.[G]		D4ZUX8	2	0.7321	0	1	1	1025.58	2050.15	2050.15	0.07	8e-05	123.534
[R].TAFDQnPPEFLGEYQLSQEELQR.[R]	N6(Deamidated)	D4ZWH7	3	0.0281	0	1	1	914.102	2740.29	2740.27	6.37	0.00582	108.016
[R].GNNASSIVDASLTMVMGGDLVK.[V]		D5A243	3	0.5612	0	1	1	727.029	2179.07	2179.07	-0.25	-0.00018	135.768
[K].DNTIAVTDPVYPVYVDTNVMAGnTGPVNER.[G]	N23(Deamidated)	D4ZR68	3	0.0102	0	1	1	1074.85	3222.55	3222.53	7.01	0.00753	111.005
[K].QGINQmADNSGFGSESVDLqETIDDLR.[A]	M6(Oxidation); Q20(Deamidated)	D5A2Y3	3		0.0249	2	2	986.116	2956.33	2956.31	7.48	0.00737	110.405
[R].DQLLTDPDQAVEFVER.[T]		D4ZYP4	2	0.5857	0	1	1	937.96	1874.91	1874.91	-0.32	-0.0003	99.844
[K].ALAAGQDLIDLSLGSSDVPVANHIIDR.[I]		D4ZR92	3	0.4271	0	1	1	920.819	2760.44	2760.45	-3.32	-0.00306	118.648
[R].YKELQDIIAILGLDELSEEDRLVVAR.[A]		D4ZT81	4	0.5857	0	1	1	750.913	3000.63	3000.63	1.29	0.00097	137.687
[-].mISYcQILSDRPqHRLsEPEVqAILQTILIQLVPLHRQGK.[A]	M1(Oxidation); C5(Carboxymethyl); Q13(Deamidated); S17(Phospho); Q22(Deamidated)	D5A6D2	5	0.0026	0	1	1	962.294	4807.44	4807.47	-5.79	-0.00557	131.462
[R].ITSNASTIVSNAAR.[S]		D5A5P0	2	0.7462	0	1	1	702.875	1404.74	1404.74	-0.43	-0.0003	52.0891
[K].SVATSLLSGEDAAEAGAYFDYLIGAmS.[-]	M26(Oxidation)	D5A426	3	0.6077	0	1	1	909.09	2725.25	2725.25	-0.13	-0.00012	138.607
[R].ALEPILELEDPESAIIFVR.[T]		D5A2B3	2	0.7667	0	1	1	1077.59	2154.17	2154.17	-0.15	-0.00017	137.032
[K].mGISLLSSYQGAqIFEAIGIGEDLLNLGFK.[G]	M1(Oxidation); Q13(Deamidated)	D4ZUY5	3	0.0026	0	1	1	1067.89	3201.66	3201.64	6.09	0.0065	142.227
[-].mESNLTTAASVIAAALAVGIGSIGPGLGQGqAAGQAVEGIAR.[Q]	M1(Oxidation); Q31(Deamidated)	D5A0Q7	3		0.0323	2	2	1299.02	3895.04	3895.02	3.47	0.00451	140.984
[-].mISYcQILSDRPQHRLsEPEVqAILqTILIQLVPLHRQGK.[A]	M1(Oxidation); C5(Carboxymethyl); S17(Phospho); Q22(Deamidated); Q26(Deamidated)	D5A6D2	5		0.0026	2	2	962.294	4807.44	4807.47	-5.79	-0.00557	131.462
[K].ELVDMLESLGVDVK.[Y]		D4ZQD7	2	0.6581	0	1	1	773.905	1546.8	1546.8	0.21	0.00016	126.798
[K].mGISLLSSYqGAQIFEAIGIGEDLLNLGFK.[G]	M1(Oxidation); Q10(Deamidated)	D4ZUY5	3		0.0026	2	2	1067.89	3201.66	3201.64	6.09	0.0065	142.227
[R].ITSNASTIVSNAAR.[S]		D5A5P0	2	0.6856	0	1	1	702.876	1404.74	1404.74	0.18	0.00013	52.3354
[R].LIDLGLLAPPVDGIFGPNSTAAFR.[S]		D4ZR41	3	0.6804	0	1	1	818.785	2454.34	2454.34	0.36	0.0003	138.266
[R].FVQAGSEVSALLGR.[M]		D4ZT81	2	0.6392	0	1	1	717.391	1433.77	1433.77	-0.17	-0.00012	90.0116
[R].IDNSVLATADNIInNEFER.[I]	N14(Deamidated)	D4ZXS8	2		0.0467	3	3	1075.03	2149.05	2149.04	6.39	0.00686	127.474
[R].IGIVDFDIVDnSNLQR.[Q]	N11(Deamidated)	D4ZVQ6	2	0.0387	0	1	1	909.973	1818.94	1818.92	7.99	0.00726	107.835
[K].GGGGLGFEFEENQADAqYNR.[I]	Q17(Deamidated)	D5A560	3	0.0412	0	1	1	720.653	2159.95	2159.93	8.79	0.00633	79.3531
[R].SGQPLLIIAEDIDGEALATLVVnK.[A]	N23(Deamidated)	D5A327	3	0.0077	0	1	1	827.46	2480.37	2480.35	6.67	0.00552	139.626
[R].QASITQQILEVVGGAVALEN.[-]		D5A0Q2	3	0.5876	0	1	1	680.704	2040.1	2040.1	-0.22	-0.00015	139.651
[K].AGPVITDQGNmVIDVK.[F]	M11(Oxidation)	D4ZRR9	2	0.7036	0	1	1	836.932	1672.86	1672.86	-0.78	-0.00066	65.7594
[K].NGSLVIGANYTQEMGLKPGDQFEIR.[L]		D4ZWF8	3	0.3643	0	1	1	913.125	2737.36	2737.36	-0.23	-0.00021	102.225
[K].EMGIEnPDKVYnAEELANGR.[T]	N6(Deamidated); N12(Deamidated)	D4ZR96	3	0.4444	0	1	1	751.015	2251.03	2251.02	5.87	0.00441	67.099
[K].ISAIQDIVSVLEK.[V]		D5A327	2	0.6124	0	1	1	707.912	1414.82	1414.82	0.5	0.00036	130.763
[R].LSVEDSPNSAGVVIDAIR.[C]		D5A598	2	0.5891	0	1	1	921.483	1841.96	1841.96	-0.53	-0.00049	90.9865
[K].SVATSLLSGEDAAEAGAYFDYLIGAMS.[-]		D5A426	3	0.4083	0	1	1	903.758	2709.26	2709.26	-0.06	-6e-05	140.431
[K].DNTIAVTDPVYPVYVDTnVMAGNTGPVNER.[G]	N18(Deamidated)	D4ZR68	3		0.0102	2	2	1074.85	3222.55	3222.53	7.01	0.00753	111.005
[R].GEMLSTAQIDALSQmVAESNK.[R]	M15(Oxidation)	D5A5P0	3	0.447	0	1	1	747.024	2239.06	2239.06	0.22	0.00016	99.4421
[R].IVDQALQDGYLTPSMEAEVGR.[I]		D5A5E7	2	0.509	0	1	1	1146.56	2292.11	2292.12	-1.39	-0.0016	91.4268
[R].LPNFFETFPVILTDADGVIR.[A]		D4ZQB5	2	0.6503	0	1	1	1132.6	2264.19	2264.2	-1.23	-0.00139	139.32
[R].LITYGIVAGDVTPIEEIGVVGVR.[E]		D5A426	3	0.6425	0	1	1	790.781	2370.33	2370.33	0.03	2e-05	132.38
[R].SGqPLLIIAEDIDGEALATLVVNK.[A]	Q3(Deamidated)	D5A327	3		0.0077	2	2	827.46	2480.37	2480.35	6.67	0.00552	139.626
[-].MQDAITSVInSSDVQGK.[Y]	N10(Deamidated)	D5A425	2	0.1662	0	1	1	897.432	1793.86	1793.86	-0.49	-0.00044	69.2457
[K].DNTTIVAEGNEAGVK.[A]		D4ZWH1	2	0.6198	0	1	1	759.375	1517.74	1517.74	-1.59	-0.00121	42.311
[R].mEAILDEPYILLTDK.[K]	M1(Oxidation)	D4ZWH1	2	0.5703	0	1	1	890.457	1779.91	1779.91	-0.65	-0.00058	114.163
[K].KVPQDqGVqELINLIK.[G]	Q6(Deamidated); Q9(Deamidated)	D5A0K4	3	0.0339	0	1	1	608.676	1824.01	1824.01	0.7	0.00042	118.797
[K].DILLLDVTPLSLGVETLGGVmTK.[I]	M21(Oxidation)	D4ZT79	2	0.8151	0	1	1	1200.67	2400.33	2400.33	-0.04	-5e-05	138.963
[R].EGNDLYNEmIESGVINK.[E]	M9(Oxidation)	D4ZT81	2	0.6841	0	1	1	970.948	1940.89	1940.89	-0.5	-0.00049	68.3713
[K].NEIDPGEPLDVDIYDLTPEELR.[K]		D4ZTI7	2	0.564	0	1	1	1271.61	2542.22	2542.22	0.01	1e-05	126.975
[-].mQDAITSVINSSDVQGK.[Y]	M1(Oxidation)	D5A425	2	0.718	0	1	1	904.938	1808.87	1808.87	-0.47	-0.00042	74.0482
[R].LQQAIADFEQPILEAVK.[A]		D4ZZE8	2	0.7389	0	1	1	957.023	1913.04	1913.04	0.13	0.00012	115.465
[K].GDKVAEAQSAGADLVGSDDLIAEIQK.[G]		D4ZXX5	3	0.6345	0	1	1	867.44	2600.31	2600.3	0.3	0.00026	95.5266
[K].AIDPEGWFDTGDLGWLTPqK.[D]	Q19(Deamidated)	D5A163	2	0.5509	0	1	1	1124.04	2247.08	2247.06	8.2	0.00921	135.677
[R].VFFcNSGAEANEGAIK.[L]	C4(Carboxymethyl)	D5A5G0	2	0.624	0	1	1	857.899	1714.79	1714.77	9.33	0.008	62.9518
[R].LASELmDAANETGSAVR.[K]	M6(Oxidation)	D4ZUX9	2	0.6266	0	1	1	875.918	1750.83	1750.83	0.22	0.0002	60.3361
[R].EHQDYPGSNDGTGLFQVLVGLK.[M]		D5A6C8	3	0.466	0	1	1	792.061	2374.17	2374.17	0.84	0.00067	121.432
[R].GELEITDAIQQLINTDK.[K]		D4ZTD5	2	0.6283	0	1	1	950.997	1900.99	1900.99	-0.21	-0.0002	133.288
[K].ADSLISGAAQAVYNKFPYTTQMQGPNYAADQR.[G]		D5A5N9	4	0.2487	0	1	1	869.919	3476.65	3476.65	-0.09	-8e-05	110.293
[R].GLLDFSVYLDISDEVK.[I]		D5A6C8	2	0.6378	0	1	1	906.966	1812.93	1812.93	-0.5	-0.00046	136.65
[R].TAFDqNPPEFLGEYQLSQEELQR.[R]	Q5(Deamidated)	D4ZWH7	3		0.0281	2	2	914.102	2740.29	2740.27	6.37	0.00582	108.016
[R].VVPNKLLGVLMmSSIPVGLLVVPFIENVNK.[F]	M12(Oxidation)	D5A2W1	3	0.0236	0	1	1	1079.29	3235.85	3235.86	-0.39	-0.00042	140.428
[R].IFNVVGEPIDNLGPVPnDETSSIHRPAPAFVDLETSPSVFETGIK.[V]	N17(Deamidated)	D4ZT81	4	0.063	0	1	1	1202.36	4806.43	4806.41	4.16	0.00499	131.247
[R].DmEALEGGAIANPDEQR.[M]	M2(Oxidation)	D4ZP19	2	0.5462	0	1	1	916.409	1831.81	1831.81	-1.39	-0.00127	51.5632
[-].mKTPLTEAVSIADSQGR.[F]	M1(Oxidation)	D5A5N9	2	0.562	0	1	1	910.464	1819.92	1819.92	-0.54	-0.00049	76.4644
[K].mGISLLSSYQGAQIFEAIGIGEDLLnLGFK.[G]	M1(Oxidation); N26(Deamidated)	D4ZUY5	3		0.0282	3	3	1067.89	3201.66	3201.64	6.09	0.0065	142.227
[K].DNTIAVTDPVYPVYVDTNVmAGnTGPVNER.[G]	M20(Oxidation); N23(Deamidated)	D4ZR68	3	0.0026	0	1	1	1080.18	3238.54	3238.52	5.18	0.00559	100.718
[R].DTVAQWQQQWQQQDQER.[A]		D4ZTB7	3	0.4301	0	1	1	734.67	2202	2202	0.41	0.0003	76.2736
[K].TVLIVEDDPVNAR.[V]		D5A1K1	2	0.5726	0	1	1	720.887	1440.77	1440.77	-1.47	-0.00106	69.1907
[K].LDGLNLENAGVETIK.[G]		D4ZXH3	2	0.5356	0	1	1	793.425	1585.84	1585.84	0.15	0.00012	84.9925
[-].mKTPLTEAVSIADSQGR.[F]	M1(Oxidation)	D5A5N9	3	0.6005	0	1	1	607.312	1819.92	1819.92	-0.32	-0.00019	77.0507
[R].FLSSTEIQVAFGR.[F]		D5A5N9	2	0.537	0	1	1	727.886	1454.76	1454.76	0.03	2e-05	97.4071
[K].DNTIAVTDPVYPVYVDTnVmAGNTGPVNER.[G]	N18(Deamidated); M20(Oxidation)	D4ZR68	3		0.0026	2	2	1080.18	3238.54	3238.52	5.18	0.00559	100.718
[-].MQDAITSVINSSDVQGK.[Y]		D5A425	2	0.5635	0	1	1	896.939	1792.87	1792.87	-1.64	-0.00147	79.4503
[K].SLGTPIEAVAEGVR.[A]		D5A426	3	0.6402	0	1	1	466.925	1398.76	1398.76	0.86	0.0004	83.5636
[R].YLSIILNELIDNALK.[F]		D4ZS07	2	0.6693	0	1	1	866.498	1731.99	1731.99	-0.03	-2e-05	139.364
[K].VNSSSSLAEVIDR.[I]		D4ZTB6	2	0.7593	0	1	1	688.855	1376.7	1376.7	0.11	7e-05	64.5294
[K].LKDDYDIAFGNDTDSDR.[H]		D5A2Z8	2	0.7116	0	1	1	980.433	1959.86	1959.86	1.26	0.00124	62.4943
[K].ILAGAGIATVGAIGTK.[M]		D4ZVX9	2	0.6323	0	1	1	706.927	1412.85	1412.85	-0.09	-6e-05	78.7811
[R].YIGEFTITPVEPILQEGDFR.[L]		D5A193	2	0.7381	0	1	1	1162.59	2324.18	2324.18	-0.75	-0.00087	128.426
[K].WDVIISDLSDPIEEGPSFK.[L]		D4ZQS3	2	0.695	0	1	1	1074.03	2147.05	2147.05	0.04	5e-05	123.44
[R].LLLQQTLEELEDEGVELLIADnGEAAIAIIK.[Q]	N22(Deamidated)	D4ZPN2	3	0.0769	0	1	1	1122.28	3364.82	3364.8	5.66	0.00635	142.733
[R].GPEVLEEYSSFFGYDWK.[D]		D4ZT76	2	0.7101	0	1	1	1026.96	2052.92	2052.92	-1.25	-0.00128	131.72
[K].VQAAGIEVGAYLEqPFDHLISELSETDV.[-]	Q14(Deamidated)	D4ZTI6	3	0.0691	0	1	1	1011.17	3031.5	3031.48	5.97	0.00603	139.411
[K].ILAGAGIATVGAIGTK.[M]		D4ZVX9	2	0.742	0	1	1	706.927	1412.85	1412.85	0.17	0.00012	78.9568
[-].mISYcQILSDRPQHRLsEPEVQAILQTILIqLVPLHRqGK.[A]	M1(Oxidation); C5(Carboxymethyl); S17(Phospho); Q31(Deamidated); Q38(Deamidated)	D5A6D2	5		0.0384	3	3	962.294	4807.44	4807.47	-5.79	-0.00557	131.462
[R].ETYLALGTPGSSVAVGVGK.[M]		D5A5P0	3	0.4867	0	1	1	602.66	1805.96	1805.96	0.08	5e-05	86.8011
[K].ILALVPGGIGDQILFFPTLDDLK.[Q]		D4ZNL8	3	0.7473	0	1	1	819.133	2455.39	2455.38	0.39	0.00032	139.492
[K].IIGATNPLNAEPGTLR.[G]		D4ZXU1	2	0.6427	0	1	1	818.954	1636.9	1636.9	-0.06	-5e-05	75.5234
[R].ETYLALGTPGSSVAVGVGK.[M]		D5A5P0	2	0.5973	0	1	1	903.486	1805.96	1805.96	-0.16	-0.00014	146.723
[R].AFEPTQAEETYSmVTANR.[F]	M13(Oxidation)	D4ZT75; D4ZMZ6	2	0.68	0	1	1	1030.96	2060.92	2060.92	-0.73	-0.00075	74.615
[K].EQVFEMPTGGAAImNEGENLLYLAR.[K]	M14(Oxidation)	D4ZSP4	3	0.3173	0	1	1	923.779	2769.32	2769.32	0.55	0.00051	126.478
[R].NGYVFFQTDSQALESALDR.[A]		D4ZXV2	2	0.6293	0	1	1	1081.02	2161.02	2161.02	2.48	0.00268	116.06
[R].ETYLALGTPGSSVAVGVGK.[M]		D5A5P0	2	0.704	0	1	1	903.484	1805.96	1805.96	-1.58	-0.00143	144.712
[R].TLVANmVDGVSQGFER.[R]	M6(Oxidation)	D4ZPH5	2	0.6	0	1	1	869.925	1738.84	1738.84	-0.18	-0.00015	68.9261
[R].mVAPVVEEIAQQYDGQIK.[V]	M1(Oxidation)	D4ZSU6	3	0.5321	0	1	1	678.679	2034.02	2034.02	0.19	0.00013	105.408
[R].TAFDQNPPEFLGEYqLSQEELQR.[R]	Q15(Deamidated)	D4ZWH7	3		0.0459	3	3	914.102	2740.29	2740.27	6.37	0.00582	108.016
[R].ILFLAEIAQEYLALLR.[K]		D5A0Q4	3	0.5588	0	1	1	626.036	1876.09	1876.09	-0.47	-0.0003	142.645
[K].LGGDEYVLLAEK.[D]		D4ZWH0	2	0.5818	0	1	1	653.848	1306.69	1306.69	-0.13	-8e-05	76.3945
[K].AIPVATETQTTEEDEVIDDK.[S]		D4ZWT5	2	0.6863	0	1	1	1102.53	2204.05	2204.05	0.04	4e-05	68.0912
[K].SLSLLEASELVK.[Q]		D4ZXX3	2	0.6542	0	1	1	644.872	1288.74	1288.74	0.07	4e-05	98.4729
[K].MSHISTGGGASLELLEGK.[Q]		D4ZTM4	3	0.5845	0	1	1	596.305	1786.9	1786.9	-0.08	-5e-05	74.3833
[K].ESQQLIINAQAEAQK.[I]		D5A0Q6	2	0.3727	0	1	1	835.939	1670.87	1670.87	0.21	0.00018	55.082
[R].IGIVDFDIVDNSnLQR.[Q]	N13(Deamidated)	D4ZVQ6	2		0.0387	2	2	909.973	1818.94	1818.92	7.99	0.00726	107.835
[R].FLSSTEIQVAFGR.[F]		D5A5N9	2	0.7426	0	1	1	727.886	1454.76	1454.76	0.38	0.00027	93.4137
[K].ITLVLPEtRLLGmtVyEAIAYPLR.[L]	T8(Phospho); M13(Oxidation); T14(Phospho); Y16(Phospho)	D5A2E1	3	0.3351	0	1	1	996.809	2988.41	2988.44	-7.96	-0.00793	136.891
[R].LAEEIVFGEEEVTTGASNDLQQVTR.[V]		D4ZX30	3	0.4155	0	1	1	912.451	2735.34	2735.34	0.2	0.00019	108.717
[K].ADmVDDEELLELVELEVR.[E]	M3(Oxidation)	D4ZUX7	2	0.543	0	1	1	1067.02	2133.03	2133.03	0.51	0.00054	136.928
[K].GGGGLGFEFEEnQADAQYNR.[I]	N12(Deamidated)	D5A560	3		0.0412	2	2	720.653	2159.95	2159.93	8.79	0.00633	79.3531
[R].DVSKQDVLLFIDNIFR.[F]		D4ZT81	3	0.6183	0	1	1	641.351	1922.04	1922.04	-0.02	-1e-05	138.251
[R].MPSAVGYqPTLGTEMGELQER.[I]	Q8(Deamidated)	D4ZT81	2	0.0618	0	1	1	1148.04	2295.08	2295.06	7.55	0.00867	91.8153
[R].GEmLSTAQIDALSQmVAESNK.[R]	M3(Oxidation); M15(Oxidation)	D5A5P0	2	0.7231	0	1	1	1128.03	2255.05	2255.05	0.23	0.00026	89.6365
[R].MDGAIAVTEGPSGPIAR.[C]		D4ZWX2	2	0.4543	0	1	1	821.418	1641.83	1641.83	1.22	0.001	67.2054
[R].AIQAqRQPGsAFKPFVYYAAFAtGR.[Y]	Q5(Deamidated); S10(Phospho); T23(Phospho)	D4ZV32	3	0.0081	0	1	1	969.45	2906.33	2906.34	-2.97	-0.00288	128.474
[R].LASELmDAANETGSAVR.[K]	M6(Oxidation)	D4ZUX9	2	0.6532	0	1	1	875.918	1750.83	1750.83	0.21	0.00018	59.2736
[R].VVPNKLLGVLmMSSIPVGLLVVPFIENVNK.[F]	M11(Oxidation)	D5A2W1	3		0.0236	2	2	1079.29	3235.85	3235.86	-0.39	-0.00042	140.428
[R].SIVVAITDDAIDLNHPDFQGIGK.[I]		D4ZZE1	3	0.3989	0	1	1	813.423	2438.26	2438.26	-0.16	-0.00013	116.124
[R].NDLIETNAPIVAR.[A]		D5A1R3	2	0.6415	0	1	1	713.388	1425.77	1425.77	-0.11	-8e-05	68.2772
[R].FLVELGIDSMSLNPDSVIK.[T]		D4ZP25	2	0.3989	0	1	1	1039.05	2077.09	2077.09	0.04	5e-05	132.019
[R].ILTDIQGIEDFLGDMDFK.[V]		D4ZXB9	2	0.6065	0	1	1	1035.51	2070.01	2070.01	-2.25	-0.00232	138.416
[R].STYKPPTESGEAqTPEVQVQSEDGDVWEEVK.[T]	Q13(Deamidated)	D4ZSI6	3	0.0863	0	1	1	1150.87	3450.59	3450.57	6.12	0.00704	82.3732
[K].KVPqDqGVQELINLIK.[G]	Q4(Deamidated); Q6(Deamidated)	D5A0K4	3		0.0339	2	2	608.676	1824.01	1824.01	0.7	0.00042	118.797
[R].STYKPPTESGEAQTPEVqVQSEDGDVWEEVK.[T]	Q18(Deamidated)	D4ZSI6	3	0.0863	0	1	2	1150.87	3450.59	3450.57	6.12	0.00704	82.3732
[K].IFVEPDFGDNcPTDPFEVSDADTmLAYLKG.[-]	C11(Carboxymethyl); M24(Oxidation)	D5A2X7	3	0.3827	0	1	1	1127.51	3380.51	3380.49	6.81	0.00768	130.485
[R].MEAILDEPYILLTDK.[K]		D4ZWH1	2	0.442	0	1	1	882.461	1763.92	1763.91	1.05	0.00093	122.268
[R].NKPHVNIGTIGHVDHGK.[T]		D4ZUX7	4	0.6388	0	1	1	456.497	1822.97	1822.97	0.23	0.00011	32.8848
[K].AIDPEGWFDTGDLGWLTPQK.[D]		D5A163	2	0.6432	0	1	1	1123.54	2246.07	2246.08	-2.18	-0.00244	135.637
[R].ITSNASTIVSNAAR.[S]		D5A5P0	2	0.8162	0	1	1	702.876	1404.74	1404.74	-0.09	-6e-05	49.3309
[R].ETYLALGTPGSSVAVGVGK.[M]		D5A5P0	2	0.6694	0	1	1	903.487	1805.97	1805.96	0.8	0.00072	147.412
[R].FMDQGLVAPIPEGYK.[L]		D5A372	2	0.7588	0	1	1	832.921	1664.83	1664.84	-0.21	-0.00018	90.9934
[R].AVIEAATQAGAGDVK.[L]		D4ZRK6	2	0.6694	0	1	1	700.874	1400.74	1400.74	1.39	0.00097	44.9302
[R].EAIDKTDNLGDADTADLYTEISR.[T]		D4ZRE6	2	0.5854	0	1	1	1263.59	2526.18	2526.18	-1.41	-0.00178	84.1142
[R].AIQAQRqPGsAFKPFVYYAAFAtGR.[Y]	Q7(Deamidated); S10(Phospho); T23(Phospho)	D4ZV32	3		0.0081	2	2	969.45	2906.33	2906.34	-2.97	-0.00288	128.474
[R].VPTPNVSVVDFVAQVEK.[T]		D5A243	2	0.5935	0	1	1	914.497	1827.99	1827.99	0.66	0.00061	115.944
[K].ADSLISGAAQAVYNKFPYTTQmQGPNYAADQR.[G]	M22(Oxidation)	D5A5N9	4	0.3886	0	1	1	873.915	3492.64	3492.65	-3.04	-0.00266	103.414
[R].SVFNIEMADPVGNLQTTAK.[E]		D4ZW50	3	0.5217	0	1	1	679.011	2035.02	2035.02	0.37	0.00025	103.955
[K].EIELEDNIENTGVALIR.[Q]		D4ZWH1	3	0.5788	0	1	1	643.338	1928	1928	0.84	0.00054	103.905
[K].GMEGGIDEGmSAAAGK.[F]	M10(Oxidation)	D4ZYS5	2	0.4387	0	1	1	748.821	1496.63	1496.64	-0.45	-0.00033	34.5116
[R].VKEGDTAIVDVNEDGQVQVLQGEK.[R]		D5A560	3	0.436	0	1	1	857.437	2570.3	2570.29	1.12	0.00096	75.0079
[R].VSPQPGVPPEEAGAAVAAESSTGTWTTVWTDLLTDLDR.[Y]		D4ZVW7	4	0.4578	0	1	1	981.983	3924.91	3924.91	-0.81	-0.00079	140.031
[K].nIGLAFQIVDDILDITAPSEQLGK.[T]	N1(Deamidated)	D4ZTL9	2	0.0163	0	1	1	1286.19	2571.38	2571.36	8.3	0.01067	141.968
[R].AIqAQRQPGsAFKPFVYYAAFAtGR.[Y]	Q3(Deamidated); S10(Phospho); T23(Phospho)	D4ZV32	3		0.0134	3	3	969.45	2906.33	2906.34	-2.97	-0.00288	128.474
[R].NDQGLVVDYEIEGDYPK.[F]		D4ZY23	2	0.703	0	1	1	977.459	1953.91	1953.91	1.32	0.00129	85.173
[R].ATILQNLAEQLFEK.[F]		D4ZRU9	3	0.5313	0	1	1	539.967	1617.89	1617.88	0.46	0.00025	137.528
[K].mGISLLSSYQGAQIFEAIGIGEDLLNLGFK.[G]	M1(Oxidation)	D4ZUY5	3	0.4687	0	1	1	1067.55	3200.64	3200.65	-3.74	-0.00399	142.242
[K].NTNLLDLGLQPHYLSDSLLDSLLNFAIK.[Y]		D4ZZG2	3	0.6049	0	1	1	1043.23	3127.66	3127.67	-1.28	-0.00134	140.267
[R].VGATLVVAGDSTADVIAEIPVIFEPFETFK.[E]		D4ZXB8	3	0.5355	0	1	1	1045.89	3135.65	3135.65	0.6	0.00062	140.44
[-].MQDAITSVINSSDVQGK.[Y]		D5A425	2	0.6366	0	1	1	896.94	1792.87	1792.87	-1.25	-0.00112	80.6531
[R].mVAPVVEEIAqQYDGQIK.[V]	M1(Oxidation); Q11(Deamidated)	D4ZSU6	2	0.0301	0	1	1	1018.01	2035.01	2035.01	2.02	0.00206	108.03
[K].SFNPGDSVLFDGnLQPGQVIK.[G]	N13(Deamidated)	D4ZZD0	2	0.0109	0	1	1	1117.07	2233.13	2233.11	9.21	0.01028	107.384
[K].SLGTPIEAVAEGVR.[A]		D5A426	3	0.6329	0	1	1	466.925	1398.76	1398.76	0.42	0.0002	82.5149
[R].VSQSEVVEDAETQESEESYQVADIGDSDSER.[V]		D5A3C2	3	0.4904	0	1	1	1139.82	3417.46	3417.46	0.28	0.00031	88.5758
[K].AIDAGDYNYAIAFQER.[I]		D4ZQV7	2	0.7123	0	1	1	908.928	1816.85	1816.85	-1.05	-0.00095	87.5475
[R].GFGFVTVQSDDLADQIVEK.[Y]		D4ZMP4	3	0.4038	0	1	1	690.013	2068.02	2068.02	0.22	0.00015	107.981
[R].mVAPVVEEIAQQYDGQIK.[V]	M1(Oxidation)	D4ZSU6	2	0.6566	0	1	1	1017.51	2034.02	2034.02	-1.13	-0.00115	104.49
[R].GEMLSTAQIDALSQmVAESNK.[R]	M15(Oxidation)	D5A5P0	2	0.456	0	1	1	1120.03	2239.06	2239.06	0.36	0.0004	99.4487
[R].DQLLTDPDQAVEFVER.[T]		D4ZYP4	3	0.4918	0	1	1	625.642	1874.91	1874.91	-0.12	-7e-05	100.516
[R].GPEVLEEYSSFFGYDWK.[D]		D4ZT76	2	0.6209	0	1	1	1026.96	2052.92	2052.92	-2.31	-0.00237	131.064
[-].MDNAIGLEIIEVVEQAAIASAR.[W]		D4ZR96	3	0.456	0	1	1	771.743	2313.21	2313.21	0.58	0.00044	141.77
[R].GEmLSTAQIDALSQmVAESNKR.[L]	M3(Oxidation); M15(Oxidation)	D5A5P0	2	0.6181	0	1	1	1206.08	2411.15	2411.15	-0.44	-0.00054	84.9373
[R].GEmLSTAQIDALSQMVAESNK.[R]	M3(Oxidation)	D5A5P0	2	0.3187	0	1	1	1120.04	2239.06	2239.06	2.25	0.00252	118.36
[K].DnTIAVTDPVYPVYVDTNVmAGNTGPVNER.[G]	N2(Deamidated); M20(Oxidation)	D4ZR68	3		0.0422	3	3	1080.18	3238.54	3238.52	5.18	0.00559	100.718
[R].ETYLALGTPGSSVAVGVGK.[M]		D5A5P0	2	0.6446	0	1	1	903.486	1805.96	1805.96	-0.26	-0.00024	141.797
[R].RYETLSYLPPLTDAQTQK.[Q]		D4ZVW5	2	0.6612	0	1	1	1062.55	2124.1	2124.1	-0.18	-0.00019	83.0749
[K].TPLTEAVSIADSQGR.[F]		D5A5N9	2	0.7155	0	1	1	772.899	1544.79	1544.79	-0.77	-0.00059	149.539
[R].SLASGQEISGDTSTLQDR.[T]		D4ZV28	2	0.5249	0	1	1	932.948	1864.89	1864.89	-0.14	-0.00013	53.3496
[K].SFNPGDSVLFDGNLqPGQVIK.[G]	Q15(Deamidated)	D4ZZD0	2		0.0109	2	2	1117.07	2233.13	2233.11	9.21	0.01028	107.384
[R].SQYVYIEGYLWDAPEPR.[Q]		D4ZRD3	2	0.6243	0	1	1	1043.5	2085.99	2085.99	1.36	0.00142	110.648
[R].FYDTEGNLVLLPEEAER.[Q]		D4ZVY6	2	0.5166	0	1	1	997.99	1994.97	1994.97	1.03	0.00102	99.018
[K].ETYNSLGVPIGATVqAIQAmK.[E]	Q15(Deamidated); M20(Oxidation)	D5A425	3	0.0193	0	1	1	736.719	2208.14	2208.12	8.91	0.00656	100.538
[K].LIVDLVVEGGLAQMR.[D]		D4ZVX3	2	0.7265	0	1	1	806.958	1612.91	1612.91	-0.42	-0.00034	121.35
[R].FLSSTEIQVAFGR.[F]		D5A5N9	2	0.6961	0	1	1	727.886	1454.76	1454.76	0.33	0.00024	95.5243
[R].ITSnASTIVSNAAR.[S]	N4(Deamidated)	D5A5P0	2	0.1768	0	1	1	703.368	1405.73	1405.73	0.2	0.00014	56.0058
[R].LLDAVVDYLPAPTEVPPIK.[G]		D4ZUX8	2	0.4144	0	1	1	1025.58	2050.15	2050.15	1.48	0.00152	122.495
[K].LTQYGPELTIEAGDQR.[R]		D4ZRJ7	2	0.6676	0	1	1	895.949	1790.89	1790.89	-0.74	-0.00066	72.5768
[R].GLGANVIVTEVDPVR.[A]		D4ZY15	2	0.6704	0	1	1	769.93	1538.85	1538.85	-0.16	-0.00012	89.0881
[R].DVFAGVEADLEEQVEWGNFQK.[V]		D4ZQB5	2	0.5596	0	1	1	1205.56	2410.12	2410.12	0.53	0.00063	135.207
[K].NIGLAFqIVDDILDITAPSEQLGK.[T]	Q7(Deamidated)	D4ZTL9	2		0.0163	2	2	1286.19	2571.38	2571.36	8.3	0.01067	141.968
[R].SLASGQEISGDTSTLQDR.[T]		D4ZV28	2	0.6011	0	1	1	932.95	1864.89	1864.89	2.15	0.002	53.3349
[K].VLGQISDSSLLGQmSGLLK.[A]	M14(Oxidation)	D5A5E7	2	0.5485	0	1	1	981.532	1962.06	1962.06	-0.77	-0.00076	99.6268
[R].QLNDDDLSEQILEIK.[K]		D4ZPG9	2	0.5333	0	1	1	886.949	1772.89	1772.89	-0.24	-0.00021	96.0085
[R].YVTDEGATISIDTFGASAPGGVVLEK.[F]		D4ZPD7	2	0.6861	0	1	1	1299.15	2597.3	2597.3	-0.07	-9e-05	106.926
[K].QLSSAQLTLVIDYTGLSVSQITDLR.[N]		D4ZXX4	3	0.5083	0	1	1	907.827	2721.47	2721.47	-0.48	-0.00044	138.408
[R].RAPVIQEELLGIVSVTDILSK.[G]		D4ZRX7	3	0.7861	0	1	1	760.777	2280.32	2280.32	-0.09	-7e-05	137.523
[K].SFDVGYNAANGEYVnmFEAGIVDPAK.[V]	N15(Deamidated); M16(Oxidation)	D4ZWH1	2	0.1028	0	1	1	1398.14	2795.27	2795.25	6.73	0.00941	109.919
[K].VQAAGIEVGAYLEQPFDHLISELSETDV.[-]		D4ZTI6	3	0.4429	0	1	1	1010.84	3030.49	3030.49	-0.67	-0.00068	139.422
[K].ETYNSLGVPIGATVQAIQAMK.[E]		D5A425	3	0.6156	0	1	1	731.053	2191.14	2191.14	0.53	0.00039	118.619
[K].ADMVDDEELLELVELEVR.[E]		D4ZUX7	3	0.5376	0	1	1	706.348	2117.03	2117.03	-0.97	-0.00068	137.875
[R].RYETLSYLPPLTDAqTQK.[Q]	Q15(Deamidated)	D4ZVW5	2	0.1309	0	1	1	1063.05	2125.1	2125.08	7.91	0.00841	83.104
[R].GFGFVTVQSDDLADQIVEK.[Y]		D4ZMP4	2	0.585	0	1	1	1034.51	2068.02	2068.02	-1.4	-0.00145	108.014
[R].SQYVYIEGYLWDAPEPR.[Q]		D4ZRD3	2	0.5933	0	1	1	1043.5	2085.99	2085.99	0.31	0.00032	110.741
[R].GNnASSIVDASLTmVMGGDLVK.[V]	N3(Deamidated); M14(Oxidation)	D5A243	2	0.1922	0	1	1	1098.54	2196.07	2196.05	9.32	0.01023	119.593
[R].GnNASSIVDASLTmVMGGDLVK.[V]	N2(Deamidated); M14(Oxidation)	D5A243	2	0.1922	0	1	2	1098.54	2196.07	2196.05	9.32	0.01023	119.593
[R].ETYLALGTPGSSVAVGVGK.[M]		D5A5P0	2	0.5905	0	1	1	903.486	1805.96	1805.96	0.28	0.00025	91.0857
[R].DVFAGVEADLEEQVEWGNFQK.[V]		D4ZQB5	3	0.4596	0	1	1	804.047	2410.13	2410.12	2.27	0.00182	135.15
[R].SVAVDIVVVDSVAALVPR.[A]		D4ZN39	3	0.4345	0	1	1	603.688	1809.05	1809.05	0.03	2e-05	137.887
[-].MDNAIGLEIIEVVEqAAIASAR.[W]	Q15(Deamidated)	D4ZR96	3	0.176	0	1	1	772.076	2314.21	2314.2	7.69	0.00593	141.765
[K].EqVFEMPTGGAAImNEGENLLYLAR.[K]	Q2(Deamidated); M14(Oxidation)	D4ZSP4	3	0.0168	0	1	1	924.113	2770.32	2770.31	6.31	0.00583	127.588
[R].IAENAGEnGAVVAER.[V]	N8(Deamidated)	D4ZWH1	2	0.067	0	1	1	750.868	1500.73	1500.73	-0.04	-3e-05	36.2442
[R].AATTISAnAANIVK.[E]	N8(Deamidated)	D5A425	2	0.0112	0	1	1	673.37	1345.73	1345.73	0.98	0.00066	58.7437
[R].AEASDDFNFDAFNAGNYDGAVAEK.[M]		D4ZTT6	2	0.5698	0	1	1	1269.54	2538.07	2538.07	1.32	0.00167	97.5589
[R].FLVELGIDSmSLNPDSVIK.[T]	M10(Oxidation)	D4ZP25	2	0.595	0	1	1	1047.05	2093.08	2093.08	0.63	0.00066	120.588
[K].QDVLLFIDNIFR.[F]		D4ZT81	2	0.7011	0	1	1	746.911	1492.82	1492.82	-0.25	-0.00019	138.252
[R].EMIYDLWEAATGYR.[M]		D4ZNQ9	2	0.5726	0	1	1	859.398	1717.79	1717.79	-0.74	-0.00063	126.943
[R].VRDESVGGPNPFR.[W]		D5A2X7	3	0.3771	0	1	1	477.244	1429.72	1429.72	0.25	0.00012	43.8295
[K].ItqKNPELKLLIALAGAFTFVLsALK.[I]	T2(Phospho); Q3(Deamidated); S23(Phospho)	D5A1Z2	3	0.0615	0	1	1	987.528	2960.57	2960.59	-7.62	-0.00752	112.773
[K].EQVFEMPTGGAAImnEGENLLYLAR.[K]	M14(Oxidation); N15(Deamidated)	D4ZSP4	3	0.0168	0	1	2	924.113	2770.32	2770.31	6.31	0.00583	127.588
[K].GFTGIDDPYESPLNPEIEcR.[T]	C19(Carboxymethyl)	D4ZWN7	2	0.5826	0	1	1	1155.53	2310.04	2310.02	9.33	0.01078	96.3366
[R].VTLGATSSLIEILQDPQK.[R]		D4ZZD6	2	0.5966	0	1	1	957.034	1913.06	1913.06	0.64	0.00061	119.172
[R].ETYLALGTPGSSVAVGVGK.[M]		D5A5P0	2	0.7171	0	1	1	903.487	1805.97	1805.96	1.66	0.0015	145.157
[K].ETGIADTAFLGPEAEFFVFDDVR.[F]		D4ZTI7	3	0.5449	0	1	1	849.406	2546.2	2546.21	-1.43	-0.00122	137.69
[K].VAVLSSEISAVQISEK.[S]		D4ZMZ4	2	0.7275	0	1	1	830.462	1659.92	1659.92	0.77	0.00064	84.8538
[K].ILGDGELNVALQVK.[A]		D4ZPH8	2	0.4831	0	1	1	734.921	1468.84	1468.84	-1.14	-0.00083	92.3036
[R].GELEITDAIQQLINTDK.[K]		D4ZTD5	2	0.5927	0	1	1	950.997	1900.99	1900.99	0.7	0.00066	132.96
[R].GGLDFTKDDENINSQPFmR.[W]	M18(Oxidation)	D4ZVW7	3	0.3859	0	1	1	734.004	2200	2200	0.14	0.00011	73.8421
[K].SFNPGDSVLFDGNLQPGqVIK.[G]	Q18(Deamidated)	D4ZZD0	2		0.0301	3	3	1117.07	2233.13	2233.11	9.21	0.01028	107.384
[K].ITGLSLDVVADAIAK.[A]		D4ZXB9	2	0.5549	0	1	1	743.43	1485.85	1485.85	-0.1	-8e-05	113.972
[-].mQDAITSVINSSDVQGK.[Y]	M1(Oxidation)	D5A425	2	0.5127	0	1	1	904.939	1808.87	1808.87	0.26	0.00024	77.1917
[K].ADQIDLEVLTARPGVVVGR.[G]		D4ZPG7	3	0.4817	0	1	1	670.044	2008.12	2008.12	-0.39	-0.00026	96.9946
[K].ASTVAQVVSTLEEK.[G]		D5A0Q3	2	0.6366	0	1	1	731.393	1461.78	1461.78	-0.04	-3e-05	90.014
[R].EGNDLYNEmIESGVINK.[E]	M9(Oxidation)	D4ZT81	2	0.6197	0	1	1	970.95	1940.89	1940.89	0.94	0.00091	68.3316
[K].ETYnSLGVPIGATVQAIQAmK.[E]	N4(Deamidated); M20(Oxidation)	D5A425	3		0.0193	2	2	736.719	2208.14	2208.12	8.91	0.00656	100.538
[R].NLSDPQAFQTWLDENR.[L]		D4ZWI7	2	0.5014	0	1	1	967.454	1933.9	1933.9	-1.14	-0.00111	102.227
[R].LQDFVGTNTQYDIK.[A]		D4ZR41	2	0.4958	0	1	1	821.409	1641.81	1641.81	-0.69	-0.00057	70.7897
[R].mVAPVVEEIAQqYDGQIK.[V]	M1(Oxidation); Q12(Deamidated)	D4ZSU6	2		0.0301	2	2	1018.01	2035.01	2035.01	2.02	0.00206	108.03
[K].NGSLVIGANYTqEmGLKPGDQFEIR.[L]	Q12(Deamidated); M14(Oxidation)	D4ZWF8	3	0.031	0	1	1	918.79	2754.36	2754.34	5.84	0.00536	91.0423
[K].TLEEGmAGDNVGLLLR.[G]	M6(Oxidation)	D4ZUX7	2	0.6554	0	1	1	852.434	1703.86	1703.86	-1.2	-0.00102	84.4123
[KR].FGQEEETYNIVAAHGYFGR.[L]		D4ZQJ4; D5A686; D4ZQI0	3	0.5113	0	1	1	730.008	2188.01	2188.01	-0.19	-0.00014	87.4563
[R].ETYLALGTPGSSVAVGVGK.[M]		D5A5P0	2	0.6384	0	1	1	903.487	1805.97	1805.96	1.44	0.0013	149.423
[K].HIHLIQVEPK.[G]		D4ZWF8	3	0.4379	0	1	1	405.24	1213.71	1213.71	0.1	4e-05	46.7413
[R].AATTISANAAnIVK.[E]	N11(Deamidated)	D5A425	2		0.0112	2	2	673.37	1345.73	1345.73	0.98	0.00066	58.7437
[R].SVcEPMQTGITAIDSMIPIGR.[G]	C3(Carboxymethyl)	D5A0Q3	2	0.6864	0	1	1	1139.06	2277.11	2277.09	8.54	0.00972	128.135
[R].QNLPnLEGSSIDNVAK.[G]	N5(Deamidated)	D4ZPD7	2	0.0198	0	1	1	850.437	1699.87	1699.85	9.74	0.00828	70.8377
[K].ELQFLQGAIESPQRPLAAIIGGSK.[V]		D4ZTM4	3	0.5424	0	1	1	841.802	2523.39	2523.39	-0.33	-0.00028	120.513
[K].AGDLLLFGAGDVATVNK.[T]		D4ZWZ5	2	0.5326	0	1	1	830.952	1660.9	1660.89	4.05	0.00336	99.9348
[R].GIGGIFFDYQGGEGLLYR.[G]		D5A5E3	2	0.6572	0	1	1	981.491	1961.97	1961.98	-0.61	-0.0006	126.54
[K].IADLImILLPDEVQK.[T]	M6(Oxidation)	D4ZVX3	2	0.6799	0	1	1	863.986	1726.97	1726.97	-0.34	-0.00029	131.436
[R].NLTEISmDEVNDAIDR.[V]	M7(Oxidation)	D4ZX30	2	0.5892	0	1	1	925.928	1850.85	1850.84	2.93	0.00272	76.1152
[R].DQLLTDPDQAVEFVER.[T]		D4ZYP4	2	0.5496	0	1	1	937.96	1874.91	1874.91	0.04	4e-05	100.904
[R].TQAAPENGqQSQSSGTQTPTmTQAK.[A]	Q9(Deamidated); M21(Oxidation)	D4ZYS5	3	0.017	0	1	1	865.399	2594.18	2594.16	7.07	0.00612	23.2546
[R].ImFEIAGVSEEVAR.[E]	M2(Oxidation)	D4ZPG8	2	0.5552	0	1	1	783.896	1566.78	1566.78	0.36	0.00028	91.3638
[K].VGELVVEDSEIAPGVK.[L]		D4ZS26	2	0.5722	0	1	1	820.941	1640.88	1640.87	0.65	0.00053	77.723
[R].DFSEETASAIDEEVR.[A]		D4ZX30	2	0.5524	0	1	1	849.379	1697.75	1697.75	-0.15	-0.00013	78.72
[R].ITSNASTIVSNAAR.[S]		D5A5P0	2	0.6544	0	1	1	702.876	1404.74	1404.74	0	0	50.3697
[R].VSPQPGVPPEEAGAAVAAESSTGTWTTVWTDLLTDLDRYK.[G]		D4ZVW7	4	0.4233	0	1	1	1054.77	4216.07	4216.07	0.35	0.00036	139.49
[K].ETVDSEELQELLASSDVK.[M]		D4ZX30	2	0.6108	0	1	1	996.489	1991.97	1991.97	2.75	0.00274	106.117
[K].ALAEQQENLAQAK.[V]		D5A0Q5	2	0.6761	0	1	1	707.371	1413.73	1413.73	0.96	0.00068	35.5603
[R].EGTAGYIVSFGDSLYR.[S]		D4ZQU6	2	0.6818	0	1	1	867.92	1734.83	1734.83	-0.71	-0.00061	101.828
[K].EQVFEMPTGGAAImNEGEnLLYLAR.[K]	M14(Oxidation); N19(Deamidated)	D4ZSP4	3		0.0168	3	3	924.113	2770.32	2770.31	6.31	0.00583	127.588
[R].AYLPTADAAWVVLPEER.[K]		D4ZY99	2	0.642	0	1	1	950.994	1900.98	1900.98	0.06	6e-05	112.017
[R].RVEVSPDLLGEDPDVVSDLILTAmK.[E]	M24(Oxidation)	D5A240	3	0.5682	0	1	1	909.809	2727.41	2727.41	-0.02	-2e-05	130.883
[R].TQAAPENGqqSQSSGTQTPTmTQAK.[A]	Q9(Deamidated); Q10(Deamidated); M21(Oxidation)	D4ZYS5	3	0.0028	0	1	1	865.727	2595.17	2595.15	7.45	0.00644	23.8419
[R].DRFLFVQEAIEK.[A]		D4ZVW7	3	0.5426	0	1	1	498.937	1494.8	1494.8	0.89	0.00044	86.5858
[K].IADLImILLPDEVQK.[T]	M6(Oxidation)	D4ZVX3	2	0.5455	0	1	1	863.986	1726.97	1726.97	-0.26	-0.00023	130.661
[R].SAEYDQLQQEYETLQK.[Q]		D4ZU92	3	0.4758	0	1	1	658.309	1972.91	1972.91	-0.84	-0.00055	81.8736
[R].NGYVFFQTDSQALESALDR.[A]		D4ZXV2	2	0.5584	0	1	1	1081.01	2161.02	2161.02	0.56	0.0006	116.232
[R].LyqILPDYPSVTVALqAAQtWLRGLSSAEILDWLK.[H]	Y2(Phospho); Q3(Deamidated); Q16(Deamidated); T20(Phospho)	D4ZVB6	4	0.0342	0	1	1	1031.02	4121.06	4121.03	6.43	0.00663	140.01
[K].GmEGGIDEGMSAAAGK.[F]	M2(Oxidation)	D4ZYS5	2	0.3818	0	1	1	748.821	1496.64	1496.64	0.06	5e-05	40.302
[K].SFnPGDSVLFDGNLQPGQVIK.[G]	N3(Deamidated)	D4ZZD0	2		0.041	4	4	1117.07	2233.13	2233.11	9.21	0.01028	107.384
[R].ITSNASTIVSNAAR.[S]		D5A5P0	2	0.5385	0	1	1	702.876	1404.74	1404.74	-0.15	-0.00011	54.2876
[K].IVSETGIAAGIR.[R]		D5A1C6	2	0.4843	0	1	1	593.843	1186.68	1186.68	0.46	0.00027	56.694
[R].TQAAPENGQqSqSSGTQTPTmTQAK.[A]	Q10(Deamidated); Q12(Deamidated); M21(Oxidation)	D4ZYS5	3		0.0028	2	2	865.727	2595.17	2595.15	7.45	0.00644	23.8419
[K].LSGEALmGSLGYGIDPIVVQEIAQEVADVVNK.[G]	M7(Oxidation)	D5A3R5	3	0.4829	0	1	1	1110.91	3330.71	3330.71	0.06	7e-05	140.78
[K].ATAEYTVAYEQLSGQLQR.[I]		D5A5N8	2	0.5429	0	1	1	1014.51	2028	2028	0.59	0.0006	90.6103
[R].EGIYIQmNYEGGDSnQIK.[V]	M7(Oxidation); N15(Deamidated)	D4ZR75	2	0.1829	0	1	1	1038.46	2075.92	2075.92	-1.25	-0.0013	66.0196
[R].VVNVPnELIEFAVQSVTAGIDAIGEVTIR.[L]	N6(Deamidated)	D4ZWG6	3	0.0029	0	1	1	1018.89	3054.66	3054.64	7.99	0.00814	145.792
[R].IGPEYIGPmGSLAPLADGLK.[L]	M9(Oxidation)	D4ZRU8	2	0.5171	0	1	1	1008.03	2015.05	2015.05	0.09	9e-05	105.379
[K].QAKLSVEAGLAQILAYmLANPNSHQPSFGLItnGGsFLFLK.[L]	M17(Oxidation); T32(Phospho); N33(Deamidated); S36(Phospho)	D4ZSF2	4	0.1	0	1	1	1131.56	4523.24	4523.21	5.11	0.00578	140.381
[R].EGIYIQmNYEGGDSNqIK.[V]	M7(Oxidation); Q16(Deamidated)	D4ZR75	2	0.1829	0	1	2	1038.46	2075.92	2075.92	-1.25	-0.0013	66.0196
[R].EHQDYPGSNDGTGLFQVLVGLK.[M]		D5A6C8	3	0.58	0	1	1	792.061	2374.17	2374.17	0.37	0.0003	121.238
[R].GLASGYDNAVALPATADEEDYVNANVK.[L]		D4ZNG4	2	0.56	0	1	1	1384.16	2767.3	2767.31	-1	-0.00138	92.2057
[R].AAVVAESESETAAEVAR.[T]		D4ZQ01	2	0.659	0	1	1	845.419	1689.83	1689.83	1.31	0.0011	51.5519
[R].GGLDFTKDDENINSQPFMR.[W]		D4ZVW7	3	0.3725	0	1	1	728.673	2184	2184	0.51	0.00037	83.565
[R].LqEDLDELEVLGEAGGGLVK.[V]	Q2(Deamidated)	D5A240	3	0.3983	0	1	1	695.697	2085.08	2085.06	7.69	0.00534	115.685
[K].ILIGELDqLqELGISTAK.[L]	Q8(Deamidated); Q10(Deamidated)	D4ZRD5	3	0.6218	0	1	1	648.364	1943.08	1943.06	9.3	0.00602	127.395
[R].VVNVPNELIEFAVqSVTAGIDAIGEVTIR.[L]	Q14(Deamidated)	D4ZWG6	3		0.0029	2	2	1018.89	3054.66	3054.64	7.99	0.00814	145.792
[K].NITGGIDAYSVIVDDTVPR.[Y]		D5A419	2	0.533	0	1	1	1003.02	2005.03	2005.02	0.9	0.0009	108.813
[K].HIHLIQVEPK.[G]		D4ZWF8	3	0.3352	0	1	1	405.24	1213.71	1213.71	0.31	0.00013	45.711
[R].AVIEAATQAGAGDVK.[L]		D4ZRK6	2	0.745	0	1	1	700.873	1400.74	1400.74	0.34	0.00024	45.0179
[R].LGDFIESDGETPEDQVSK.[N]		D5A0H0	2	0.5903	0	1	1	983.448	1965.89	1965.89	-1.41	-0.00138	68.0108
[R].FLVELGIDSmSLNPDSVIK.[T]	M10(Oxidation)	D4ZP25	2	0.5891	0	1	1	1047.05	2093.08	2093.08	0.26	0.00027	119.445
[K].QLPGVETVEVDVTAETPQQK.[S]		D5A5E2	2	0.4511	0	1	1	1084.56	2168.11	2168.11	0.42	0.00046	87.4767
[R].GcQLLEDDPLFNAGVGSVLQSDGQIR.[M]	C2(Carboxymethyl)	D5A0L1	3	0.342	0	1	1	930.46	2789.37	2789.34	8.8	0.00818	128.189
[K].AGnPYIQDNVDIIIGPSTEAIAGEGK.[I]	N3(Deamidated)	D4ZSS7	3	0.0172	0	1	1	881.783	2643.34	2643.31	7.71	0.00679	109.124
[R].VITYGILSGDKDPIESIGLIGVK.[E]		D4ZXC6	3	0.5575	0	1	1	796.452	2387.34	2387.34	-1.34	-0.00107	122.485
[K].TEIQLSQSLVK.[L]		D4ZUV2	2	0.6149	0	1	1	623.356	1245.71	1245.7	0.37	0.00023	66.0845
[K].LGGDEYVLLAEK.[D]		D4ZWH0	2	0.5476	0	1	1	653.848	1306.69	1306.69	0.25	0.00016	76.2161
[R].qNLPNLEGSSIDNVAK.[G]	Q1(Deamidated)	D4ZPD7	2		0.0198	2	2	850.437	1699.87	1699.85	9.74	0.00828	70.8377
[R].GENTNLEVTAINDTSDPK.[I]		D5A243	2	0.5764	0	1	1	959.454	1917.9	1917.9	-1.46	-0.0014	59.9254
[R].GLLDFSVYLDISDEVK.[I]		D5A6C8	2	0.7262	0	1	1	906.967	1812.93	1812.93	0.1	9e-05	136.683
[K].APLETLGLEnDYDVLVNVQGGGLTGQAESIR.[L]	N10(Deamidated)	D4ZPI9	3	0.0893	0	1	1	1077.22	3229.64	3229.62	6.35	0.00684	128.59
[R].ELLSSYDFPGDDIPIVSGSALK.[A]		D4ZUX7	2	0.4986	0	1	1	1162.09	2323.17	2323.17	0.47	0.00055	123.856
[R].NIAGVIIVDFIDmDSR.[R]	M13(Oxidation)	D4ZUW9	2	0.4986	0	1	1	897.46	1793.91	1793.91	1.88	0.00169	136.821
[R].TQAAPEnGQQSQSSGTQTPTmTQAK.[A]	N7(Deamidated); M21(Oxidation)	D4ZYS5	3		0.017	2	2	865.399	2594.18	2594.16	7.07	0.00612	23.2546
[R].MPSAVGYQPTLGTEmGELQER.[I]	M15(Oxidation)	D4ZT81	3	0.3833	0	1	1	770.696	2310.07	2310.07	-0.01	-1e-05	77.629
[R].YATYAmLAGDPSILDER.[V]	M6(Oxidation)	D5A425	2	0.6387	0	1	1	951.451	1901.9	1901.89	0.11	0.0001	89.8315
[K].SAINEVVMVGGSTR.[I]		D4ZT79	2	0.448	0	1	1	710.366	1419.73	1419.73	-0.48	-0.00034	66.6389
[R].SGPQIDSSSASAVLSQLDAFmNEHTGEYVR.[L]	M21(Oxidation)	D4ZX50	3	0.5809	0	1	1	1071.5	3212.48	3212.48	-0.19	-0.0002	118.617
[R].LASELMDAANETGSAVR.[K]		D4ZUX9	2	0.6387	0	1	1	867.921	1734.84	1734.83	1.57	0.00136	72.4331
[R].TQAAPENGQqSQSSGTQTPTmTQAK.[A]	Q10(Deamidated); M21(Oxidation)	D4ZYS5	3		0.0198	3	3	865.399	2594.18	2594.16	7.07	0.00612	23.2546
[R].MPSAVGYQPTLGTEMGELQER.[I]		D4ZT81	3	0.5087	0	1	1	765.364	2294.08	2294.08	-0.38	-0.00029	91.7737
[K].DSGTPITDQLLqGLINYNR.[D]	Q12(Deamidated)	D4ZQG9	2	0.052	0	1	1	1060.05	2119.08	2119.07	8.34	0.00884	131.05
[R].SVcEPMQTGITAIDSmIPIGR.[G]	C3(Carboxymethyl); M16(Oxidation)	D5A0Q3	2	0.6301	0	1	1	1147.06	2293.1	2293.09	6.92	0.00793	105.779
[K].DInLESITSDQRDDIDPTSQIPIEELQLSVR.[A]	N3(Deamidated)	D4ZPI5	3	0.0029	0	1	1	1180.93	3540.78	3540.76	6.04	0.00713	128.775
[R].FAVIDtGIGINEEQLSKLFKPFtQIDsALnR.[Q]	T6(Phospho); T23(Phospho); S27(Phospho); N30(Deamidated)	D4ZN51	4	0.1333	0	1	1	927.186	3705.72	3705.73	-0.6	-0.00056	104.513
[R].SIVQIIQLVAqSLAIqtIANGVETSQAFETLR.[D]	Q11(Deamidated); Q16(Deamidated); T17(Phospho)	D4ZVR0	4	0.0464	0	1	1	881.708	3523.81	3523.83	-5.65	-0.00498	144.453
[K].AIAQVGTISAGNDEEVGqmIAEAMDKVGK.[E]	Q18(Deamidated); M19(Oxidation)	D4ZWH1	3	0.0522	0	1	1	983.817	2949.44	2949.42	6.28	0.00618	111.126
[K].SFDVGYNAANGEYVNMFEAGIVDPAK.[V]		D4ZWH1	2	0.5971	0	1	1	1389.64	2778.27	2778.27	0.57	0.00079	122.133
[R].HIDTGADITLSVLPVDEKR.[A]		D4ZPK2	3	0.6	0	1	1	693.707	2079.11	2079.11	-0.05	-4e-05	82.8385
[R].GDVSEVqASVSAGIESVKR.[V]	Q7(Deamidated)	D4ZX53	2	0.4812	0	1	1	959.999	1918.99	1918.97	9.91	0.00951	77.9374
[R].LGAqnVHWEDSGAYTGEISPLMLVEIGVR.[F]	Q4(Deamidated); N5(Deamidated)	D5A635	3	0.4145	0	1	1	1048.52	3143.54	3143.54	0.67	0.0007	110.513
[R].VLNGLKETYNSLGVPIGATVQAIQAmK.[E]	M26(Oxidation)	D5A425	3	0.3623	0	1	1	944.516	2831.53	2831.53	0.32	0.0003	111.682
[R].VVnVPNELIEFAVQSVTAGIDAIGEVTIR.[L]	N3(Deamidated)	D4ZWG6	3		0.0143	3	3	1018.89	3054.66	3054.64	7.99	0.00814	145.792
[R].VAGVqKGSKWQADLVDEAANYLtIPEPGK.[A]	Q5(Deamidated); T23(Phospho)	D5A1C5	4	0.0756	0	1	1	792.139	3165.53	3165.55	-5.6	-0.00443	116.967
[K].DINLESITSDQRDDIDPTSqIPIEELQLSVR.[A]	Q20(Deamidated)	D4ZPI5	3		0.0029	2	2	1180.93	3540.78	3540.76	6.04	0.00713	128.775
[K].NGSLVIGANYTQEmGLKPGDqFEIR.[L]	M14(Oxidation); Q21(Deamidated)	D4ZWF8	3		0.031	2	2	918.79	2754.36	2754.34	5.84	0.00536	91.0423
[K].TPLTEAVSIADSQGR.[F]		D5A5N9	2	0.7006	0	1	1	772.897	1544.79	1544.79	-2.52	-0.00194	86.5691
[K].NGSLVIGAnYTQEmGLKPGDQFEIR.[L]	N9(Deamidated); M14(Oxidation)	D4ZWF8	3		0.031	2	3	918.79	2754.36	2754.34	5.84	0.00536	91.0423
[K].VDGETGEIAGIFESEQPSDNDLGAK.[E]		D4ZNG4	2	0.6163	0	1	1	1289.59	2578.18	2578.18	-0.57	-0.00073	94.7425
[R].VQAAATITANAAELVK.[Q]		D4ZTI6	2	0.4709	0	1	1	785.945	1570.88	1570.88	1.34	0.00106	79.8935
[K].TVLIVEDDPVNAR.[V]		D5A1K1	2	0.6047	0	1	1	720.888	1440.77	1440.77	0.22	0.00016	69.0849
[R].AATTISANAANIVK.[E]		D5A425	2	0.5174	0	1	1	672.878	1344.75	1344.75	0.52	0.00035	57.8929
[R].GEmLSTAQIDALSQMVAESNK.[R]	M3(Oxidation)	D5A5P0	2	0.5581	0	1	1	1120.03	2239.06	2239.06	-0.19	-0.00021	108.064
[R].YATYAmLAGDPSILDER.[V]	M6(Oxidation)	D5A425	2	0.7355	0	1	1	951.451	1901.89	1901.89	-0.26	-0.00024	88.7695
[R].IAEFDIIFGQGISTIGcLIDLAEETGVIK.[R]	C17(Carboxymethyl)	D4ZN39	3	0.5291	0	1	1	1041.89	3123.64	3123.62	7.82	0.00815	144.833
[K].QADAVLSAALESVIDAVATQEK.[V]		D4ZW39	3	0.5233	0	1	1	743.725	2229.16	2229.16	0.06	5e-05	139.554
[K].EIELEDNIENTGVALIR.[Q]		D4ZWH1	2	0.5773	0	1	1	964.501	1928	1928	-0.76	-0.00073	104.98
[R].AWQESTASELAAR.[M]		D5A0Q2	2	0.6122	0	1	1	710.347	1419.69	1419.69	-0.16	-0.00011	55.0531
[K].VSNVGTVLQVGDGIAR.[I]		D5A0Q3	2	0.5948	0	1	1	792.939	1584.87	1584.87	0.16	0.00013	79.8098
[R].VVLmSDGLLVEEGTPEEFFNNPQEER.[T]	M4(Oxidation)	D5A2V4	3	0.3907	0	1	1	998.807	2994.41	2994.4	0.98	0.00098	113.981
[R].VTAEVVNVAHSIGVSVEGELGcLGSLETGmGDKEDGHGAEGVLTR.[D]	C22(Carboxymethyl); M30(Oxidation)	D4ZYP4	4	0.277	0	1	1	1139.06	4553.2	4553.18	4.69	0.00534	134.644
[R].VRDESVGGPNPFR.[W]		D5A2X7	3	0.4431	0	1	1	477.244	1429.72	1429.72	0.12	6e-05	43.9247
[K].LGELLGIPGDEFVGAR.[D]		D4ZS99	2	0.5977	0	1	1	821.943	1642.88	1642.88	-0.22	-0.00018	107.544
[R].VDADATLIAEnIAAQLEK.[R]	N11(Deamidated)	D4ZPG7	2	0.0087	0	1	1	943.498	1885.99	1885.98	6.85	0.00646	127.561
[K].TPLTEAVSIADSQGR.[F]		D5A5N9	3	0.4883	0	1	1	515.602	1544.79	1544.79	-0.06	-3e-05	85.5156
[R].GEMLSTAQIDALSQMVAESNKR.[L]		D5A5P0	2	0.6287	0	1	1	1190.08	2379.16	2379.16	-1.28	-0.00152	111.36
[K].ATAEYTVAYEQLSGQLQR.[I]		D5A5N8	2	0.5731	0	1	1	1014.51	2028	2028	0.83	0.00085	90.6495
[K].AGNPYIqDNVDIIIGPSTEAIAGEGK.[I]	Q7(Deamidated)	D4ZSS7	3		0.0172	2	2	881.783	2643.34	2643.31	7.71	0.00679	109.124
[K].ETATFLEESAQSR.[T]		D4ZTB7	2	0.6637	0	1	1	734.849	1468.69	1468.69	-0.27	-0.0002	54.1578
[R].AAEDPEFETFYTK.[N]		D4ZT75; D4ZMZ6	2	0.617	0	1	1	774.348	1547.69	1547.69	-0.22	-0.00017	72.1603
[R].NGVIVFVSAISPYR.[E]		D4ZWN7	2	0.6316	0	1	1	761.425	1521.84	1521.84	0.05	4e-05	109.777
[R].HVEIALDHRPNIIIDDGSDVTATLVK.[N]		D4ZY15	4	0.4708	0	1	1	711.133	2841.51	2841.51	0.56	0.0004	94.9972
[R].FDQNQHSGYYFLDSIEGR.[W]		D4ZTI7	3	0.4956	0	1	1	725.996	2175.97	2175.97	0.39	0.00028	91.0881
[R].ITSNASTIVSnAAR.[S]	N11(Deamidated)	D5A5P0	2	0.2903	0	1	1	703.367	1405.73	1405.73	-1.6	-0.00112	39.6673
[R].EGNDLYNEMIESGVINK.[E]		D4ZT81	2	0.563	0	1	1	962.95	1924.89	1924.9	-1.81	-0.00174	93.9253
[K].nGSLVIGAnYTQEmGLKPGDQFEIR.[L]	N1(Deamidated); N9(Deamidated); M14(Oxidation)	D4ZWF8	3	0.0968	0	1	1	919.12	2755.35	2755.32	7.76	0.00712	97.4874
[K].TVIImELINNIAK.[A]	M5(Oxidation)	D4ZT81	2	0.6364	0	1	1	744.429	1487.85	1487.85	0.42	0.00031	122.943
[R].SDLNDEQVEAAIAK.[Y]		D4ZR75	2	0.4457	0	1	1	751.871	1502.73	1502.73	0.53	0.0004	61.0595
[K].MSGILNGIDTSSYnPENDR.[Y]	N14(Deamidated)	D5A052	2	0.0205	0	1	1	1042.47	2083.94	2083.92	8.64	0.009	84.4903
[R].GGIVDEVALAEALK.[S]		D4ZVU0	2	0.4927	0	1	1	692.888	1384.77	1384.77	0.33	0.00023	103.058
[K].EmQqVEVVIAPSLLTEGK.[V]	M2(Oxidation); Q4(Deamidated)	D4ZSU5	2	0.0206	0	1	1	994.525	1988.04	1988.03	8.67	0.00861	97.8923
[R].VDADATLIAENIAAqLEK.[R]	Q15(Deamidated)	D4ZPG7	2		0.0087	2	2	943.498	1885.99	1885.98	6.85	0.00646	127.561
[R].EFFYTDPDTQIDLSK.[G]		D4ZW50	2	0.5824	0	1	1	909.926	1818.84	1818.84	0.29	0.00026	90.7994
[R].QLLGNDYLmSSER.[L]	M9(Oxidation)	D5A5N7	2	0.6176	0	1	1	771.367	1541.73	1541.73	0.04	3e-05	64.9345
[K].DTnGNTVSLSDFAGK.[T]	N3(Deamidated)	D4ZR50	2	0.0294	0	1	1	763.853	1526.7	1526.7	1.46	0.00111	68.1995
[R].RHEQDAYGIVTETDVIYK.[V]		D4ZRX7	3	0.4765	0	1	1	713.023	2137.06	2137.06	-0.08	-5e-05	71.3272
[K].AIAQVGTISAGNDEEVGQmIAEAMDK.[V]	M19(Oxidation)	D4ZWH1	3	0.1441	0	1	1	888.754	2664.25	2664.25	-0.64	-0.00057	103.703
[K].DVATDLAGEVK.[F]		D4ZS26	2	0.5853	0	1	1	559.29	1117.57	1117.57	0.03	2e-05	61.9524
[K].FVVGGPQGDSGLTGR.[K]		D4ZRE9	2	0.5412	0	1	1	723.87	1446.73	1446.73	-0.5	-0.00036	59.0209
[R].ELLSSYDFPGDDIPIVSGSALK.[A]		D4ZUX7	2	0.7139	0	1	1	1162.09	2323.17	2323.17	0.25	0.0003	123.439
[K].VSLQPSLNDPNLDPNQESNQR.[Q]		D4ZUM0	3	0.531	0	1	1	789.053	2365.14	2365.14	2.26	0.00178	72.6027
[R].LyQILPDYPSVTVALqAAqtWLRGLSSAEILDWLK.[H]	Y2(Phospho); Q16(Deamidated); Q19(Deamidated); T20(Phospho)	D4ZVB6	4		0.0342	2	2	1031.02	4121.06	4121.03	6.43	0.00663	140.01
[R].QWIEQVNDLLIEVAR.[A]		D5A3E0	2	0.4926	0	1	1	913.494	1825.98	1825.98	-0.16	-0.00015	135.947
[R].GVSEPTEDGYTQIK.[V]		D5A372	2	0.4189	0	1	1	762.366	1523.72	1523.72	1.23	0.00094	46.3813
[K].VSGISISIDPAAEGqSIGSGK.[D]	Q15(Deamidated)	D4ZRH3	2	0.6283	0	1	1	987.511	1974.01	1974	5.81	0.00573	86.0424
[R].GVNTmAYGESEIDR.[I]	M5(Oxidation)	D5A186	2	0.6342	0	1	1	779.346	1557.68	1557.68	-0.34	-0.00027	44.3703
[R].DQESTGFAWWSGNAR.[L]		D4ZT76	2	0.59	0	1	1	856.377	1711.75	1711.75	-0.04	-3e-05	88.3785
[R].GSGFVAVEIPFTPR.[A]		D5A560	2	0.3894	0	1	1	738.895	1476.78	1476.78	-0.74	-0.00054	104.587
[K].SFDVGYNAANGEYVnMFEAGIVDPAK.[V]	N15(Deamidated)	D4ZWH1	3	0.0147	0	1	1	927.096	2779.27	2779.26	6.11	0.00566	121.857
[-].MQDAITSVInSSDVQGK.[Y]	N10(Deamidated)	D5A425	2	0.1917	0	1	1	897.433	1793.86	1793.86	0.39	0.00035	69.0953
[R].LSEPDAETGWILDGFPR.[N]		D4ZPI0	2	0.713	0	1	1	951.965	1902.92	1902.92	-0.25	-0.00023	115.299
[K].EmQQVEVVIAPSLLTEGK.[V]	M2(Oxidation)	D4ZSU5	2	0.4172	0	1	1	994.024	1987.04	1987.04	-0.66	-0.00065	97.6318
[R].AAGADLVEFFLER.[N]		D4ZQ79	2	0.4497	0	1	1	719.372	1437.74	1437.74	0.22	0.00016	132.873
[K].NTNITANcVLPSVIDTPSNR.[E]	C8(Carboxymethyl)	D4ZP36	2	0.6953	0	1	1	1094.05	2187.09	2187.07	9.46	0.01034	87.3393
[K].LTDEDWDQVIAVNLK.[G]		D4ZXC2	2	0.3609	0	1	1	879.95	1758.89	1758.89	1.32	0.00116	105.996
[K].AGVELIDGYAK.[F]		D4ZXH3	2	0.4822	0	1	1	568.304	1135.6	1135.6	0.84	0.00048	62.3232
[R].NSLADWGNLIGIVR.[D]		D4ZNL8	2	0.4704	0	1	1	764.417	1527.83	1527.83	-1.09	-0.00083	123.939
[K].LLEAVAETDEALmEK.[Y]	M13(Oxidation)	D4ZUX8	2	0.7101	0	1	1	839.416	1677.83	1677.83	-0.06	-5e-05	82.2326
[R].LGFIALTDAAPLIIGR.[E]		D5A4E1	2	0.7249	0	1	1	820.99	1640.97	1640.97	-0.28	-0.00023	135.671
[K].SLGTPIEAVAEGVR.[A]		D5A426	2	0.6243	0	1	1	699.883	1398.76	1398.76	-0.17	-0.00012	85.5541
[R].QHQIPEIIGTTEETTTGIVR.[L]		D4ZY15	3	0.5533	0	1	1	741.725	2223.16	2223.16	-0.34	-0.00025	83.782
[R].DFIGGLATSAPFLER.[N]		D4ZUF5	2	0.6272	0	1	1	797.417	1593.83	1593.83	-0.66	-0.00052	116.174
[R].LIPDLTVIRPADGNETSGAYK.[V]		D4ZPD7	2	0.6202	0	1	1	1115.59	2230.17	2230.17	1.41	0.00158	85.3301
[R].mDGAIAVTEGPSGPIAR.[C]	M1(Oxidation)	D4ZWX2	2	0.6914	0	1	1	829.414	1657.82	1657.82	-0.13	-0.00011	60.0371
[R].GSPDKFVPIFFDEAGHR.[V]		D4ZQU6	3	0.5608	0	1	1	640.32	1918.94	1918.94	0.1	6e-05	90.2976
[R].MPSAVGYqPTLGTEmGELQER.[I]	Q8(Deamidated); M15(Oxidation)	D4ZT81	3	0.2671	0	1	1	771.03	2311.07	2311.06	7.27	0.0056	77.609
[R].TQAAPENGQQSqSSGTQTPTmTQAK.[A]	Q12(Deamidated); M21(Oxidation)	D4ZYS5	3		0.0453	4	4	865.399	2594.18	2594.16	7.07	0.00612	23.2546
[R].KPTGEILAISR.[I]		D4ZYP4	3	0.5163	0	1	1	395.571	1184.7	1184.7	-0.01	0	46.7144
[K].DPVAVYQTLLYADALR.[Y]		D5A4N2	2	0.4985	0	1	1	904.487	1807.97	1807.96	4.25	0.00384	127.406
[R].TqAAPEnGQQSQSSGTQTPTmTQAK.[A]	Q2(Deamidated); N7(Deamidated); M21(Oxidation)	D4ZYS5	3		0.0426	3	3	865.727	2595.17	2595.15	7.45	0.00644	23.8419
[K].VALVYGqmnEPPGAR.[M]	Q7(Deamidated); M8(Oxidation); N9(Deamidated)	D4ZT81	2	0.5846	0	1	1	810.388	1619.77	1619.77	-3.02	-0.00244	54.754
[K].EqVFEmPTGGAAIMNEGENLLYLAR.[K]	Q2(Deamidated); M6(Oxidation)	D4ZSP4	3	0.1869	0	1	1	924.112	2770.32	2770.31	5.12	0.00472	129.972
[K].ALQAGAPSVDNVLVVQR.[T]		D4ZV28	2	0.6825	0	1	1	868.986	1736.96	1736.97	-0.79	-0.00068	80.7961
[R].LmGALLTGEVVVLPR.[K]	M2(Oxidation)	D5A5E7	2	0.6261	0	1	1	792.464	1583.92	1583.92	0.71	0.00056	102.918
[R].IDDFQPGEVLVTNK.[T]		D4ZP25	2	0.6053	0	1	1	787.906	1574.8	1574.81	-1.21	-0.00095	78.0138
[R].MVAPVVEEIAqqYDGQIK.[V]	Q11(Deamidated); Q12(Deamidated)	D4ZSU6	3	0.1009	0	1	1	674.009	2020.01	2019.99	9.41	0.00634	115.585
[K].LRLEDAINATK.[A]		D4ZWH1	3	0.4362	0	1	2	415.238	1243.7	1243.7	-0.34	-0.00014	57.7134
[K].LRIEDALNATK.[A]		D5A327	3	0.4362	0	1	1	415.238	1243.7	1243.7	-0.34	-0.00014	57.7134
[R].DDIDPTSQIPIEELQLSVR.[A]		D4ZPI5	3	0.4107	0	1	1	723.375	2168.11	2168.11	0.44	0.00032	113.748
[K].ETYNSLGVPIGATVQAIQAmK.[E]	M20(Oxidation)	D5A425	2	0.4851	0	1	1	1104.07	2207.14	2207.14	0.43	0.00048	101.639
[K].AGNPYIQDnVDIIIGPSTEAIAGEGK.[I]	N9(Deamidated)	D4ZSS7	3		0.0345	3	3	881.783	2643.34	2643.31	7.71	0.00679	109.124
[R].LSLHDPVLPLnIESNVVGGVAK.[I]	N11(Deamidated)	D4ZTR4	3	0.1131	0	1	1	758.096	2272.27	2272.25	8.01	0.00607	111.173
[K].GLILTTPSGLSDFGQNYINSLFAQIVK.[T]		D5A637	3	0.2411	0	1	1	966.187	2896.55	2896.55	0.25	0.00024	139.977
[R].GVLGLANIDITPEFAVK.[L]		D5A5P3	2	0.6488	0	1	1	878.996	1756.99	1756.98	0.74	0.00065	123.91
[K].ETYNSLGVPIGATVQAIQAmK.[E]	M20(Oxidation)	D5A425	2	0.5804	0	1	1	1104.07	2207.14	2207.14	-0.67	-0.00073	119.255
[K].VASIDVIDGETPTGGLALK.[A]		D4ZXC2	2	0.4613	0	1	1	928.504	1856	1856	0.27	0.00025	92.6927
[R].DqHVYGIGNDPLEIQFGAIFPK.[E]	Q2(Deamidated)	D4ZWE3	3	0.0387	0	1	1	820.416	2459.23	2459.22	4.27	0.0035	129.787
[K].IsPAVLVAAQEAGVQEIYRVGGAQAIAALAYGTETVPK.[V]	S2(Phospho)	D4ZS21	4	0.1786	0	1	1	973.76	3892.02	3892.03	-1.68	-0.00164	143.249
[R].GDSLEEIGTPTEVGYTLSK.[N]		D4ZR31	2	0.622	0	1	1	998.491	1995.97	1995.98	-0.5	-0.0005	87.1362
[R].LAmLGFVIGVGTELLTGQGILSqLGLm.[-]	M3(Oxidation); Q23(Deamidated); M27(Oxidation)	D4ZSY3	3	0.1161	0	1	1	922.174	2764.51	2764.49	7.24	0.00667	142.976
[R].YATYAMLAGDPSILDER.[V]		D5A425	2	0.5701	0	1	1	943.454	1885.9	1885.9	0.36	0.00034	99.8416
[R].VAAEVSENQALLDK.[I]		D5A4S8	2	0.4657	0	1	1	743.891	1486.77	1486.77	-0.66	-0.00049	52.5937
[R].SEYTDTEFQEIGEK.[I]		D5A0K4	2	0.6507	0	1	1	838.37	1675.73	1675.73	-0.31	-0.00026	61.6832
[R].RPDFEAYIDPQK.[Q]		D5A6C8	3	0.1612	0	1	1	493.581	1478.73	1478.73	1.07	0.00053	68.1885
[R].ETYLALGTPGSSVAVGVGK.[M]		D5A5P0	2	0.591	0	1	1	903.485	1805.96	1805.96	-0.44	-0.00039	110.83
[K].VNQIGTLTETLDTIELAK.[K]		D4ZPQ5	2	0.6746	0	1	1	980.036	1959.06	1959.06	-0.05	-5e-05	120.092
[R].GAGGVIPPNATLIFDVELLK.[I]		D5A599	3	0.5015	0	1	1	675.386	2024.14	2024.14	-0.15	-0.0001	136.839
[R].RHEQDAYGIVTETDVIYK.[V]		D4ZRX7	3	0.4388	0	1	1	713.024	2137.06	2137.06	0.09	7e-05	71.295
[R].VFFcNSGAEANEGAIK.[L]	C4(Carboxymethyl)	D5A5G0	2	0.5254	0	1	1	857.899	1714.79	1714.77	9.97	0.00855	62.8754
[K].MSGILnGIDTSSYNPENDR.[Y]	N6(Deamidated)	D5A052	2		0.0205	2	2	1042.47	2083.94	2083.92	8.64	0.009	84.4903
[K].ADSLISGAAQAVYNKFPYTTQmQGPnYAADQR.[G]	M22(Oxidation); N26(Deamidated)	D5A5N9	3	0.0389	0	1	1	1165.22	3493.65	3493.63	5.29	0.00616	110.592
[K].ADSLISGAAQAVYNK.[F]		D5A5N9	2	0.6617	0	1	1	754.392	1507.78	1507.78	0.68	0.00051	72.9546
[K].TPLTEAVSIADSQGR.[F]		D5A5N9	2	0.8024	0	1	1	772.899	1544.79	1544.79	-0.28	-0.00022	85.5146
[R].VKEGDTAIVDVnEDGQVQVLQGEK.[R]	N12(Deamidated)	D5A560	3	0.0539	0	1	1	857.771	2571.3	2571.28	7.95	0.00682	75.1522
[K].DImTTnVVTIR.[G]	M3(Oxidation); N6(Deamidated)	D4ZRX7	2	0.6587	0	1	1	640.332	1279.66	1279.66	0.15	9e-05	61.8409
[K].VLTEEAEAmLK.[E]	M9(Oxidation)	D5A0Q3	2	0.6228	0	1	1	625.321	1249.63	1249.63	0.41	0.00025	50.2177
[R].SLNLQNPQFILGEAGLTR.[S]		D4ZR67	2	0.5629	0	1	1	986.038	1971.07	1971.07	1.27	0.00125	113.801
[K].TGEVVAQKPIVDDLIGDR.[T]		D5A5S2	2	0.6108	0	1	1	963.021	1925.03	1925.03	0.44	0.00043	82.909
[K].SFDVGYnAANGEYVNMFEAGIVDPAK.[V]	N7(Deamidated)	D4ZWH1	3		0.0147	2	2	927.096	2779.27	2779.26	6.11	0.00566	121.857
[R].ATADASSIENLETQETRINSPIsTRILPLsLQLnR.[E]	S23(Phospho); S30(Phospho); N34(Deamidated)	D5A0K8	4	0.003	0	1	1	1004	4012.98	4012.96	3.05	0.00306	142.281
[R].LIDLGLLDPPADGIFGPK.[S]		D4ZR41; D4ZR42	2	0.7305	0	1	1	926.017	1851.03	1851.03	0.5	0.00046	135.134
[-].mQDAITSVINSSDVQGK.[Y]	M1(Oxidation)	D5A425	2	0.6407	0	1	1	904.938	1808.87	1808.87	-0.06	-6e-05	75.1274
[K].MSGILNGIDTSSYNPEnDR.[Y]	N17(Deamidated)	D5A052	2		0.0205	2	3	1042.47	2083.94	2083.92	8.64	0.009	84.4903
[K].VVIGLVGETAGLDPLQLQEISPFIEqVLR.[V]	Q26(Deamidated)	D4ZU18	3	0.0509	0	1	1	1045.59	3134.75	3134.73	5.19	0.00542	140.271
[R].ETYLALGTPGSSVAVGVGK.[M]		D5A5P0	2	0.6787	0	1	1	903.486	1805.97	1805.96	0.66	0.00059	150.518
[K].VSNVGTVLQVGDGIAR.[I]		D5A0Q3	2	0.5075	0	1	1	792.939	1584.87	1584.87	0.31	0.00024	80.4567
[R].EKLLEAVAETDEALmEK.[Y]	M15(Oxidation)	D4ZUX8	3	0.4084	0	1	1	645.659	1934.96	1934.96	0.35	0.00022	91.657
[K].LRPDVDVTQGNIK.[L]		D4ZSI6	2	0.6186	0	1	1	727.901	1454.8	1454.8	-0.48	-0.00035	46.7021
[K].EmqQVEVVIAPSLLTEGK.[V]	M2(Oxidation); Q3(Deamidated)	D4ZSU5	2		0.0206	2	2	994.525	1988.04	1988.03	8.67	0.00861	97.8923
[R].SLETGLAGWGLnTNEKVPSLDTIR.[S]	N12(Deamidated)	D4ZYH3	3	0.0631	0	1	1	858.118	2572.34	2572.33	5.25	0.0045	109.488
[R].FmDQGLVAPIPEGYK.[L]	M2(Oxidation)	D5A372	2	0.7297	0	1	1	840.919	1680.83	1680.83	0.07	6e-05	82.5362
[R].ETYLALGTPGSSVAVGVGK.[M]		D5A5P0	2	0.6847	0	1	1	903.486	1805.96	1805.96	0.1	9e-05	93.3644
[R].ATADASSIENLETQETRINSPIsTRILPLsLqLNR.[E]	S23(Phospho); S30(Phospho); Q32(Deamidated)	D5A0K8	4		0.003	2	2	1004	4012.98	4012.96	3.05	0.00306	142.281
[K].DINLESITSDqRDDIDPTSQIPIEELQLSVR.[A]	Q11(Deamidated)	D4ZPI5	3		0.0377	3	3	1180.93	3540.78	3540.76	6.04	0.00713	128.775
[K].VADIVAILGSVDIImGSVDR.[-]	M15(Oxidation)	D4ZNQ9	3	0.497	0	1	1	687.042	2059.11	2059.11	0.23	0.00016	137.826
[R].EATQKVTQVESQILAITtTREqmR.[S]	T18(Phospho); Q22(Deamidated); M23(Oxidation)	D4ZPN7	3	0.1295	0	1	1	953.465	2858.38	2858.4	-5.28	-0.00503	125.842
[R].TREGNDLYNEmIESGVINK.[E]	M11(Oxidation)	D4ZT81	3	0.2681	0	1	1	733.351	2198.04	2198.04	-0.13	-0.0001	60.7368
[K].QLPGVETVEVDVTAETPQQK.[S]		D5A5E2	3	0.5843	0	1	1	723.374	2168.11	2168.11	0.19	0.00014	87.5037
[R].LGHNFVGTEQILLGLIGEGTGVAAK.[V]		D5A560	3	0.5392	0	1	1	832.127	2494.37	2494.37	0.3	0.00025	136.39
[K].nGSLVIGANYTQEMGLKPGDQFEIR.[L]	N1(Deamidated)	D4ZWF8	3	0.1476	0	1	1	913.451	2738.34	2738.35	-2.27	-0.00207	109.546
[K].AmLEDIAVLTGGQVITEDAGLK.[L]	M2(Oxidation)	D4ZWH1	2	0.3897	0	1	1	1130.59	2260.17	2260.17	-1.62	-0.00184	115.989
[R].GAVmLYPtDtVYAIGcDLTVKSAVQKVR.[Q]	M4(Oxidation); T8(Phospho); T10(Phospho); C16(Carboxymethyl)	D4ZRA3	3	0.2024	0	1	1	1078.18	3232.52	3232.51	2.72	0.00293	138.535
[R].LEVGEVVIGTVR.[G]		D4ZRE7	2	0.719	0	1	1	635.872	1270.74	1270.74	0	0	86.3032
[R].INGDFYVIEEDDEK.[I]		D4ZP34	2	0.5559	0	1	1	843.381	1685.76	1685.75	0.83	0.0007	74.5439
[R].NtFQKYYQqEELKIYIDqVLNVDSIPIDLGVYVVFR.[D]	T2(Phospho); Q9(Deamidated); Q18(Deamidated)	D4ZQF5	4	0.003	0	1	1	1108.8	4432.17	4432.2	-8.3	-0.0092	138.662
[R].TAIVEAIDPQLDNGVQR.[L]		D4ZVW1	2	0.7251	0	1	1	919.982	1838.96	1838.96	-1.69	-0.00155	82.7736
[R].GDVSEVQASVSAGIESVK.[R]		D4ZX53	2	0.5106	0	1	1	881.448	1761.89	1761.89	1.06	0.00094	82.6056
[R].ITSNASTIVSNAAR.[S]		D5A5P0	2	0.7311	0	1	1	702.876	1404.74	1404.74	-0.19	-0.00013	48.2874
[R].IDVNQALEEmDELLEDFK.[R]	M10(Oxidation)	D4ZZN4	2	0.6073	0	1	1	1084.01	2167.01	2167.01	-0.04	-5e-05	126.721
[K].EISAAYNVLDPEAGIALR.[G]		D5A1I0	2	0.4804	0	1	1	951.501	1902	1902	-0.53	-0.00051	104.248
[K].QLPGVETVEVDVTAETPqQK.[S]	Q18(Deamidated)	D5A5E2	2	0.0181	0	1	1	1085.06	2169.11	2169.09	8.8	0.00954	87.857
[K].AVILTHSETSTGVLNDLETINR.[H]		D4ZPQ0	3	0.432	0	1	1	795.087	2383.25	2383.25	0.41	0.00033	91.7078
[R].ADAGINNLEGVGVSEAPR.[G]		D4ZZW1	2	0.6405	0	1	1	884.944	1768.88	1768.88	-1.42	-0.00125	69.271
[K].ELSLVDQPYIR.[D]		D5A6F5	2	0.7492	0	1	1	666.861	1332.72	1332.72	-0.12	-8e-05	81.5974
[R].NLTEISmDEVNDAIDR.[V]	M7(Oxidation)	D4ZX30	2	0.6394	0	1	1	925.925	1850.84	1850.84	-0.37	-0.00034	76.7982
[K].LDETVEScVNYVGVELNtASQQLLTFVSGITPTIAQNIVK.[Y]	C8(Carboxymethyl); T18(Phospho)	D5A6B5	4		0.003	2	2	1108.8	4432.17	4432.19	-4.71	-0.00522	138.662
[R].IGGVAADLPYGWVDK.[C]		D4ZNQ9	2	0.6212	0	1	1	780.906	1560.81	1560.81	-0.14	-0.00011	96.6939
[K].TLEEGmAGDNVGLLLR.[G]	M6(Oxidation)	D4ZUX7	2	0.597	0	1	1	852.435	1703.86	1703.86	-0.85	-0.00073	96.1386
[R].DRFLFVQEAIEK.[A]		D4ZVW7	3	0.5303	0	1	1	498.937	1494.8	1494.8	-0.04	-2e-05	87.1265
[K].DTNGnTVSLSDFAGK.[T]	N5(Deamidated)	D4ZR50	2		0.0294	2	2	763.853	1526.7	1526.7	1.46	0.00111	68.1995
[K].VATEPELSDTTEEPPAEGSED.[-]		D5A455	2	0.7242	0	1	1	1101.97	2202.94	2202.94	0.84	0.00092	58.9478
[K].KYqPVVTDVNILEEDVR.[S]	Q3(Deamidated)	D5A1L0	3	0.0909	0	1	1	673.359	2018.06	2018.04	8.95	0.00602	90.9874
[R].YATYALVAGDTDVLDER.[V]		D4ZTI6	2	0.6485	0	1	1	936.453	1871.9	1871.9	-1.47	-0.00137	90.9444
[R].SPYIDQIVLVGQDQK.[S]		D5A163	2	0.4909	0	1	1	851.955	1702.9	1702.9	1.21	0.00103	88.6489
[K].NNLTATVNGVIER.[E]		D5A6D4	2	0.5788	0	1	1	700.878	1400.75	1400.75	-0.23	-0.00016	71.1879
[R].snLVsILGISGIGKTALALR.[L]	S1(Phospho); N2(Deamidated); S5(Phospho)	D4ZXH0	3	0.4121	0	1	1	715.371	2144.1	2144.11	-7.32	-0.00523	101.401
[K].VLVSDPIDqVGLDILSQVAQVDVK.[T]	Q9(Deamidated)	D4ZVU0	3	0.0545	0	1	1	851.14	2551.41	2551.39	7.74	0.00658	139.28
[R].mTAmSNASDNASDLVK.[T]	M1(Oxidation); M4(Oxidation)	D5A0Q2	2	0.597	0	1	1	843.867	1686.73	1686.73	-2.71	-0.00228	35.1397
[R].GEmLSTAQIDALSQmVAESNK.[R]	M3(Oxidation); M15(Oxidation)	D5A5P0	2	0.6565	0	1	1	1128.03	2255.05	2255.05	0.31	0.00035	90.6993
[R].NAETDEINVIYQR.[S]		D5A5S2	2	0.6657	0	1	1	782.884	1564.76	1564.76	0.23	0.00018	68.2346
[R].VDGVAGPATLAALGM.[-]		D5A2Z4	2	0.7112	0	1	1	671.856	1342.7	1342.7	0.31	0.00021	112.672
[K].TPLTEAVSIADSQGR.[F]		D5A5N9	2	0.6839	0	1	1	772.899	1544.79	1544.79	0.08	6e-05	148.529
[R].YQWDQGYFQQEIQR.[R]		D4ZQB5	3	0.4255	0	1	1	630.292	1888.86	1888.86	-0.02	-2e-05	87.4517
[K].RLQEDLDELEVLGEAGGGLVK.[V]		D5A240	3	0.3252	0	1	1	747.397	2240.18	2240.18	-0.21	-0.00016	112.345
[R].TAmsFDATQAmInALSEQASRSSVLQNLR.[N]	M3(Oxidation); S4(Phospho); M11(Oxidation); N13(Deamidated)	D4ZQ75	3	0.0213	0	1	1	1085.17	3253.5	3253.49	4.47	0.00484	78.2192
[-].mQDAITSVInSSDVQGK.[Y]	M1(Oxidation); N10(Deamidated)	D5A425	2	0.0973	0	1	1	905.431	1809.85	1809.85	0.5	0.00046	62.1584
[R].ETYLALGTPGSSVAVGVGK.[M]		D5A5P0	2	0.6748	0	1	1	903.486	1805.97	1805.96	0.39	0.00036	147.726
[K].LKDDYDIAFGnDTDSDR.[H]	N11(Deamidated)	D5A2Z8	2	0.5866	0	1	1	980.933	1960.86	1960.84	9.1	0.00893	62.7085
[R].SIVQIIqLVAqSLAIQtIANGVETSQAFETLR.[D]	Q7(Deamidated); Q11(Deamidated); T17(Phospho)	D4ZVR0	4		0.0464	2	2	881.708	3523.81	3523.83	-5.65	-0.00498	144.453
[R].ITSNASTIVSNAAR.[S]		D5A5P0	2	0.4559	0	1	1	702.876	1404.74	1404.74	0.19	0.00013	54.0958
[K].EQVFEMPTGGAAImNEGENLLYLAR.[K]	M14(Oxidation)	D4ZSP4	3	0.1611	0	1	1	923.779	2769.32	2769.32	0.5	0.00046	127.616
[R].FVAVDLTDENAVSK.[L]		D4ZP36	2	0.4802	0	1	1	754.384	1507.76	1507.76	-1.52	-0.00115	70.9547
[K].ETYNSLGVPIGATVQAIQAmK.[E]	M20(Oxidation)	D5A425	2	0.7287	0	1	1	1104.07	2207.14	2207.14	-0.21	-0.00023	100.819
[R].GDVSEVQASVSAGTESVR.[R]		D4ZX52	2	0.6311	0	1	1	889.431	1777.85	1777.86	-1.3	-0.00116	58.6347
[K].VLTEEAEAMLK.[E]		D5A0Q3	2	0.6067	0	1	1	617.324	1233.64	1233.64	0.33	0.0002	72.8313
[R].FVQAGSEVSALLGR.[M]		D4ZT81	2	0.4909	0	1	1	717.391	1433.78	1433.77	0.5	0.00036	90.8052
[R].ALEYIGPDELVEVTPESVR.[L]		D5A190	2	0.6921	0	1	1	1058.54	2116.08	2116.08	0.37	0.00039	104.106
[R].ETYLALGTPGSSVAVGVGK.[M]		D5A5P0	2	0.5549	0	1	1	903.481	1805.95	1805.96	-5.3	-0.00478	144.149
[R].GmDILAESVAVTLGPK.[G]	M2(Oxidation)	D4ZWH1	2	0.4848	0	1	1	808.932	1616.86	1616.86	-0.35	-0.00028	100.144
[R].MVAPVVEEIAqQYDGQIK.[V]	Q11(Deamidated)	D4ZSU6	2	0.0091	0	1	1	1010.02	2019.03	2019.01	7.53	0.0076	111.944
[R].AGDLGAALGLK.[D]		D4ZUX8	2	0.6189	0	1	1	493.287	985.568	985.568	-0.02	-1e-05	69.5536
[R].AVEELVVVVMDRPR.[H]		D4ZR96	2	0.3994	0	1	1	806.448	1611.89	1611.89	-0.18	-0.00015	94.4678
[R].DFIGGLATSAPFLER.[N]		D4ZUF5	2	0.5823	0	1	1	797.418	1593.83	1593.83	0.74	0.00059	117.238
[R].HIDTGADITLSVLPVDEKR.[A]		D4ZPK2	3	0.4832	0	1	1	693.707	2079.11	2079.11	-0.49	-0.00034	82.799
[K].NLEITDAIHEYVQQK.[I]		D5A5S2	2	0.6177	0	1	1	900.96	1800.91	1800.91	-0.46	-0.00041	88.786
[K].DFVIEEPIEEVLK.[E]		D4ZTL5	2	0.6055	0	1	1	780.414	1559.82	1559.82	0.1	8e-05	119.167
[K].ESQQLIINAQAEAQK.[I]		D5A0Q6	2	0.3823	0	1	1	835.94	1670.87	1670.87	0.88	0.00073	55.8867
[R].LmIDSITLNGEVLASR.[E]	M2(Oxidation)	D4ZXK1	2	0.578	0	1	1	874.466	1747.93	1747.93	-0.15	-0.00013	99.6011
[R].GIGSAIALELAQQGAK.[V]		D5A326	2	0.6116	0	1	1	763.93	1526.85	1526.85	-0.36	-0.00028	95.187
[R].IINNPTLNPLVIFGYLLK.[A]		D4ZT76	2	0.6422	0	1	1	1021.61	2042.2	2042.2	-0.32	-0.00033	140.727
[K].LRPDVDVTQGNIK.[L]		D4ZSI6	2	0.6728	0	1	1	727.902	1454.8	1454.8	-0.23	-0.00017	46.7209
[R].ELLSSYDFPGDDIPIVSGSALK.[A]		D4ZUX7	2	0.6055	0	1	1	1162.09	2323.17	2323.17	1.13	0.00131	125.775
[K].SVVAEAVSDRGYAILNADDPLVAAMsAR.[V]	S26(Phospho)	D4ZP50	3	0.3884	0	1	1	981.138	2941.4	2941.41	-4.42	-0.00434	135.377
[R].LSQAIVQANqIPNNDPLYPEAqLAIQR.[W]	Q10(Deamidated); Q22(Deamidated)	D4ZRX2	3	0.1009	0	1	1	1002.86	3006.57	3006.55	6.19	0.00621	107.943
[K].VLtKKPItPQPDEIsQnPRAR.[S]	T3(Phospho); T8(Phospho); S15(Phospho); N17(Deamidated)	D4ZNR0	3	0.0337	0	1	1	877.085	2629.24	2629.22	7.68	0.00673	113.989
[R].FLSSTEIQVAFGR.[F]		D5A5N9	2	0.5828	0	1	1	727.885	1454.76	1454.76	-0.42	-0.00031	98.7244
[K].TGEIQPQGNSITEGIGNSR.[I]		D4ZSI3	2	0.5215	0	1	1	979.482	1957.96	1957.96	-0.75	-0.00073	56.9313
[R].mEAILDEPYILLTDK.[K]	M1(Oxidation)	D4ZWH1	2	0.4387	0	1	1	890.456	1779.9	1779.91	-2.09	-0.00186	113.965
[K].TLNNIPGVLEnGLFVGVADVILVGEIK.[D]	N11(Deamidated)	D4ZRR9	2	0.046	0	1	1	1397.79	2794.58	2794.56	7.75	0.01083	141.348
[R].TFELSPSWYIEALK.[Y]		D5A5N9	2	0.6595	0	1	1	842.436	1683.86	1683.86	1.01	0.00085	145.952
[R].FVLGEGLEKEETNFADEVAAQTGGKV.[-]		D5A6F5	3	0.4985	0	1	1	913.456	2738.35	2738.35	0.32	0.00029	122.905
[R].ATADASSIENLETQEtRInSPIStRILPLSLQLNR.[E]	T16(Phospho); N19(Deamidated); T24(Phospho)	D5A0K8	4		0.0269	3	3	1004	4012.98	4012.96	3.05	0.00306	142.281
[R].YIGEFTITPVEPILqEGDFR.[L]	Q15(Deamidated)	D5A193	2	0.6277	0	1	1	1163.1	2325.18	2325.16	8.23	0.00957	128.41
[K].SFDVGYNAAnGEYVNMFEAGIVDPAK.[V]	N10(Deamidated)	D4ZWH1	3		0.0413	3	3	927.096	2779.27	2779.26	6.11	0.00566	121.857
[R].FVQAGSEVSALLGR.[M]		D4ZT81	2	0.5169	0	1	1	717.392	1433.78	1433.77	1.17	0.00084	91.0848
[K].AmLEDIAVLTGGQVITEDAGLK.[L]	M2(Oxidation)	D4ZWH1	2	0.2923	0	1	1	1130.59	2260.17	2260.17	-1.62	-0.00184	116.002
[R].ETYLALGTPGSSVAVGVGK.[M]		D5A5P0	2	0.5938	0	1	1	903.486	1805.96	1805.96	0.24	0.00022	145.717
[K].LGTSAGFIGAVGSDEGGDR.[L]		D5A374	2	0.5108	0	1	1	883.421	1765.83	1765.84	-0.64	-0.00056	69.022
[K].IHALmDEVDAYIPTPER.[A]	M5(Oxidation)	D4ZUX7	3	0.2985	0	1	1	662.66	1985.97	1985.96	1.04	0.00069	85.7051
[R].AATTISAnAANIVK.[E]	N8(Deamidated)	D5A425	2	0.0769	0	1	1	673.37	1345.73	1345.73	0.58	0.00039	54.4963
[R].VLADDGIFVIQAGPVAPGNLNLHVR.[I]		D4ZQS3	3	0.6462	0	1	1	862.477	2585.42	2585.42	-1.79	-0.00154	117.115
[K].TLAISFPVGNASETVGAIVEGLELVLYQDNR.[F]		D5A565	3	0.2308	0	1	1	1092.58	3275.72	3275.72	1.72	0.00188	143.1
[R].MVAPVVEEIAQqYDGQIK.[V]	Q12(Deamidated)	D4ZSU6	2		0.0091	2	2	1010.02	2019.03	2019.01	7.53	0.0076	111.944
[K].QLPGVETVEVDVTAETPQqK.[S]	Q19(Deamidated)	D5A5E2	2		0.0181	2	2	1085.06	2169.11	2169.09	8.8	0.00954	87.857
[K].ENYFLDDGAYLVSK.[L]		D4ZTR4	2	0.6677	0	1	1	817.393	1633.78	1633.77	2.22	0.00181	93.9041
[R].AFIVTDKPLFNLGITASLEEVLEEIGVK.[Y]		D5A203	3	0.5292	0	1	1	1015.9	3045.67	3045.68	-0.87	-0.00089	140.789
[R].DVFAGVEADLEEqVEWGNFQK.[V]	Q13(Deamidated)	D4ZQB5	2	0.0123	0	1	1	1206.06	2411.12	2411.1	6.34	0.00764	135.425
[K].AQTNGGTLQIVSNPR.[V]		D5A619	2	0.6235	0	1	1	778.413	1555.82	1555.82	-0.1	-8e-05	49.8624
[K].DNAGTESYNPEGLVQR.[T]		D4ZN22	2	0.5556	0	1	1	875.405	1749.8	1749.8	-0.48	-0.00042	60.9343
[R].TAAGDTPVFIGSGADYENISTLIK.[A]		D4ZT61	2	0.5895	0	1	1	1220.62	2440.23	2440.22	0.9	0.0011	115.572
[K].EQVFEmPTGGAAImnEGENLLYLAR.[K]	M6(Oxidation); M14(Oxidation); N15(Deamidated)	D4ZSP4	2	0.0926	0	1	1	1393.66	2786.32	2786.3	6.8	0.00948	114.742
[R].LIGDGVQEINSDRDPLFGGGAPEPLPR.[Y]		D5A2X2	3	0.3765	0	1	1	940.485	2819.44	2819.43	2.44	0.0023	100.624
[R].YLQQLVMESLGK.[E]		D4ZP19	2	0.4877	0	1	1	704.879	1408.75	1408.75	-0.17	-0.00012	100.14
[K].VALVYGQmNEPPGAR.[M]	M8(Oxidation)	D4ZT81	2	0.4383	0	1	1	809.406	1617.8	1617.81	-0.51	-0.00042	55.9183
[K].AMITnLtPDITQLTPEQLTTIGIR.[D]	N5(Deamidated); T7(Phospho)	D4ZUD6	3	0.1235	0	1	1	907.797	2721.38	2721.38	-1.08	-0.00098	133.839
[K].VALVYGQmNEPPGAR.[M]	M8(Oxidation)	D4ZT81	2	0.6099	0	1	1	809.406	1617.81	1617.81	0.01	1e-05	54.8667
[R].QNLPNLEGSSIDNVAK.[G]		D4ZPD7	2	0.6563	0	1	1	849.936	1698.87	1698.87	-0.31	-0.00026	70.8633
[R].AEmYVGNDVSPDFYAWVFPK.[Y]	M3(Oxidation)	D4ZQV7	2	0.5263	0	1	1	1176.04	2351.07	2351.07	0.78	0.00092	128.183
[K].EQGTSGSAGELqFDVVSNPEFLR.[E]	Q12(Deamidated)	D5A4L4	2	0.0402	0	1	1	1234.59	2468.18	2468.16	7.37	0.0091	105.479
[R].IsFISPTVNPNSQSILAKATFTnPDGLLR.[T]	S2(Phospho); N23(Deamidated)	D4ZY31	3	0.0248	0	1	1	1061.54	3182.61	3182.61	-0.25	-0.00027	140.682
[K].TEATDGYTAIQLGYGEVPNK.[T]		D4ZPG1	2	0.6811	0	1	1	1064.01	2127.02	2127.02	-0.79	-0.00084	81.5298
[R].FLLASTSEVYGDPDVHPqTEEYR.[G]	Q18(Deamidated)	D5A4L5	3	0.5139	0	1	1	885.42	2654.25	2654.23	7.37	0.00652	86.1422
[K].DVQEVAPEAELGDTVTLDVTPEQNEFGR.[M]		D4ZR71	3	0.226	0	1	1	1020.16	3058.47	3058.45	6.59	0.00671	105.183
[R].DQHVYGIGnDPLEIQFGAIFPK.[E]	N9(Deamidated)	D4ZWE3	3		0.0387	2	2	820.416	2459.23	2459.22	4.27	0.0035	129.787
[K].IIDEAIEAAAK.[L]		D5A560	2	0.5201	0	1	1	572.317	1143.63	1143.63	0.16	9e-05	58.0302
[R].GLASGYDnAVALPATADEEDYVNANVK.[L]	N8(Deamidated)	D4ZNG4	2	0.0031	0	1	1	1384.66	2768.31	2768.29	7.42	0.01028	92.122
[R].TFELSPSWYIEALK.[Y]		D5A5N9	2	0.6378	0	1	1	842.435	1683.86	1683.86	-0.09	-8e-05	152.003
[R].TTDVTGTIDEFTADDGSTPEMIIPGDR.[I]		D4ZUX7	2	0.5418	0	1	1	1427.65	2854.29	2854.29	-0.44	-0.00063	109.599
[R].TFELSPSWYIEALK.[Y]		D5A5N9	2	0.6211	0	1	1	842.435	1683.86	1683.86	0.13	0.00011	131.507
[R].ETYLALGTPGSSVAVGVGK.[M]		D5A5P0	2	0.6708	0	1	1	903.486	1805.96	1805.96	-0.08	-7e-05	150.744
[R].tAmSFDATQAmInALSEQASRSSVLQNLR.[N]	T1(Phospho); M3(Oxidation); M11(Oxidation); N13(Deamidated)	D4ZQ75	3		0.0213	2	2	1085.17	3253.5	3253.49	4.47	0.00484	78.2192
[R].GLASGYDNAVALPATADEEDYVNAnVK.[L]	N25(Deamidated)	D4ZNG4	2		0.0031	2	2	1384.66	2768.31	2768.29	7.42	0.01028	92.122
[R].SGDFSQIMAEVQENLK.[W]		D4ZPQ0	2	0.4627	0	1	1	898.428	1795.85	1795.85	-2.69	-0.00241	122.356
[R].ETYLALGTPGSSVAVGVGK.[M]		D5A5P0	2	0.5963	0	1	1	903.486	1805.96	1805.96	-0.11	-0.0001	149.732
[R].GNPTVEAEVILEDGTR.[G]		D4ZPQ5	3	0.5621	0	1	1	567.288	1699.85	1699.85	0.5	0.00028	90.9344
[K].AmLqDIAILTGGQLISEEIGLnLETATIEMLGTATK.[V]	M2(Oxidation); Q4(Deamidated); N22(Deamidated)	D5A327	3	0.0497	0	1	1	1259.66	3776.96	3776.94	3.87	0.00487	140.153
[K].IADAGGGALGYIEYPEqAIAEFGR.[L]	Q17(Deamidated)	D4ZUM0	3	0.4379	0	1	1	823.743	2469.22	2469.19	9.02	0.00742	131.153
[K].EqVFEmPTGGAAImNEGENLLYLAR.[K]	Q2(Deamidated); M6(Oxidation); M14(Oxidation)	D4ZSP4	3	0.1211	0	1	1	929.445	2786.32	2786.3	6.46	0.006	113.928
[K].TVVTEFEYPIADLGTLPLEEYTVGGDPK.[V]		D5A4N2	3	0.4161	0	1	1	1018.51	3053.53	3053.52	0.29	0.0003	137.025
[R].ILFLAEIAQEYLALLR.[K]		D5A0Q4	3	0.6553	0	1	1	626.037	1876.1	1876.09	0.6	0.00038	142.702
[R].FLNSYFGWIPFFGGAtPSGNNLLLVGLVLsImIVPIIIsITR.[S]	T16(Phospho); S30(Phospho); M32(Oxidation); S39(Phospho)	D4ZXM6	5	0.0155	0	1	1	962.093	4806.43	4806.42	2.24	0.00216	131.379
[K].IGVDPLGGSNIGYWEPIAER.[Y]		D5A2Z8	3	0.5093	0	1	1	715.032	2143.08	2143.08	0.27	0.00019	113.779
[R].GLSFQDLIQEGSLGLIR.[A]		D5A0H0	2	0.5839	0	1	1	923.507	1846.01	1846.01	0.41	0.00038	137.081
[K].VAGVEnQQIQWFINDKKIATttSK.[S]	N6(Deamidated); T21(Phospho); T22(Phospho)	D4ZT97	3	0.0124	0	1	1	960.792	2880.36	2880.36	1.22	0.00117	143.119
[K].SRFLAqMSHEIRTPMSGVLGMVELLmqTHLTPQQK.[D]	Q6(Deamidated); M26(Oxidation); Q27(Deamidated)	D4ZQ86	4		0.0359	4	4	1004	4012.98	4013.01	-9.09	-0.00912	142.281
[R].ETYLALGTPGSSVAVGVGK.[M]		D5A5P0	2	0.5483	0	1	1	903.487	1805.97	1805.96	1.21	0.00109	130.64
[R].FDDNAAVIINQDGNPR.[G]		D4ZPH1	2	0.648	0	1	1	879.924	1758.84	1758.84	-0.37	-0.00032	66.5519
[K].ADSLISGAAQAVYNKFPYTTQmQGPNYAADqR.[G]	M22(Oxidation); Q31(Deamidated)	D5A5N9	3		0.0389	2	2	1165.22	3493.65	3493.63	5.29	0.00616	110.592
[K].TPLTEAVSIADSQGR.[F]		D5A5N9	2	0.5202	0	1	1	772.899	1544.79	1544.79	-0.96	-0.00074	87.6941
[R].DLAIVSPEFAEIIDR.[M]		D4ZRT3	2	0.6978	0	1	1	844.449	1687.89	1687.89	0.08	7e-05	124.331
[K].IGYITQVIGPVVDIK.[F]		D4ZT81	2	0.6044	0	1	1	807.976	1614.94	1614.95	-1.07	-0.00086	111.41
[R].SKEILAETGVNPDTR.[V]		D4ZPI3	3	0.4735	0	1	1	543.954	1629.85	1629.84	1.06	0.00058	45.8744
[R].FLSSTEIQVAFGR.[F]		D5A5N9	2	0.5202	0	1	1	727.886	1454.76	1454.76	-0.03	-2e-05	99.7921
[R].GEMLSTAQIDALSQmVAESNK.[R]	M15(Oxidation)	D5A5P0	2	0.4112	0	1	1	1120.03	2239.06	2239.06	-1.09	-0.00122	100.634
[R].sItPQPYPNLQPTMQPLTPVKK.[R]	S1(Phospho); T3(Phospho)	D5A0K8	3	0.3614	0	1	1	880.104	2638.3	2638.28	8.03	0.00706	128.743
[R].AATTISANAANIVK.[E]		D5A425	2	0.6449	0	1	1	672.878	1344.75	1344.75	0.15	0.0001	56.4659
[K].LAELQVEAQK.[L]		D4ZYQ6	2	0.6044	0	1	1	564.817	1128.63	1128.63	0.31	0.00017	44.0221
[R].AAAEGLTLPR.[G]		D4ZXS6	2	0.5202	0	1	1	499.785	998.563	998.563	0.29	0.00014	52.6188
[R].FLSSTEIQVAFGR.[F]		D5A5N9	2	0.5981	0	1	1	727.885	1454.76	1454.76	-0.2	-0.00015	149.513
[K].VIQTtVLtLELADqVGLQRGMALELLK.[R]	T5(Phospho); T8(Phospho); Q14(Deamidated)	D4ZXT7	3	0.1719	0	1	1	1038.54	3113.61	3113.6	4.42	0.00459	142.24
[R].FLSSTEIQVAFGR.[F]		D5A5N9	2	0.5438	0	1	1	727.885	1454.76	1454.76	-0.14	-0.0001	100.861
[R].AIVTLEDGEALR.[K]		D4ZPG3	2	0.5094	0	1	1	643.851	1286.7	1286.7	0.38	0.00024	69.6155
[K].ETYNSLGVPIGATVQAIQAMK.[E]		D5A425	2	0.7031	0	1	1	1096.08	2191.15	2191.14	1.7	0.00187	119.757
[R].VAVVGSGPAGSSAAETLVK.[A]		D4ZQV7	2	0.6906	0	1	1	850.466	1699.93	1699.92	1.55	0.00132	66.3794
[K].DTDILAAFR.[V]		D4ZVW7	2	0.65	0	1	1	511.269	1021.53	1021.53	0.28	0.00014	89.489
[R].RPDFEAYIDPQK.[Q]		D5A6C8	2	0.5312	0	1	1	739.869	1478.73	1478.73	1.68	0.00124	68.2098
[R].GVIDSTDIPLNISR.[S]		D4ZSI6	2	0.575	0	1	1	750.407	1499.81	1499.81	-0.33	-0.00024	86.6643
[R].DVFAGVEADLEEQVEWGnFQK.[V]	N18(Deamidated)	D4ZQB5	2		0.0123	2	2	1206.06	2411.12	2411.1	6.34	0.00764	135.425
[K].LDLPAGVDIEVK.[L]		D4ZUX6	2	0.3281	0	1	1	634.858	1268.71	1268.71	-0.25	-0.00016	90.6149
[-].mKTPLTEAVSIADSQGR.[F]	M1(Oxidation)	D5A5N9	3	0.6238	0	1	1	607.312	1819.92	1819.92	-0.31	-0.00019	83.4646
[R].AATTISAnAANIVK.[E]	N8(Deamidated)	D5A425	2	0.069	0	1	1	673.37	1345.73	1345.73	0.46	0.00031	60.7763
[R].FLSSTEIQVAFGR.[F]		D5A5N9	2	0.652	0	1	1	727.886	1454.76	1454.76	0.35	0.00025	147.454
[K].IAVEETGmGVVEDK.[V]	M8(Oxidation)	D5A203	2	0.5643	0	1	1	746.863	1492.72	1492.72	-1.26	-0.00094	46.9745
[R].NIGLAFQIVDDILDFTGSTESLGKPAASDLK.[S]		D5A344	3	0.3417	0	1	1	1079.23	3235.67	3235.67	-0.05	-5e-05	141.192
[K].LGGDEYVLLAEK.[D]		D4ZWH0	2	0.4765	0	1	1	653.848	1306.69	1306.69	-0.23	-0.00015	77.1778
[R].AQINSVADLR.[D]		D4ZPI5	2	0.3793	0	1	1	543.799	1086.59	1086.59	0.44	0.00024	48.2694
[R].LAFVEVLATGQPLK.[A]		D5A6E2	2	0.4828	0	1	1	743.438	1485.87	1485.87	0.28	0.00021	106.784
[R].FLNADGDPTDPDGnPVTGR.[T]	N14(Deamidated)	D4ZWR7	2	0.0031	0	1	1	979.948	1958.89	1958.87	8.52	0.00835	63.9887
[R].SAVEITTEALDR.[I]		D4ZR37	2	0.5881	0	1	1	652.838	1304.67	1304.67	0.1	6e-05	62.3711
[R].VALTEELPNFGNTGYIFPK.[F]		D4ZR51	2	0.5723	0	1	1	1055.55	2110.09	2110.09	2.17	0.00229	119.663
[-].MQDAITSVINSSDVQGK.[Y]		D5A425	2	0.5566	0	1	1	896.94	1792.87	1792.87	-0.92	-0.00083	75.269
[R].WWGYENLGIEPDIFTSAK.[G]		D5A5G0	2	0.5157	0	1	1	1063.51	2126.02	2126.02	-1.69	-0.0018	130.744
[K].QVGENEAIFGTVTTSELAEAIQK.[A]		D5A2V3	3	0.522	0	1	1	812.415	2435.23	2435.23	-0.41	-0.00033	115.705
[R].YVTYAVFAGDASVLEDR.[C]		D5A5P0	2	0.4403	0	1	1	938.46	1875.91	1875.91	0.21	0.00019	104.325
[K].VAGVENqQIQWFINDKKIATttSK.[S]	Q7(Deamidated); T21(Phospho); T22(Phospho)	D4ZT97	3		0.0124	2	2	960.792	2880.36	2880.36	1.22	0.00117	143.119
[R].mEAILDEPYILLTDKK.[I]	M1(Oxidation)	D4ZWH1	2	0.6006	0	1	1	954.502	1908	1908	-3.48	-0.00332	101.852
[R].GNNASSIVDASLTmVmGGDLVK.[V]	M14(Oxidation); M16(Oxidation)	D5A243	3	0.305	0	1	1	737.693	2211.06	2211.06	0.5	0.00037	96.9415
[K].IFAEKLSILyPQNPKnIyVIEDFLSENILItK.[K]	Y10(Phospho); N16(Deamidated); Y18(Phospho); T31(Phospho)	D4ZPA7	3	0.0157	0	1	1	1336.32	4006.96	4006.95	1.08	0.00145	139.024
[R].YSmVVNDGKIEK.[I]	M3(Oxidation)	D5A2X7	3	0.5943	0	1	1	466.903	1398.69	1398.69	0.41	0.00019	30.5324
[R].nTGLAVncPSLPETAR.[G]	N1(Deamidated); N7(Deamidated); C8(Carboxymethyl)	D4ZNG4	2	0.5489	0	1	1	851.896	1702.78	1702.8	-6.17	-0.00526	66.1658
[R].VLLSNLEGTAITAVR.[I]		D4ZPI5	2	0.4416	0	1	1	778.954	1556.9	1556.9	-0.52	-0.0004	96.5169
[R].KQIWRYLNNWWNAKPILNGNDLK.[K]		D5A120	4	0.3123	0	1	1	721.884	2884.51	2884.54	-7.92	-0.00571	94.1144
[K].ETATFLEESAqSR.[T]	Q11(Deamidated)	D4ZTB7	2	0.6215	0	1	1	735.341	1469.68	1469.68	0	0	56.9985
[R].ITSNASTIVSNAAR.[S]		D5A5P0	2	0.6088	0	1	1	702.876	1404.75	1404.74	0.71	0.0005	53.0495
[R].LQQAIADFEQPILEAVK.[A]		D4ZZE8	2	0.5489	0	1	1	957.025	1913.04	1913.04	2.81	0.00269	115.445
[K].VADIVAILGSVDIImGSVDR.[-]	M15(Oxidation)	D4ZNQ9	2	0.5426	0	1	1	1030.06	2059.11	2059.11	0.11	0.00012	137.83
[K].SLTNtQmqPNNIPASVPqPTSTPTSPK.[R]	T5(Phospho); M7(Oxidation); Q8(Deamidated); Q18(Deamidated)	D5A5K4	3	0.0852	0	1	1	978.795	2934.37	2934.34	9.46	0.00926	142.378
[R].DQLLTDPDQAVEFVER.[T]		D4ZYP4	3	0.5268	0	1	1	625.643	1874.91	1874.91	0.07	4e-05	100.905
[R].GLGLFEDPELLAQK.[A]		D4ZW10	2	0.4511	0	1	1	765.414	1529.82	1529.82	-0.36	-0.00027	106.883
[K].TAMDAGIAAVEK.[V]		D4ZXS6	2	0.5994	0	1	1	588.8	1176.59	1176.59	0.08	5e-05	53.4183
[R].FLnADGDPTDPDGNPVTGR.[T]	N3(Deamidated)	D4ZWR7	2		0.0031	2	2	979.948	1958.89	1958.87	8.52	0.00835	63.9887
[R].EVFEHLQDmSEAAAK.[A]	M9(Oxidation)	D4ZNY1	2	0.3249	0	1	1	860.896	1720.78	1720.78	-0.45	-0.00039	47.5239
[K].QAYDQNPQLPNLLLAPEFK.[H]		D4ZTT4	2	0.5237	0	1	1	1100.08	2199.15	2199.14	0.78	0.00085	118.412
[K].LGNALAGYcQGYLDNVIENLtILPSFQNITIYQKLADNLARK.[D]	C9(Carboxymethyl); T21(Phospho)	D4ZMQ7	5		0.0155	2	2	962.093	4806.43	4806.42	2.55	0.00245	131.379
[K].VAGVEnQQIQWFINDKKIAtTTsK.[S]	N6(Deamidated); T20(Phospho); S23(Phospho)	D4ZT97	3		0.0186	3	3	960.792	2880.36	2880.36	1.22	0.00117	143.119
[R].TELVVGDALEFLDTTDQK.[W]		D4ZQS3	2	0.443	0	1	1	997.503	1994	1994	0.83	0.00083	123.726
[R].AGDLGAALGLK.[D]		D4ZUX8	2	0.5601	0	1	1	493.287	985.567	985.568	-0.33	-0.00016	69.3499
[K].YLEYLEGGDALTEEEVR.[H]		D4ZUX8	2	0.5886	0	1	1	993.471	1985.93	1985.93	0.11	0.00011	90.2627
[R].AWMAPADQPHQNFVFPEEVLPR.[G]		D4ZT75; D4ZMZ6	3	0.3766	0	1	1	860.421	2579.25	2579.25	-0.44	-0.00038	109.858
[R].GNNASSIVDASLTmVmGGDLVK.[V]	M14(Oxidation); M16(Oxidation)	D5A243	2	0.4873	0	1	1	1106.03	2211.06	2211.06	-1.45	-0.00161	98.1492
[R].TFELSPSWYIEALK.[Y]		D5A5N9	2	0.6519	0	1	1	842.435	1683.86	1683.86	0.31	0.00026	150.999
[K].LNQDLIALIPAFAtSTnIATLFsFANLVQQFPRGQR.[A]	T14(Phospho); N17(Deamidated); S23(Phospho)	D4ZVB6	4	0.0063	0	1	1	1035.02	4137.06	4137.06	-0.97	-0.001	139.363
[R].NIAEQLQNIR.[D]		D5A4A8	2	0.3323	0	1	1	599.829	1198.65	1198.65	-2.75	-0.00165	66.4094
[K].EFVEALGASALYIR.[E]		D4ZWE3	2	0.6076	0	1	1	769.914	1538.82	1538.82	-0.19	-0.00015	104.139
[K].KVPQDQGVQELINLIK.[G]		D5A0K4	3	0.3671	0	1	1	608.02	1822.04	1822.04	0.42	0.00026	112.304
[R].SRVESGSLVEDTmLmGSDFYQPFAER.[Q]	M13(Oxidation); M15(Oxidation)	D4ZPK2	3	0.3323	0	1	1	995.12	2983.35	2983.34	0.21	0.00021	96.9708
[K].VLGQISDSSLLGqMSGLLK.[A]	Q13(Deamidated)	D5A5E7	2	0.0411	0	1	1	974.036	1947.06	1947.05	9.14	0.0089	129.362
[K].MVtYLTGGIsELFTIDnIPHIMIEK.[Y]	T3(Phospho); S10(Phospho); N17(Deamidated)	D5A1Y8	3	0.1519	0	1	1	999.463	2996.38	2996.38	-2.86	-0.00286	135.886
[R].LFLLTEDLNYLDR.[A]		D4ZVQ4	2	0.4905	0	1	1	812.932	1624.86	1624.86	-1.2	-0.00098	125.207
[R].GLASGYDNAVALPATADEEDYVnANVK.[L]	N23(Deamidated)	D4ZNG4	2		0.0217	3	3	1384.66	2768.31	2768.29	7.42	0.01028	92.122
[R].ETYLALGTPGSSVAVGVGK.[M]		D5A5P0	2	0.5981	0	1	1	903.485	1805.96	1805.96	-0.64	-0.00058	98.8115
[R].NGVHIIDLVqTAQLmDDAYDYVR.[S]	Q10(Deamidated); M15(Oxidation)	D5A6F6	3	0.0222	0	1	1	889.437	2666.3	2666.28	7.88	0.00701	114.836
[R].LQEDLDELEVLGEAGGGLVK.[V]		D5A240	3	0.4889	0	1	1	695.364	2084.08	2084.08	0.76	0.00053	115.713
[R].DYFVDFLPNnPQGVINTR.[T]	N10(Deamidated)	D5A2Q1	2	0.0032	0	1	1	1055.52	2110.04	2110.02	5.23	0.00552	116.016
[K].LGNALAGycQGYLDNVIENLTILPSFQNITIYQKLADNLARK.[D]	Y8(Phospho); C9(Carboxymethyl)	D4ZMQ7	5		0.0217	3	3	962.093	4806.43	4806.42	2.55	0.00245	131.379
[K].QIADILLEEVFAR.[L]		D5A5L7	2	0.6413	0	1	1	758.923	1516.84	1516.84	0.68	0.00051	136.191
[-].mQDAITSVINSSDVQGKYLDASAIQK.[L]	M1(Oxidation)	D5A425	3	0.381	0	1	1	933.465	2798.38	2798.39	-2.11	-0.00197	93.8249
[K].FVVGGPQGDSGLTGR.[K]		D4ZRE9	2	0.6889	0	1	1	723.87	1446.73	1446.73	0.1	7e-05	59.1299
[R].IsFISPTVNPNSqSILAKATFTNPDGLLR.[T]	S2(Phospho); Q13(Deamidated)	D4ZY31	3		0.0248	2	2	1061.54	3182.61	3182.61	-0.25	-0.00027	140.682
[R].ETYLALGTPGSSVAVGVGK.[M]		D5A5P0	2	0.6603	0	1	1	903.486	1805.96	1805.96	0.08	7e-05	141.651
[R].TFELSPSWYIEALK.[Y]		D5A5N9	2	0.673	0	1	1	842.435	1683.86	1683.86	0.36	0.00031	130.478
[R].NSLQAIASqYPDLIAEVR.[G]	Q9(Deamidated)	D5A5G0	2	0.1619	0	1	1	995.017	1989.03	1989.03	-0.86	-0.00086	118.23
[K].VKGDDGQSYSVWIGK.[N]		D4ZX50	2	0.5619	0	1	1	819.909	1638.81	1638.81	-0.86	-0.00071	59.5735
[K].ADDELRYPTTGELK.[N]		D4ZXC6	3	0.5524	0	1	1	536.602	1607.79	1607.79	0.26	0.00014	55.1761
[R].FPTLPAANFPNTELLYNQLTK.[Q]		D4ZWE3	3	0.273	0	1	1	798.09	2392.26	2392.25	0.7	0.00056	133.973
[K].AKTDIPVNIYKPK.[N]		D4ZYS5	3	0.581	0	1	1	496.292	1486.86	1486.86	-0.45	-0.00022	49.8517
[K].VLtKKPItPQPDEIsqNPRAR.[S]	T3(Phospho); T8(Phospho); S15(Phospho); Q16(Deamidated)	D4ZNR0	3		0.0337	2	2	877.085	2629.24	2629.22	7.68	0.00673	113.989
[K].SLTTELEVVEGMQIDR.[G]		D5A327	3	0.4635	0	1	1	607.308	1819.91	1819.91	0.15	9e-05	110.195
[R].DVFAGVEADLEEQVEWGNFqK.[V]	Q20(Deamidated)	D4ZQB5	2		0.0278	3	3	1206.06	2411.12	2411.1	6.34	0.00764	135.425
[K].DIMTTnVVTIR.[G]	N6(Deamidated)	D4ZRX7	2	0.5206	0	1	1	632.334	1263.66	1263.66	-0.14	-9e-05	77.6882
[K].VAGVENQqIQWFINDKKIATttSK.[S]	Q8(Deamidated); T21(Phospho); T22(Phospho)	D4ZT97	3		0.0248	4	4	960.792	2880.36	2880.36	1.22	0.00117	143.119
[R].MPSAVGYQPTLGTEMGELQER.[I]		D4ZT81	2	0.5382	0	1	1	1147.54	2294.08	2294.08	0.48	0.00055	91.855
[K].SLGTPIEAVAEGVR.[A]		D5A426	2	0.6752	0	1	1	699.884	1398.76	1398.76	0.76	0.00053	82.4506
[R].ISFIsPTVNPNSQSILAKATFTnPDGLLR.[T]	S5(Phospho); N23(Deamidated)	D4ZY31	3		0.0279	3	3	1061.54	3182.61	3182.61	-0.25	-0.00027	140.682
[R].FAQQGEPFAFDRETLGSDGVFR.[T]		D4ZQB5	3	0.4331	0	1	1	825.395	2474.17	2474.17	-1.22	-0.00101	98.573
[R].MTAmSNASDNASDLVK.[T]	M4(Oxidation)	D5A0Q2	2	0.0414	0	1	1	835.872	1670.74	1670.74	0.62	0.00052	41.4353
[K].LNQDLIALIPAFATsTnIATLFsFANLVQQFPRGQR.[A]	S15(Phospho); N17(Deamidated); S23(Phospho)	D4ZVB6	4		0.0063	2	2	1035.02	4137.06	4137.06	-0.97	-0.001	139.363
[R].DYFVDFLPnNPQGVINTR.[T]	N9(Deamidated)	D5A2Q1	2		0.0032	2	2	1055.52	2110.04	2110.02	5.23	0.00552	116.016
[K].AGPVITDQGNMVIDVK.[F]		D4ZRR9	2	0.6019	0	1	1	828.935	1656.86	1656.86	0.12	0.0001	78.4832
[R].FLSSTEIQVAFGR.[F]		D5A5N9	2	0.551	0	1	1	727.886	1454.76	1454.76	0.09	6e-05	98.5249
[R].AqQAELELQQER.[Q]	Q2(Deamidated)	D4ZMP7	2		0	2	2	722.358	1443.71	1443.71	0.27	0.00019	44.6843
[R].AEQAELELQQER.[Q]		D4ZYN4	2	0	0	1	1	722.358	1443.71	1443.71	0.27	0.00019	44.6843
[R].MEAILDEPYILLTDK.[K]		D4ZWH1	2	0.5048	0	1	1	882.457	1763.91	1763.91	-3.42	-0.00302	123.411
[R].TFELSPSWYIEALK.[Y]		D5A5N9	2	0.7093	0	1	1	842.435	1683.86	1683.86	-0.22	-0.00018	134.56
[K].LGGDEYVLLAEKDILAIVN.[-]		D4ZWH0	2	0.6198	0	1	1	1023.06	2045.12	2045.12	0.37	0.00038	138.907
[K].mSHISTGGGASLELLEGK.[Q]	M1(Oxidation)	D4ZTM4	3	0.4856	0	1	1	601.637	1802.9	1802.9	0.43	0.00026	69.3733
[K].IFAEKLSILyPQnPKNIyVIEDFLSENILItK.[K]	Y10(Phospho); N13(Deamidated); Y18(Phospho); T31(Phospho)	D4ZPA7	3		0.0157	2	2	1336.32	4006.96	4006.95	1.08	0.00145	139.024
[-].MYYDADANLDLLAGK.[T]		D4ZVX3	2	0.5783	0	1	1	836.898	1672.79	1672.79	0.4	0.00034	94.5566
[K].IALVNAGIVGmTVSEVR.[G]	M11(Oxidation)	D4ZVP7	2	0.6869	0	1	1	872.985	1744.96	1744.96	0.05	4e-05	97.8311
[R].LLDAVVDYLPAPTEVPPIK.[G]		D4ZUX8	3	0.5559	0	1	1	684.054	2050.15	2050.15	-0.05	-3e-05	123.669
[K].NSPELQDFLGSPVVK.[G]		D5A0Q4	2	0.492	0	1	1	815.428	1629.85	1629.85	0.41	0.00033	95.5427
[R].LKQEGIDVGLINK.[S]		D4ZQU6	2	0.5495	0	1	1	713.916	1426.82	1426.83	-1.47	-0.00105	60.4691
[K].SDYSWSYNSLAEALVK.[L]		D4ZUU6	2	0.393	0	1	1	916.941	1832.87	1832.87	2.02	0.00186	113.978
[R].LITYGIVAGDVTPIEEIGVVGVR.[E]		D5A426	3	0.5847	0	1	1	790.781	2370.33	2370.33	0.16	0.00013	143.3
[R].GEMLSTAQIDALSQMVAESNK.[R]		D5A5P0	2	0.6198	0	1	1	1112.04	2223.06	2223.06	0.75	0.00083	118.153
[R].TLVANMVDGVSQGFER.[R]		D4ZPH5	2	0.4441	0	1	1	861.927	1722.85	1722.85	-0.64	-0.00055	97.6281
[K].VAGVENqQIQWFINDKKIAtTTsK.[S]	Q7(Deamidated); T20(Phospho); S23(Phospho)	D4ZT97	3		0.028	5	5	960.792	2880.36	2880.36	1.22	0.00117	143.119
[R].VLGGIGIAIISTSR.[G]		D4ZPH4	2	0.6134	0	1	1	678.914	1356.82	1356.82	-0.07	-5e-05	99.6196
[K].VSTEGDAGELTNGDLVK.[I]		D5A4S8	2	0.5304	0	1	1	852.917	1704.83	1704.83	-0.6	-0.00051	59.3547
[R].LADPEYTEFIGVVQNR.[S]		D4ZWD5	3	0.391	0	1	1	617.648	1850.93	1850.93	-0.1	-6e-05	99.1555
[K].RPDFIAPGGNAAGQR.[E]		D4ZXC6	3	0.5994	0	1	1	509.599	1526.78	1526.78	-0.54	-0.00027	40.8146
[R].YYGGcEFIDKIEQIAIDR.[A]	C5(Carboxymethyl)	D5A0J2	2	0.484	0	1	1	1096.01	2191.02	2191.04	-7	-0.00767	135.829
[K].AGVSISVDDLQIPQSK.[K]		D4ZS26	2	0.5256	0	1	1	828.943	1656.88	1656.88	-1.48	-0.00123	88.1598
[K].SAINEVVMVGGSTR.[I]		D4ZT79	2	0.3333	0	1	1	710.367	1419.73	1419.73	-0.14	-0.0001	66.6819
[K].LQELGFQYVGIGH.[-]		D5A4L4	2	0.5096	0	1	1	730.879	1460.75	1460.75	-1.49	-0.00109	92.9011
[K].NITGGIDAYSVIVDDTVPRY.[-]		D5A419	2	0.625	0	1	1	1084.55	2168.09	2168.09	-0.21	-0.00022	117.022
[K].VAGVENQQIqWFINDKKIATttSK.[S]	Q10(Deamidated); T21(Phospho); T22(Phospho)	D4ZT97	3		0.0311	6	6	960.792	2880.36	2880.36	1.22	0.00117	143.119
[K].AKQELSSVTQAEINLPFITATSDGPK.[H]		D4ZT79	3	0.4776	0	1	1	915.815	2745.43	2745.43	0.18	0.00017	106.256
[K].LNQDLIALIPAFAtStnIATLFSFANLVQQFPRGQR.[A]	T14(Phospho); T16(Phospho); N17(Deamidated)	D4ZVB6	4		0.0127	3	3	1035.02	4137.06	4137.06	-0.97	-0.001	139.363
[R].DQLLTDPDQAVEFVER.[T]		D4ZYP4	2	0.3173	0	1	1	937.96	1874.91	1874.91	-0.11	-0.0001	101.746
[R].SLPATEGQLPQFASDLR.[L]		D5A200	2	0.5545	0	1	1	915.472	1829.94	1829.94	-1.89	-0.00173	92.6351
[R].FLFVQEAIEK.[A]		D4ZVW7	2	0.5417	0	1	1	612.337	1223.67	1223.67	-0.16	-0.0001	90.389
[K].AIAQVGTISAGNDEEVGQMIAEAmDK.[V]	M24(Oxidation)	D4ZWH1	3	0.3558	0	1	1	888.754	2664.25	2664.25	-0.36	-0.00032	103.313
[K].DPVAVYqTLLYADALR.[Y]	Q7(Deamidated)	D5A4N2	2	0.484	0	1	1	904.983	1808.96	1808.94	8.29	0.0075	127.557
[R].LLEDSLAEEILSGR.[V]		D5A560	2	0.4423	0	1	1	772.914	1544.82	1544.82	2.02	0.00156	114.552
[K].TTAEKLPEEPmTGK.[T]	M11(Oxidation)	D4ZWF8	2	0.5705	0	1	1	774.385	1547.76	1547.76	-0.17	-0.00014	32.334
[K].IAADLSDLAVVTSDNPR.[T]		D5A659	2	0.4968	0	1	1	878.958	1756.91	1756.91	0.75	0.00066	89.714
[R].VHTVVLNDPGR.[L]		D4ZQB5	3	0.6218	0	1	1	402.891	1206.66	1206.66	-0.21	-8e-05	33.8915
[R].GLSVGNSLVEEDKLELAK.[S]		D4ZTM4	2	0.537	0	1	1	951.014	1901.02	1901.02	-0.64	-0.00061	82.97
[R].AQqAELELQQER.[Q]	Q3(Deamidated)	D4ZMP7	2		0.0096	3	3	722.358	1443.71	1443.71	0.27	0.00019	44.6843
[R].EEVTESDIAEIISK.[W]		D4ZZZ2	2	0.4437	0	1	1	781.895	1562.78	1562.78	2.14	0.00167	91.6621
[R].EIDLVSNSTSLQR.[F]		D5A4P0; D4ZU71	2	0.5627	0	1	1	731.381	1461.75	1461.75	-0.05	-4e-05	62.6744
[K].VGLVVLAGNR.[G]		D5A0Q2	2	0.6849	0	1	1	499.312	997.616	997.615	0.48	0.00024	64.2851
[R].VVDIGDDSLTIEVVGDPGK.[M]		D5A274	2	0.5916	0	1	1	964.499	1927.99	1927.99	2.81	0.00271	96.9478
[K].AVILTHSETSTGVLnDLETINR.[H]	N15(Deamidated)	D4ZPQ0	3	0.1929	0	1	1	795.421	2384.25	2384.23	8.01	0.00637	91.6672
[R].NDAIVEAPEELADDPYGEGWLLK.[V]		D4ZPB0	2	0.4662	0	1	1	1272.61	2544.22	2544.21	1.32	0.00168	122.008
[K].TLNnIPGVLENGLFVGVADVILVGEIK.[D]	N4(Deamidated)	D4ZRR9	2		0.046	2	3	1397.79	2794.58	2794.56	7.75	0.01083	141.348
[K].TLnNIPGVLENGLFVGVADVILVGEIK.[D]	N3(Deamidated)	D4ZRR9	2		0.046	2	2	1397.79	2794.58	2794.56	7.75	0.01083	141.348
[K].VLTEEAEAMLK.[E]		D5A0Q3	2	0.6238	0	1	1	617.324	1233.64	1233.64	0.33	0.0002	72.1618
[K].AILSVAVEPEASPVISQTIAGDPVK.[S]		D5A1U9	3	0.5434	0	1	1	831.127	2491.37	2491.37	0.01	1e-05	110.494
[K].LLGVLmMSSIPVGLLVVPFIENVNK.[F]	M6(Oxidation)	D5A2W1	3	0.0129	0	1	1	900.18	2698.53	2698.53	-1.16	-0.00104	140.479
[K].QAYDQNPqLPNLLLAPEFK.[H]	Q8(Deamidated)	D4ZTT4	2	0.0096	0	1	1	1100.58	2200.15	2200.13	8.15	0.00897	118.369
[R].MVAPVVEEIAqQYDGQIK.[V]	Q11(Deamidated)	D4ZSU6	3	0.0096	0	1	1	673.676	2019.01	2019.01	1.53	0.00103	115.501
[R].NVASYStVAISIAMAITLGLPGAASDR.[R]	T7(Phospho)	D4ZSJ3	3	0.0868	0	1	1	910.458	2729.36	2729.36	0.29	0.00026	112.431
[R].AGIPLVEIVSEPDIR.[S]		D4ZRW8	2	0.7428	0	1	1	804.453	1607.9	1607.9	-0.64	-0.00051	111.731
[R].IFNVVGEPIDNLGPVPnDETSSIHRPAPAFVDLETSPSVFETGIK.[V]	N17(Deamidated)	D4ZT81	5		0.0342	4	4	962.093	4806.43	4806.41	3.87	0.00372	131.379
[K].ETYNSLGVPIGATVQAIQAMK.[E]		D5A425	2	0.6688	0	1	1	1096.08	2191.14	2191.14	0.68	0.00074	118.667
[R].EIGDVGNDNQTQSWLER.[I]		D4ZVP6	2	0.5949	0	1	1	980.953	1960.9	1960.9	-0.2	-0.0002	73.6398
[R].LMGALLTGEVVVLPR.[K]		D5A5E7	2	0.6527	0	1	1	784.466	1567.93	1567.92	0.72	0.00056	117.194
[K].LDGLnLEnAGVETIK.[G]	N5(Deamidated); N8(Deamidated)	D4ZXH3	2	0.5659	0	1	1	794.407	1587.81	1587.81	-3.1	-0.00246	85.2866
[R].TQAAPENGQQSQSSGTQTPTMTQAK.[A]		D4ZYS5	3	0.3794	0	1	1	859.732	2577.18	2577.18	-1.13	-0.00097	32.5468
[R].GLASGYDNAVALPATADEEDYVnANVK.[L]	N23(Deamidated)	D4ZNG4	3	0.0322	0	1	1	923.441	2768.31	2768.29	6.63	0.00612	92.041
[K].TVIImELINNIAK.[A]	M5(Oxidation)	D4ZT81	2	0.6452	0	1	1	744.429	1487.85	1487.85	-0.14	-0.0001	123.983
[K].TPLTEAVSIADSQGR.[F]		D5A5N9	2	0.5742	0	1	1	772.9	1544.79	1544.79	0.43	0.00033	67.9239
[R].TEAEGmAEDAILEDLEALQK.[Q]	M6(Oxidation)	D4ZUW9	3	0.3161	0	1	1	731.347	2192.03	2192.03	0.19	0.00014	127.009
[R].TFELSPSWYIEALK.[Y]		D5A5N9	2	0.6387	0	1	1	842.436	1683.86	1683.86	0.57	0.00048	156.018
[K].AIASSQLQSQSRLEsqIKAIAsQSR.[S]	S15(Phospho); Q16(Deamidated); S22(Phospho)	D5A4Z9; D5A4Y8	3	0.0645	0	1	1	950.133	2848.39	2848.36	8.92	0.00847	104.765
[R].RNLTEISMDEVNDAIDR.[V]		D4ZX30	3	0.4806	0	1	1	664.321	1990.95	1990.95	-1.32	-0.00088	84.0157
[K].EQGTSGSAGELQFDVVSnPEFLR.[E]	N18(Deamidated)	D5A4L4	2		0.0402	2	2	1234.59	2468.18	2468.16	7.37	0.0091	105.479
[K].ELAPIDVVITPImDLALPLIGPIIR.[G]	M13(Oxidation)	D5A4N3	3	0.671	0	1	1	900.197	2698.58	2698.58	-2.25	-0.00202	141.861
[K].NASLGEmIQQLNSK.[G]	M7(Oxidation)	D4ZP25	2	0.3871	0	1	1	774.887	1548.77	1548.77	-1.65	-0.00128	61.4527
[R].YLNFDQIAGFEDEGR.[V]		D5A3S8	2	0.4968	0	1	1	887.408	1773.81	1773.81	0.08	7e-05	102.561
[K].STVIVTGASSGVGLYAAK.[A]		D5A290	2	0.5774	0	1	1	840.963	1680.92	1680.92	0.68	0.00057	72.5438
[R].YGGQVVSAGNILVR.[Q]		D4ZXK3	2	0.6258	0	1	1	716.899	1432.79	1432.79	0.41	0.00029	73.1003
[K].KPLENYLPDLENVTFqEDLGSVR.[D]	Q16(Deamidated)	D4ZNN8	3	0.0613	0	1	1	893.123	2677.35	2677.34	6.67	0.00595	115.538
[R].FLSSTEIQVAFGR.[F]		D5A5N9	2	0.6129	0	1	1	727.886	1454.76	1454.76	0.06	4e-05	99.6092
[K].IVSETGIAAGIR.[R]		D5A1C6	2	0.4581	0	1	1	593.843	1186.68	1186.68	0.26	0.00015	56.6168
[R].ITINPIGIDAITIR.[S]		D4ZPQ3	2	0.7613	0	1	1	755.454	1509.9	1509.9	-0.04	-3e-05	110.781
[K].ATDLAADNAEVWQK.[L]		D4ZUU6	2	0.5774	0	1	1	766.373	1531.74	1531.74	-0.18	-0.00014	59.3064
[K].QIEDVAAYVVDQAEK.[G]		D5A649	2	0.6	0	1	1	839.42	1677.83	1677.83	-0.09	-8e-05	97.0318
[K].NGVEFAVVEnVPEK.[L]	N10(Deamidated)	D5A4S8	2	0.2484	0	1	1	766.386	1531.76	1531.76	0.47	0.00036	79.7636
[K].SEWNNFDYQFIGK.[K]		D4ZNQ9	2	0.6958	0	1	1	824.376	1647.74	1647.74	0.22	0.00018	95.8744
[K].EFAVHQQVRVIALPPyIKtAEPMPILRPPnVIK.[L]	Y16(Phospho); T19(Phospho); N30(Deamidated)	D4ZXT4	3	0.2557	0	1	1	1309.36	3926.07	3926.06	4.23	0.00554	139.588
[K].VAGVENQqIQWFINDKKIAtTTsK.[S]	Q8(Deamidated); T20(Phospho); S23(Phospho)	D4ZT97	3		0.0404	7	7	960.792	2880.36	2880.36	1.22	0.00117	143.119
[R].LITYGIVAGDVTPIEEIGVVGVR.[E]		D5A426	3	0.3398	0	1	1	790.782	2370.33	2370.33	0.96	0.00076	151.57
[R].ITSNASTIVSNAAR.[S]		D5A5P0	2	0.5081	0	1	1	702.876	1404.74	1404.74	0.56	0.00039	56.6449
[R].IAEnAGENGAVVAER.[V]	N4(Deamidated)	D4ZWH1	2	0.0227	0	1	1	750.869	1500.73	1500.73	0.8	0.0006	37.387
[K].ETYNSLGVPIGATVQAIQAmK.[E]	M20(Oxidation)	D5A425	2	0.6667	0	1	1	1104.07	2207.14	2207.14	-0.98	-0.00108	100.576
[K].SDPYGFQQEVRPK.[T]		D4ZY99	2	0.5761	0	1	1	775.883	1550.76	1550.76	-1.25	-0.00097	47.6828
[R].VALSALTMAEYFR.[D]		D4ZT81	2	0.411	0	1	1	736.384	1471.76	1471.76	-0.25	-0.00019	115.892
[R].ALVInSNsHLAWEsRAWVLRGLGR.[Y]	N5(Deamidated); S8(Phospho); S14(Phospho)	D5A4J2	3	0.0647	0	1	1	956.143	2866.41	2866.39	7.62	0.00728	122.227
[K].NIGLAFQIVDDILDITAPSEQLGK.[T]		D4ZTL9	2	0.5081	0	1	1	1285.69	2570.37	2570.37	1.23	0.00158	141.992
[K].FTSIQQELQQGQLK.[F]		D4ZNX3	2	0.4531	0	1	1	824.439	1647.87	1647.87	0.68	0.00056	77.5545
[R].FLSSTEIQVAFGR.[F]		D5A5N9	2	0.6818	0	1	1	727.886	1454.76	1454.76	0.28	0.00021	97.4773
[R].TFPINAQGDTAVLSLK.[E]		D4ZV18	2	0.5	0	1	1	837.957	1674.91	1674.91	0.22	0.00018	93.4763
[K].LPILFVVENNK.[W]		D4ZYV7	2	0.5292	0	1	1	643.379	1285.75	1285.75	-0.62	-0.0004	100.271
[K].GELGIYIIGDDNVFPWR.[F]		D4ZNQ9	2	0.5	0	1	1	982.493	1963.98	1963.99	-6.68	-0.00656	135.364
[K].IIVDAGNGAGGFYAEK.[V]		D4ZTR4	2	0.6331	0	1	1	791.399	1581.79	1581.79	-0.31	-0.00024	66.5054
[R].DKIGtLDDPQYsQALAVLtQK.[I]	T5(Phospho); S12(Phospho); T19(Phospho)	D5A0K3	2	0.0877	0	1	1	1272.57	2544.13	2544.11	8.18	0.0104	120.663
[K].LsQsGWQNQLELVVFGSAEPENPVDLGFK.[A]	S2(Phospho); S4(Phospho)	D4ZRQ4	3	0.2532	0	1	1	1116.84	3348.49	3348.52	-9.39	-0.01049	138.992
[K].VLTEEAEAmLK.[E]	M9(Oxidation)	D5A0Q3	2	0.6071	0	1	1	625.321	1249.64	1249.63	0.61	0.00038	51.2536
[R].DYFVDFLPNNPqGVINTR.[T]	Q12(Deamidated)	D5A2Q1	2		0.0222	3	3	1055.52	2110.04	2110.02	5.23	0.00552	116.016
[R].sLTANLRQLATESPInScVISSARPADGK.[S]	S1(Phospho); N16(Deamidated); C18(Carboxymethyl)	D5A3S5	3	0.0584	0	1	1	1046.84	3138.51	3138.51	-1.77	-0.00186	138.543
[R].MVAPVVEEIAQqYDGQIK.[V]	Q12(Deamidated)	D4ZSU6	3		0.0096	2	2	673.676	2019.01	2019.01	1.53	0.00103	115.501
[R].DMVVLGVSTDDEASHK.[L]		D4ZR50	2	0.461	0	1	1	851.902	1702.8	1702.8	0.62	0.00053	61.1843
[K].VAGVENQQIqWFINDKKIAtTTsK.[S]	Q10(Deamidated); T20(Phospho); S23(Phospho)	D4ZT97	3		0.0435	8	8	960.792	2880.36	2880.36	1.22	0.00117	143.119
[K].IFVEPDFGDNcPTDPFEVSDADTmLAYLK.[G]	C11(Carboxymethyl); M24(Oxidation)	D5A2X7	3	0.4286	0	1	1	1108.5	3323.48	3323.46	6.01	0.00666	130.581
[K].SNSLPHPANGVGGGAQVIVRPAAPGTGVIAGGAVR.[T]		D4ZPH7	4	0.5584	0	1	1	801.939	3204.73	3204.73	-0.1	-8e-05	79.6742
[R].GsAMVPSSIEIVRVAAEPTPLqVRVEWPnGR.[I]	S2(Phospho); Q22(Deamidated); N29(Deamidated)	D4ZSA5	3	0.013	0	1	1	1143.23	3427.68	3427.71	-7.7	-0.0088	138.977
[K].SLSLLEASELVK.[Q]		D4ZXX3	2	0.6721	0	1	1	644.871	1288.74	1288.74	-0.34	-0.00022	99.541
[R].FLSSTEIQVAFGR.[F]		D5A5N9	2	0.6299	0	1	1	727.886	1454.76	1454.76	0.8	0.00058	165.711
[K].AIAQVGTISAGNDEEVGQmIAEAmDK.[V]	M19(Oxidation); M24(Oxidation)	D4ZWH1	3	0.4253	0	1	1	894.088	2680.25	2680.24	1.66	0.00148	84.6548
[R].IYSGADALIMPSR.[F]		D5A052	2	0.4448	0	1	1	697.361	1393.71	1393.71	-0.12	-8e-05	75.0409
[K].LPDYWFEFPEAPFPHPQVPGGR.[A]		D4ZQV3	3	0.2825	0	1	1	861.76	2583.26	2583.25	7.36	0.00634	129.415
[R].NGVHIIDLVQTAqLmDDAYDYVR.[S]	Q13(Deamidated); M15(Oxidation)	D5A6F6	3		0.0222	2	2	889.437	2666.3	2666.28	7.88	0.00701	114.836
[K].HIVLDLSQIDFVDSSGLGALVQLVK.[K]		D5A619	3	0.5487	0	1	1	889.496	2666.47	2666.48	-0.57	-0.0005	138.657
[K].QAYDQnPQLPNLLLAPEFK.[H]	N6(Deamidated)	D4ZTT4	2		0.0096	2	2	1100.58	2200.15	2200.13	8.15	0.00897	118.369
[K].VSQILNQGYK.[I]		D4ZX50	2	0.6883	0	1	1	575.317	1149.63	1149.63	-0.14	-8e-05	41.2187
[R].INmTVQLIcPIAIEQGMR.[F]	M3(Oxidation); C9(Carboxymethyl)	D4ZUX7	3	0.3127	0	1	1	702.03	2104.08	2104.06	7.69	0.00539	108.159
[R].APVIQEELLGIVSVTDILSK.[G]		D4ZRX7	2	0.8111	0	1	1	1062.61	2124.22	2124.22	0.67	0.00072	139.362
[K].QAYDqNPQLPNLLLAPEFK.[H]	Q5(Deamidated)	D4ZTT4	2		0.0129	3	3	1100.58	2200.15	2200.13	8.15	0.00897	118.369
[R].mVAPVVEEIAQqYDGQIK.[V]	M1(Oxidation); Q12(Deamidated)	D4ZSU6	3	0.0163	0	1	1	679.013	2035.02	2035.01	8.79	0.00596	106.592
[R].GEQVVVDIQSVR.[V]		D4ZVW0	2	0.6515	0	1	1	664.862	1328.72	1328.72	-0.6	-0.0004	64.933
[K].SLGTPIEAVAEGVR.[A]		D5A426	2	0.6971	0	1	1	699.883	1398.76	1398.76	0.02	2e-05	84.5095
[K].LGNALAGYcQGyLDNVIENLTILPSFQNITIYQKLADNLARK.[D]	C9(Carboxymethyl); Y12(Phospho)	D4ZMQ7	5		0.0466	5	5	962.093	4806.43	4806.42	2.55	0.00245	131.379
[K].DIMTTnVVTIR.[G]	N6(Deamidated)	D4ZRX7	2	0.5016	0	1	1	632.336	1263.67	1263.66	3.06	0.00193	76.6398
[K].VLQDEGFIANFEEAGAGVK.[K]		D4ZPH4	2	0.4463	0	1	1	997.498	1993.99	1993.99	1.11	0.00111	102.739
[K].LLGVLMmSSIPVGLLVVPFIENVNK.[F]	M7(Oxidation)	D5A2W1	3		0.0129	2	2	900.18	2698.53	2698.53	-1.16	-0.00104	140.479
[K].tMDEPKPGLPVTIITGFLGSGKTTLLnYILSnQQGLK.[T]	T1(Phospho); N27(Deamidated); N32(Deamidated)	D5A4M9	3	0.0423	0	1	1	1343.04	4027.09	4027.07	4.06	0.00546	141.237
[K].ESQQLIINAQAEAQK.[I]		D5A0Q6	2	0.4332	0	1	1	835.94	1670.87	1670.87	0.8	0.00067	55.0668
[R].SELqSLIDLGLFTGAEVESFIAR.[E]	Q4(Deamidated)	D4ZZE9	3	0.4007	0	1	1	832.773	2496.3	2496.29	6.89	0.00573	143.138
[R].ETYLALGTPGSSVAVGVGK.[M]		D5A5P0	2	0.5765	0	1	1	903.486	1805.97	1805.96	0.5	0.00045	96.65
[R].ETYLALGTPGSSVAVGVGK.[M]		D5A5P0	2	0.5928	0	1	1	903.486	1805.97	1805.96	0.68	0.00062	138.974
[K].LSAIANSNAPGFVK.[F]		D5A174	2	0.5244	0	1	1	694.88	1388.75	1388.75	0.22	0.00015	61.4693
[K].EIELEDNIEnTGVALIR.[Q]	N10(Deamidated)	D4ZWH1	2	0.0392	0	1	1	965.004	1929	1928.98	9.73	0.00938	105.64
[R].VLGKEPNQTVnPDEVVAVGAAIQAGVLAGEVK.[D]	N11(Deamidated)	D4ZT79	3	0.0131	0	1	1	1058.58	3173.72	3173.71	5.74	0.00607	131.523
[R].VDmVVGAVPK.[S]	M3(Oxidation)	D4ZSU6	2	0.1634	0	1	1	515.784	1030.56	1030.56	0.88	0.00046	39.7451
[R].LITYGIVAGDVTPIEEIGVVGVR.[E]		D5A426	2	0.7353	0	1	1	1185.67	2370.33	2370.33	1.43	0.0017	134.594
[R].ETYLALGTPGSSVAVGVGK.[M]		D5A5P0	2	0.6275	0	1	1	903.486	1805.96	1805.96	0.06	5e-05	152.755
[K].IVNIYPAGETPPVR.[T]		D4ZYS5	2	0.5523	0	1	1	763.422	1525.84	1525.84	-0.43	-0.00033	71.0555
[K].AmLqDIAILTGGqLISEEIGLNLETATIEMLGTATK.[V]	M2(Oxidation); Q4(Deamidated); Q13(Deamidated)	D5A327	3		0.0497	2	2	1259.66	3776.96	3776.94	3.87	0.00487	140.153
[K].LGNALAGycQGYLDNVIEnLTILPSFQnITIYQKLADNLARK.[D]	Y8(Phospho); C9(Carboxymethyl); N19(Deamidated); N28(Deamidated)	D4ZMQ7	5	0.0065	0	1	1	962.492	4808.43	4808.39	8.84	0.0085	131.405
[K].STAGIATLLADGIGDTIR.[V]		D5A0K4	2	0.5654	0	1	1	872.974	1744.94	1744.94	-2.01	-0.00175	126.038
[R].VTYVIDNQGVVR.[H]		D4ZXW0	2	0.5359	0	1	1	681.872	1362.74	1362.74	-0.23	-0.00016	59.0261
[K].GmEGGIDEGmSAAAGK.[F]	M2(Oxidation); M10(Oxidation)	D4ZYS5	2	0.7451	0	1	1	756.819	1512.63	1512.63	-0.03	-2e-05	24.5155
[K].MSGILNGIDTSSYNPENDR.[Y]		D5A052	2	0.5523	0	1	1	1041.97	2082.94	2082.94	0.62	0.00065	84.5163
[R].KSFNPGDSVLFDGNLQPGQVIK.[G]		D4ZZD0	3	0.2353	0	1	1	787.413	2360.22	2360.22	-0.06	-5e-05	96.0479
[K].KPLENYLPDLENVTFQEDLGSVR.[D]		D4ZNN8	3	0.3627	0	1	1	892.789	2676.35	2676.35	0.25	0.00022	115.584
[K].VKGDDGQSYSVWIGK.[N]		D4ZX50	3	0.4459	0	1	1	546.942	1638.81	1638.81	0.13	7e-05	59.4687
[R].VDGVAGPATLAALGM.[-]		D5A2Z4	2	0.6787	0	1	1	671.856	1342.7	1342.7	0.94	0.00063	112.472
[R].ETYLALGTPGSSVAVGVGK.[M]		D5A5P0	2	0.6033	0	1	1	903.486	1805.96	1805.96	0.27	0.00024	108.434
[R].TLELAEQmQSELK.[V]	M8(Oxidation)	D4ZNR1	2	0.4623	0	1	1	768.385	1535.76	1535.76	0.59	0.00045	56.1742
[K].DFVIEEPIEEVLK.[E]		D4ZTL5	2	0.6131	0	1	1	780.413	1559.82	1559.82	-0.53	-0.00041	119.235
[K].HIHLIQVEPK.[G]		D4ZWF8	3	0.4	0	1	1	405.24	1213.71	1213.71	0.21	8e-05	52.9879
[K].VYNAEELANGR.[T]		D4ZR96	2	0.5639	0	1	1	618.304	1235.6	1235.6	-0.54	-0.00034	43.8858
[R].MVAPVVEEIAqQYDGQIK.[V]	Q11(Deamidated)	D4ZSU6	2	0.0361	0	1	1	1010.01	2019.01	2019.01	0.66	0.00067	115.677
[R].DIDSDTVDFGDnFDGSQQEPLVLPAR.[I]	N12(Deamidated)	D4ZUF9	3	0.0721	0	1	1	951.108	2851.31	2851.29	6.63	0.0063	108.535
[R].KADQIDLEVLTARPGVVVGR.[G]		D4ZPG7	4	0.5738	0	1	1	534.809	2136.21	2136.21	0.03	2e-05	88.5234
[K].DVTITSEQILYLVEEAIR.[G]		D4ZUJ3	3	0.4951	0	1	1	698.044	2092.12	2092.12	-0.34	-0.00024	140.739
[R].EGYEFQVSQPQVIYR.[E]		D5A190	2	0.5607	0	1	1	921.954	1842.9	1842.9	-0.74	-0.00068	84.6183
[R].WWGYENLGIEPDIFTSAK.[G]		D5A5G0	2	0.5246	0	1	1	1063.52	2126.03	2126.02	2.21	0.00235	130.803
[K].EmGIENPDKVYNAEELANGR.[T]	M2(Oxidation)	D4ZR96	3	0.3803	0	1	1	755.687	2265.05	2265.05	0.65	0.00049	64.6276
[R].MTAMSNASDNASDLVK.[T]		D5A0Q2	2	0.5461	0	1	1	827.874	1654.74	1654.74	-0.12	-0.0001	54.6328
[R].ETYLALGTPGSSVAVGVGK.[M]		D5A5P0	2	0.5592	0	1	1	903.486	1805.97	1805.96	0.47	0.00042	97.732
[R].ETYLALGTPGSSVAVGVGK.[M]		D5A5P0	2	0.4342	0	1	1	903.486	1805.96	1805.96	0	0	105.263
[K].LGNALAGYcqGyLDNVIENLTILPSFQNITIYQKLADnLARK.[D]	C9(Carboxymethyl); Q10(Deamidated); Y12(Phospho); N38(Deamidated)	D4ZMQ7	5		0.0065	2	2	962.492	4808.43	4808.39	8.84	0.0085	131.405
[R].ETYLALGTPGSSVAVGVGK.[M]		D5A5P0	2	0.6118	0	1	1	903.485	1805.96	1805.96	-0.38	-0.00035	151.753
[R].LIQIEDAAIVFWPQGR.[K]		D5A083	3	0.3651	0	1	1	619.341	1856.01	1856.01	0.39	0.00024	129.327
[-].MLNPNLDEIQLQPDEYER.[Y]		D4ZVQ6	2	0.4868	0	1	1	1109.03	2217.05	2217.05	-0.6	-0.00067	95.3908
[K].mGEVHEGTAVTDWMAQER.[E]	M1(Oxidation)	D4ZUX8	3	0.5395	0	1	1	688.304	2062.9	2062.9	0.97	0.00067	68.1892
[R].ITSNASTIVSNAAR.[S]		D5A5P0	2	0.4079	0	1	1	702.876	1404.75	1404.74	1.05	0.00074	61.3565
[K].qAYDQNPQLPNLLLAPEFK.[H]	Q1(Deamidated)	D4ZTT4	2		0.0225	4	4	1100.58	2200.15	2200.13	8.15	0.00897	118.369
[R].IGPEYIGPMGSLAPLADGLK.[L]		D4ZRU8	2	0.4803	0	1	1	1000.03	1999.05	1999.06	-2.58	-0.00258	121.81
[R].SLVEEFGFDLISSGGTAK.[A]		D4ZPD9	3	0.375	0	1	1	619.648	1856.93	1856.93	0.35	0.00022	122.346
[K].AAVEEGIVPGGGTTLIHLVK.[K]		D5A327	3	0.648	0	1	1	654.373	1961.1	1961.11	-1.75	-0.00114	95.0886
[R].VLINTPSSQGAIGDLYnFR.[L]	N17(Deamidated)	D5A203	2	0.0263	0	1	1	1033.54	2066.07	2066.06	8.06	0.00832	103.157
[K].VAEIEYDPNR.[N]		D4ZPG4	2	0.5	0	1	1	603.293	1205.58	1205.58	-0.31	-0.00019	41.9127
[R].DIDSDTVDFGDNFDGSqQEPLVLPAR.[I]	Q17(Deamidated)	D4ZUF9	3	0.0066	0	1	1	951.108	2851.31	2851.29	6.63	0.0063	108.56
[R].TTDVTGTIDEFTADDGSTPEmIIPGDR.[I]	M21(Oxidation)	D4ZUX7	2	0.5888	0	1	1	1435.65	2870.29	2870.29	1.94	0.00279	101.273
[R].IGIVDFDIVDnSnLqR.[Q]	N11(Deamidated); N13(Deamidated); Q15(Deamidated)	D4ZVQ6	2	0.4605	0	1	1	910.944	1820.88	1820.89	-6.11	-0.00556	107.736
[R].GSAMVPsSIEIVRVAAEPTPLqVRVEWPnGR.[I]	S7(Phospho); Q22(Deamidated); N29(Deamidated)	D4ZSA5	3		0.013	2	2	1143.23	3427.68	3427.71	-7.7	-0.0088	138.977
[R].VLFLPNVEVmTtDQIRILEQWVqQGGRLIASGTVGNR.[S]	M10(Oxidation); T12(Phospho); Q23(Deamidated)	D4ZTU0	4	0.0526	0	1	1	1059.54	4235.15	4235.17	-4.41	-0.00467	140.702
[K].TVIIMELINNIAK.[A]		D4ZT81	2	0.6382	0	1	1	736.431	1471.85	1471.86	-0.54	-0.0004	166.851
[R].TEAEGmAEDAILEDLEALQK.[Q]	M6(Oxidation)	D4ZUW9	2	0.5	0	1	1	1096.52	2192.03	2192.03	-0.61	-0.00067	127.048
[K].EIEFGQDGDYNQTR.[F]		D5A6C5	2	0.3882	0	1	1	836.365	1671.72	1671.72	-1.61	-0.00134	52.7972
[R].VGIIQGNIPNEIKLNPqGFRqALNGyTR.[G]	Q17(Deamidated); Q21(Deamidated); Y26(Phospho)	D5A0P8	3	0.0924	0	1	1	1064.87	3192.6	3192.62	-6.72	-0.00715	136.622
[R].GITINTAHVEYETAQR.[H]		D4ZUX7	2	0.3927	0	1	1	901.955	1802.9	1802.9	-0.69	-0.00063	57.9341
[K].AIDLIDEAGSR.[V]		D5A560; D5A5L7	2	0.6436	0	1	1	580.301	1159.59	1159.6	-0.48	-0.00028	60.9715
[K].TITGEDDPGLIqDISER.[A]	Q12(Deamidated)	D4ZWN4	2	0.3861	0	1	1	930.454	1859.9	1859.89	7.61	0.00708	82.6541
[R].DMEALEGGAIANPDEQR.[M]		D4ZP19	2	0.4521	0	1	1	908.413	1815.82	1815.82	0.75	0.00068	66.1836
[K].SEPATGNGVLTEDYR.[V]		D4ZXV5	2	0.5908	0	1	1	804.878	1608.75	1608.75	-0.28	-0.00023	50.896
[R].VALSALTMAEYFR.[D]		D4ZT81	2	0.5347	0	1	1	736.384	1471.76	1471.76	0.08	6e-05	116.069
[K].NLVDIILSNNGYK.[V]		D4ZXI4	2	0.3861	0	1	1	731.899	1462.79	1462.79	0.17	0.00012	110.051
[-].MIQQQSILNVADNSGAR.[K]		D4ZPH1	2	0.4785	0	1	1	922.968	1844.93	1844.93	0.32	0.00029	72.0761
[K].sNTIAWLTHRLVsLHNTENqR.[I]	S1(Phospho); S13(Phospho); Q20(Deamidated)	D4ZZH6	3	0.0198	0	1	1	884.403	2651.19	2651.21	-7.23	-0.00639	119.603
[K].AGVEHGDILFIAVGTPPLPTGESDTR.[Y]		D5A4L4	3	0.4191	0	1	1	883.788	2649.35	2649.35	-0.72	-0.00063	110.394
[K].DISLEIQPGEIFGLLGPNGAGK.[T]		D5A146	3	0.5479	0	1	1	742.399	2225.18	2225.18	0.39	0.00029	137.335
[R].ITSnASTIVSNAAR.[S]	N4(Deamidated)	D5A5P0	3	0.2871	0	1	1	469.247	1405.73	1405.73	-0.73	-0.00034	51.3043
[R].DVLLGLPAR.[S]		D4ZVU0	2	0.703	0	1	1	477.292	953.578	953.578	-0.21	-0.0001	75.7897
[K].GILGYTDEDVVSSDFITDGHSSIFDAGAGIELnSnFFK.[I]	N33(Deamidated); N35(Deamidated)	D4ZMW1	3	0.033	0	1	1	1347.3	4039.89	4039.86	8.25	0.01111	137.06
[K].VDVITGPGNIYVTLAK.[K]		D4ZS21	2	0.6007	0	1	1	830.47	1659.93	1659.93	0.91	0.00076	99.1074
[R].TFELSPSWYIEALK.[Y]		D5A5N9	2	0.6568	0	1	1	842.435	1683.86	1683.86	-0.07	-6e-05	134.74
[K].VLGqISDSSLLGQMSGLLK.[A]	Q4(Deamidated)	D5A5E7	2		0.0411	2	2	974.036	1947.06	1947.05	9.14	0.0089	129.362
[R].GIDVSDYQPNVDWK.[A]		D5A0G5	2	0.5347	0	1	1	818.386	1635.76	1635.76	-0.26	-0.00021	82.318
[-].MLGFtLVSPNLPRAIAYLsR.[L]	T5(Phospho); S19(Phospho)	D5A4R1	3	0.0528	0	1	1	793.725	2379.16	2379.17	-3.27	-0.00259	146.279
[R].GTGLTEEGVADSITNR.[V]		D4ZTM3	2	0.5446	0	1	1	810.397	1619.79	1619.79	-0.44	-0.00036	64.3255
[R].mVAPVVEEIAqQYDGQIK.[V]	M1(Oxidation); Q11(Deamidated)	D4ZSU6	3		0.0163	2	2	679.013	2035.02	2035.01	8.79	0.00596	106.592
[K].ELVDMLESLGVDVK.[Y]		D4ZQD7	2	0.6126	0	1	1	773.905	1546.8	1546.8	0.13	0.0001	127.075
[R].LLEEYQIPLAGK.[R]		D4ZTM0	2	0.4106	0	1	1	687.385	1373.76	1373.77	-3.07	-0.00211	84.2913
[R].LQDFLGTNLR.[Y]		D4ZR42	2	0.1556	0	1	1	588.822	1176.64	1176.64	-0.12	-7e-05	75.7032
[R].FLSSTEIQVAFGR.[F]		D5A5N9	2	0.457	0	1	1	727.886	1454.76	1454.76	0.48	0.00035	152.525
[R].FLLASTSEVYGDPDVHPQTEEYR.[G]		D5A4L5	3	0.2748	0	1	1	885.085	2653.24	2653.24	-0.07	-6e-05	86.0955
[R].FVQAGSEVSALLGR.[M]		D4ZT81	2	0.447	0	1	1	717.392	1433.78	1433.77	0.73	0.00052	92.1636
[K].EQVFEmPTGGAAImNEGENLLYLAR.[K]	M6(Oxidation); M14(Oxidation)	D4ZSP4	2	0.5596	0	1	1	1393.16	2785.32	2785.32	1.41	0.00196	113.682
[K].AEVLDVADEAAQK.[A]		D5A5J8	2	0.5993	0	1	1	679.843	1358.68	1358.68	-0.23	-0.00016	55.5197
[R].nISEDDLYNVAGYILLQPK.[V]	N1(Deamidated)	D4ZV18	2	0.0132	0	1	1	1083.56	2166.11	2166.1	8.16	0.00883	133.957
[K].IDPDLIGLVIGPGGK.[T]		D4ZXB9	2	0.8311	0	1	1	732.427	1463.85	1463.85	-0.01	-1e-05	114.464
[R].IAENAGEnGAVVAER.[V]	N8(Deamidated)	D4ZWH1	2		0.0227	2	2	750.869	1500.73	1500.73	0.8	0.0006	37.387
[R].VLGKEPnQTVNPDEVVAVGAAIQAGVLAGEVK.[D]	N7(Deamidated)	D4ZT79	3		0.0131	2	2	1058.58	3173.72	3173.71	5.74	0.00607	131.523
[R].LALSSIADLAIFPFQDLLGLDNR.[G]		D4ZWY1	3	0.5397	0	1	1	834.791	2502.36	2502.36	-0.14	-0.00011	141.477
[K].IGLLGLGTVGqGTAAILLDR.[S]	Q11(Deamidated)	D5A535	2	0.755	0	1	1	970.074	1939.14	1939.12	9.59	0.0093	135.457
[K].IADLImILLPDEVqK.[T]	M6(Oxidation); Q14(Deamidated)	D4ZVX3	2	0.5298	0	1	1	864.487	1727.97	1727.95	9.63	0.00832	130.403
[K].AEELAQELR.[D]		D4ZTB7	2	0.5132	0	1	1	529.778	1058.55	1058.55	0.37	0.00019	44.7467
[R].AVEELVVVVmDRPR.[H]	M10(Oxidation)	D4ZR96	3	0.5497	0	1	1	543.3	1627.89	1627.88	1.45	0.00079	75.7023
[R].LAPGFEVGYTDADLQLGR.[K]		D5A5I4	2	0.3543	0	1	1	961.485	1921.96	1921.97	-1.41	-0.00136	97.8006
[K].RLtMTIAqSSELGITSLPDHTQLPDsDGTFVK.[N]	T3(Phospho); Q8(Deamidated); S26(Phospho)	D4ZZ16	3	0.0861	0	1	1	1207.23	3619.67	3619.66	1.62	0.00196	143.653
[K].ELENSQSQLQQTQK.[D]		D4ZV26	2	0.6291	0	1	1	830.91	1660.81	1660.81	-0.68	-0.00057	28.0316
[R].LyLVqEYIDGqNLLqELQQK.[G]	Y2(Phospho); Q5(Deamidated); Q11(Deamidated); Q15(Deamidated)	D4ZU13	3	0.0265	0	1	1	840.07	2518.2	2518.2	-1.42	-0.00119	123.546
[R].DIDSDTVDFGDnFDGSQQEPLVLPAR.[I]	N12(Deamidated)	D4ZUF9	3		0.0066	2	2	951.108	2851.31	2851.29	6.63	0.0063	108.56
[R].ImEmEGLPDLKVEqAFELTDATAER.[S]	M2(Oxidation); M4(Oxidation); Q14(Deamidated)	D5A3S8	3	0.4967	0	1	1	957.128	2869.37	2869.35	6.93	0.00662	106.497
[K].TVLWNGPmGVFEFEK.[F]	M8(Oxidation)	D4ZTM4	2	0.5232	0	1	1	885.432	1769.86	1769.86	0.11	0.0001	110.166
[R].YVTYAVFAGDASVLEDR.[C]		D5A5P0	2	0.3688	0	1	1	938.459	1875.91	1875.91	-0.49	-0.00046	109.68
[-].mLVTYSLtLNYKAYKqLK.[A]	M1(Oxidation); T8(Phospho); Q16(Deamidated)	D4ZSE6	3	0.113	0	1	1	758.72	2274.15	2274.15	-1.81	-0.00137	92.5293
[R].DFLGSLLGTGIVR.[E]		D4ZTT0	2	0.6013	0	1	1	674.385	1347.76	1347.76	-0.18	-0.00012	129.248
[R].GLASGYDNAVALPATADEEDYVNAnVK.[L]	N25(Deamidated)	D4ZNG4	3		0.0322	2	2	923.441	2768.31	2768.29	6.63	0.00612	92.041
[K].LISqIAIyPMEVNIHGVIyK.[M]	Q4(Deamidated); Y8(Phospho); Y19(Phospho)	D5A396	3	0.2359	0	1	1	821.399	2462.18	2462.18	-0.34	-0.00028	126.787
[K].HIHLIQVEPK.[G]		D4ZWF8	3	0.4452	0	1	1	405.24	1213.71	1213.71	0.18	7e-05	47.3083
[K].LMEIsMRSLnLPLRSEIDEMHK.[T]	S5(Phospho); N10(Deamidated)	D4ZNW7	3	0.2159	0	1	1	908.442	2723.31	2723.3	5.16	0.00469	127.454
[R].mTAmSNASDNASDLVK.[T]	M1(Oxidation); M4(Oxidation)	D5A0Q2	2	0.5748	0	1	1	843.868	1686.73	1686.73	-0.9	-0.00076	35.1217
[K].IDAQEQVETLYK.[I]		D4ZP19	2	0.4252	0	1	1	718.867	1436.73	1436.73	-0.41	-0.0003	64.9485
[R].EQAINWGLSGPMLR.[A]		D4ZNQ9	2	0.6279	0	1	1	786.403	1571.8	1571.8	-0.43	-0.00034	97.5357
[R].DIDSDTVDFGDNFDGSQqEPLVLPAR.[I]	Q18(Deamidated)	D4ZUF9	3		0.0099	3	3	951.108	2851.31	2851.29	6.63	0.0063	108.56
[R].YQGGVNAGHTVVVNGQTFK.[L]		D4ZRD5	2	0.6578	0	1	1	988.5	1975.99	1976	-3.14	-0.0031	54.6916
[R].LDVQAISDDITSK.[Y]		D5A2W2	2	0.5116	0	1	1	702.865	1404.72	1404.72	0.51	0.00036	79.0327
[K].DISLEIQPGEIFGLLGPNGAGK.[T]		D5A146	2	0.4452	0	1	1	1113.09	2225.18	2225.18	-0.29	-0.00032	137.382
[R].GnNASSIVDASLTmVmGGDLVK.[V]	N2(Deamidated); M14(Oxidation); M16(Oxidation)	D5A243	2	0.4053	0	1	1	1106.54	2212.06	2212.05	7.3	0.00808	98.6924
[R].GNnASSIVDASLTmVmGGDLVK.[V]	N3(Deamidated); M14(Oxidation); M16(Oxidation)	D5A243	2	0.4053	0	1	2	1106.54	2212.06	2212.05	7.3	0.00808	98.6924
[R].KQEEVSNESTEVSYK.[V]		D4ZT79	3	0.2093	0	1	1	586.279	1756.82	1756.82	-0.55	-0.00032	28.3676
[R].mTAMSNASDNASDLVK.[T]	M1(Oxidation)	D5A0Q2	2		0.0414	2	2	835.872	1670.74	1670.74	0.62	0.00052	41.4353
[R].NIGIAAHIDAGK.[T]		D4ZUX8	2	0.6246	0	1	1	590.328	1179.65	1179.65	-0.25	-0.00015	46.2682
[K].NQADTLAYQAEK.[Q]		D4ZT79	2	0.5681	0	1	1	676.328	1351.65	1351.65	-0.44	-0.0003	37.4183
[K].ALQAGAPSVDNVLVVQR.[T]		D4ZV28	3	0.4053	0	1	1	579.66	1736.96	1736.97	-0.48	-0.00028	80.8435
[-].MQDAITSVINSSDVQGK.[Y]		D5A425	2	0.6445	0	1	1	896.941	1792.87	1792.87	-0.27	-0.00024	78.3926
[K].EIPVPTSPETLSNDATAPQAPVDPSK.[I]		D4ZZN9	3	0.402	0	1	1	887.78	2661.33	2661.33	-0.06	-6e-05	85.8118
[K].LIGSPPGYVGYNEGGQLTEAVR.[R]		D5A560	3	0.3223	0	1	1	759.722	2277.15	2277.15	0.13	0.0001	87.7931
[K].GSQYGLNITEVNVGGGLGIR.[Y]		D5A557	2	0.6	0	1	1	1002.53	2004.05	2004.05	-0.09	-9e-05	101.797
[R].AADFnnLqIFPDLVK.[G]	N5(Deamidated); N6(Deamidated); Q8(Deamidated)	D4ZNQ9	2	0.5333	0	1	1	854.428	1707.85	1707.85	0.46	0.00039	117.646
[K].LKDDYDIAFGNDTDSDR.[H]		D5A2Z8	3	0.3733	0	1	1	653.957	1959.86	1959.86	0.04	3e-05	62.6918
[-].MQDAITSVInSSDVQGK.[Y]	N10(Deamidated)	D5A425	2	0.01	0	1	1	897.442	1793.88	1793.86	9.94	0.00892	82.4585
[K].INDLLQGLDYAYPESPK.[V]		D4ZNY3	2	0.65	0	1	1	968.489	1935.97	1935.97	0.84	0.00082	102.678
[R].ITSNASTIVSNAAR.[S]		D5A5P0	2	0.4633	0	1	1	702.875	1404.74	1404.74	-0.31	-0.00022	57.138
[R].DYDIPQTGTANPETQEILAK.[I]		D4ZPE9	2	0.5467	0	1	1	1102.54	2204.07	2204.07	-1.89	-0.00208	80.3022
[K].NEIDPGEPLDVDIYDLTPEELR.[K]		D4ZTI7	3	0.2767	0	1	1	848.079	2542.22	2542.22	1.13	0.00096	127.005
[K].AGVTLGLDVEIQNIENPR.[V]		D4ZZG2	2	0.4233	0	1	1	969.518	1938.03	1938.03	0.3	0.00029	105.72
[K].QAYDQNPQLPnLLLAPEFK.[H]	N11(Deamidated)	D4ZTT4	2		0.0354	5	5	1100.58	2200.15	2200.13	8.15	0.00897	118.369
[R].EEGVYGTFAAAGAR.[T]		D5A3S8	2	0.69	0	1	1	699.836	1398.67	1398.66	0.31	0.00022	59.806
[R].LATEIAQIIR.[G]		D4ZPI8	2	0.4633	0	1	1	564.343	1127.68	1127.68	0.14	8e-05	80.8927
[R].nGVHIIDLVQTAQLmDDAYDYVR.[S]	N1(Deamidated); M15(Oxidation)	D5A6F6	3		0.0476	3	3	889.437	2666.3	2666.28	7.88	0.00701	114.836
[R].SAVEITTEALDR.[I]		D4ZR37	2	0.56	0	1	1	652.839	1304.67	1304.67	0.94	0.00061	62.2892
[R].LLLPNGEPVFKsVAVNREEVLqVAR.[Q]	S12(Phospho); Q22(Deamidated)	D4ZPX0	3	0.0733	0	1	1	953.513	2858.53	2858.52	2.82	0.00269	138.149
[-].MQDAITSVINSSDVQGK.[Y]		D5A425	2	0.56	0	1	1	896.94	1792.87	1792.87	-0.75	-0.00067	82.8353
[K].VGSADVLEGLGVNLGAPLEK.[V]		D4ZZH5	2	0.59	0	1	1	969.531	1938.05	1938.05	0	0	116.577
[R].LITYGIVAGDVTPIEEIGVVGVR.[E]		D5A426	3	0.2867	0	1	1	790.78	2370.32	2370.33	-1.46	-0.00115	147.308
[K].LEVPGmnREDIDVQVTADSIAISGER.[K]	M6(Oxidation); N7(Deamidated)	D4ZWM9	3	0.0368	0	1	1	944.467	2831.39	2831.37	5.36	0.00506	94.7136
[R].AIGDITELESR.[L]		D4ZTB8	2	0.5652	0	1	1	602.314	1203.62	1203.62	-0.16	-0.0001	65.3955
[K].EVTAGLVGADAGKEmGIYFDYIcSGLS.[-]	M15(Oxidation); C23(Carboxymethyl)	D5A425	2	0.602	0	1	1	1420.66	2840.32	2840.3	6.53	0.00928	118.739
[K].EILAETGVNPDTR.[V]		D4ZPI3	2	0.4214	0	1	1	707.862	1414.72	1414.72	-0.32	-0.00023	51.959
[R].DDLIPPKSFLSLGVIPWEtVDyLR.[N]	T19(Phospho); Y22(Phospho)	D4ZZP3	3	0.1973	0	1	1	978.472	2933.4	2933.41	-4.41	-0.00431	134.222
[K].QNDELVVPSFEPVLANDRS.[-]		D4ZWE3	2	0.5552	0	1	1	1065.03	2129.05	2129.05	0.32	0.00034	103.413
[K].TVIIMELINNIAK.[A]		D4ZT81	2	0.5953	0	1	1	736.431	1471.85	1471.86	-0.29	-0.00022	150.118
[K].DTDILAAFR.[V]		D4ZVW7	2	0.5619	0	1	1	511.269	1021.53	1021.53	0.42	0.00021	88.4225
[R].GLDFAVPGqWDNLVGFENTVK.[T]	Q9(Deamidated)	D4ZWN4	2	0.0201	0	1	1	1154.08	2307.15	2307.13	9.01	0.01039	133.703
[R].AFIVTDKPLFNLGITASLEEVLEEIGVK.[Y]		D5A203	3	0.3913	0	1	1	1015.89	3045.66	3045.68	-4.18	-0.00425	140.904
[K].SFVDTADGYEFLYPnGWVEVR.[V]	N15(Deamidated)	D4ZR31	2	0.4816	0	1	1	1233.08	2465.15	2465.13	7.49	0.00923	126.093
[R].NLTEISMDEVNDAIDR.[V]		D4ZX30	2	0.602	0	1	1	917.928	1834.85	1834.85	-0.07	-6e-05	91.7153
[R].TFELSPSWYIEALK.[Y]		D5A5N9	2	0.7258	0	1	1	842.435	1683.86	1683.86	-0.57	-0.00048	127.347
[K].LSLSLIENPEIK.[L]		D4ZN45	2	0.5284	0	1	1	678.393	1355.78	1355.78	0.25	0.00017	94.3487
[R].NLTEISmDEVNDAIDR.[V]	M7(Oxidation)	D4ZX30	2	0.5385	0	1	1	925.925	1850.84	1850.84	-0.76	-0.0007	75.757
[R].VPTPNVSVVDFVAQVEK.[T]		D5A243	3	0.5585	0	1	1	610	1827.98	1827.99	-0.48	-0.00029	115.983
[R].FLSSTEIQVAFGR.[F]		D5A5N9	2	0.5235	0	1	1	727.886	1454.76	1454.76	0.08	6e-05	102.062
[K].QNYTFIGSSDDLGSNR.[N]		D4ZQU6	2	0.557	0	1	1	887.407	1773.81	1773.8	1.3	0.00115	67.7333
[K].ELVDmLESLGVDVK.[Y]	M5(Oxidation)	D4ZQD7	2	0.4597	0	1	1	781.903	1562.8	1562.8	0.93	0.00073	103.867
[R].IALnLTDNQGWILR.[N]	N4(Deamidated)	D5A0X0	3	0.1242	0	1	1	543.298	1627.88	1627.88	-1.19	-0.00065	83.2496
[K].TLEEGMAGDNVGLLLR.[G]		D4ZUX7	3	0.3423	0	1	1	563.293	1687.87	1687.87	-1.63	-0.00092	96.0203
[K].AQLGSVQQELQETK.[D]		D4ZNX3	2	0.604	0	1	1	779.907	1558.81	1558.81	-0.22	-0.00017	59.1693
[R].IMFEIAGVSEEVAR.[E]		D4ZPG8	2	0.557	0	1	1	775.898	1550.79	1550.79	0.31	0.00024	98.3726
[K].RLANLPGAEAEAIAIASmLnTEALIGSAAtK.[S]	M18(Oxidation); N20(Deamidated); T30(Phospho)	D5A5J9	3	0.1107	0	1	1	1055.54	3164.62	3164.59	8.92	0.00941	141.039
[R].NLIGVDFSGQDLK.[D]		D5A2R2	2	0.4564	0	1	1	703.369	1405.73	1405.73	-1.1	-0.00077	86.3813
[R].RYLNTLYPGEsIEIIPsGVSGNK.[S]	S11(Phospho); S17(Phospho)	D5A2C4	3	0.3356	0	1	1	889.751	2667.24	2667.25	-3.15	-0.0028	143.602
[K].GGTVTMDLTQAIAEFK.[A]		D4ZXX5	2	0.3859	0	1	1	841.425	1681.84	1681.85	-2	-0.00168	118.368
[R].NISEDDLYnVAGYILLQPK.[V]	N9(Deamidated)	D4ZV18	2		0.0132	2	2	1083.56	2166.11	2166.1	8.16	0.00883	133.957
[R].FAQqGEPFAFDRETLGSDGVFR.[T]	Q4(Deamidated)	D4ZQB5	3	0.0034	0	1	1	825.731	2475.18	2475.16	8.32	0.00686	98.5532
[K].LGGDEYVLLAEK.[D]		D4ZWH0	2	0.4664	0	1	1	653.848	1306.69	1306.69	0.24	0.00016	77.2487
[K].ANHGLSGDAAVEAnSYLDYAINALS.[-]	N14(Deamidated)	D5A5N9	2	0.057	0	1	1	1269.1	2537.2	2537.18	7.73	0.00981	133.613
[R].VmPEGYGSLIWcEAQGSK.[D]	M2(Oxidation); C12(Carboxymethyl)	D4ZVW0	2	0.547	0	1	1	1014.97	2028.92	2028.9	9.81	0.00995	90.0792
[K].YDPIYALGVVTAFDR.[F]		D5A5E6	2	0.5235	0	1	1	850.437	1699.87	1699.87	-0.96	-0.00082	130.446
[K].SLFQDSGTGPAVFLPPGFRPInVSR.[Y]	N22(Deamidated)	D4ZWE3	3	0.0067	0	1	1	887.471	2660.4	2660.38	5.94	0.00527	125.141
[R].GDGTLDIIYETINR.[S]		D4ZNN8	2	0.3456	0	1	1	790.401	1579.79	1579.8	-1.41	-0.00111	107.89
[K].IPGSVLIPLPDIEQGKGVEQVK.[E]		D4ZVQ6	3	0.6443	0	1	1	772.777	2316.32	2316.32	-0.23	-0.00017	104.493
[R].AKLEDDPSNPELILTAR.[G]		D4ZWV5	3	0.4631	0	1	1	628.002	1881.99	1881.99	-0.48	-0.0003	74.8337
[R].ETTEIESQNYGYK.[F]		D4ZQJ4; D4ZQI0	2	0.5488	0	1	1	781.355	1561.7	1561.7	0.26	0.0002	41.2642
[K].NLHSQLEQSQEELEESK.[G]		D4ZV26	3	0.3838	0	1	1	676.655	2027.95	2027.95	-0.48	-0.00032	60.7406
[R].LITIVQEDQASVK.[L]		D4ZSK0	2	0.5556	0	1	1	722.407	1443.81	1443.81	0.43	0.00031	63.5667
[K].AnRVqAsLVRYADDFVVISPSLDIIEPcK.[N]	N2(Deamidated); Q5(Deamidated); S7(Phospho); C28(Carboxymethyl)	D4ZMQ3	3	0.0741	0	1	1	1120.21	3358.62	3358.63	-1.29	-0.00145	129.404
[R].IFTGGSPLAFLERPEEPEmAmAAAGSGDmEVAEGMK.[L]	M19(Oxidation); M21(Oxidation); M29(Oxidation)	D4ZWE3	3	0.0236	0	1	1	1258.91	3774.7	3774.7	0.26	0.00033	111.101
[K].TVIImELINNIAK.[A]	M5(Oxidation)	D4ZT81	2	0.5892	0	1	1	744.429	1487.85	1487.85	0.63	0.00047	126.073
[R].DLLNAEDWDGLVALAK.[T]		D4ZXI4	2	0.5488	0	1	1	871.95	1742.89	1742.9	-1.45	-0.00126	132.336
[K].KGPFVADHLLVK.[I]		D4ZPG5	3	0.7576	0	1	1	441.931	1323.78	1323.78	-0.11	-5e-05	58.5944
[K].AGVSGENLDLYIFGNVLR.[A]		D4ZXC1	2	0.6465	0	1	1	969.01	1937.01	1937.01	-0.06	-6e-05	131.411
[R].SVcEPMQTGITAIDSmIPIGR.[G]	C3(Carboxymethyl); M16(Oxidation)	D5A0Q3	2	0.367	0	1	1	1147.06	2293.1	2293.09	7.59	0.0087	104.507
[R].SDLSPNLALLR.[L]		D4ZWB9; D4ZWB8; D4ZWB4; D4ZWB6; D4ZWB7; D4ZWB5; D4ZWB3; D4ZWB1	2	0.2795	0	1	1	599.843	1198.68	1198.68	0.46	0.00027	85.1528
[K].NMITGAAQmDGAILVVSAADGPmPQTR.[E]	M9(Oxidation); M23(Oxidation)	D4ZUX7	3	0.2694	0	1	1	916.444	2747.32	2747.32	0.66	0.0006	98.9086
[R].yqEAIAFHQQSLEIAQDIGDR.[R]	Y1(Phospho); Q2(Deamidated)	D5A3K2	3	0.0337	0	1	1	838.379	2513.12	2513.13	-5.02	-0.00421	118.577
[K].MLAEMAVLDPDTFEK.[V]		D5A693	2	0.4949	0	1	1	855.41	1709.81	1709.81	-0.02	-1e-05	105.12
[R].KMATSSEQsILsPAR.[T]	S9(Phospho); S12(Phospho)	D5A0H9	3	0.2222	0	1	1	589.256	1765.75	1765.76	-3.49	-0.00205	71.0406
[R].VLGKEPNqTVNPDEVVAVGAAIQAGVLAGEVK.[D]	Q8(Deamidated)	D4ZT79	3		0.0294	3	3	1058.58	3173.72	3173.71	5.74	0.00607	131.523
[K].SLTGStVILDDTGTIVAHPNPQSVGLnIR.[D]	T6(Phospho); N27(Deamidated)	D4ZTE8	3	0.0135	0	1	1	1019.52	3056.55	3056.53	5.95	0.00606	149.8
[R].FAqQGEPFAFDRETLGSDGVFR.[T]	Q3(Deamidated)	D4ZQB5	3		0.0034	2	2	825.731	2475.18	2475.16	8.32	0.00686	98.5532
[R].GDFGISVGR.[N]		D4ZXU1	2	0.4747	0	1	1	454.236	907.464	907.463	0.61	0.00028	53.6543
[-].MqDAITSVINSSDVQGK.[Y]	Q2(Deamidated)	D5A425	2		0.01	2	2	897.442	1793.88	1793.86	9.94	0.00892	82.4585
[R].ELVSNAVDAIAK.[L]		D4ZSI6	2	0.6061	0	1	1	615.34	1229.67	1229.67	-0.22	-0.00014	69.1186
[K].VALVYGQMNEPPGAR.[M]		D4ZT81	2	0.5354	0	1	1	801.409	1601.81	1601.81	0.2	0.00016	66.035
[R].LTPDKTAsLNIKGANDQmILEIILEqLK.[E]	S8(Phospho); M18(Oxidation); Q26(Deamidated)	D4ZXZ3	3	0.0741	0	1	1	1069.55	3206.64	3206.66	-5.79	-0.00619	128.175
[K].RLsELEIAqqQLEEQKAnAQR.[G]	S3(Phospho); Q9(Deamidated); Q10(Deamidated); N18(Deamidated)	D5A3J6	3	0.0505	0	1	1	855.741	2565.21	2565.22	-4.56	-0.0039	73.37
[K].qVLITGGTGGLGLGVTPLVLNQK.[A]	Q1(Deamidated)	D4ZP36	3	0.2088	0	1	1	746.109	2236.31	2236.29	9.06	0.00675	117.723
[K].sNTIAWLTHRLVsLHNTEnQR.[I]	S1(Phospho); S13(Phospho); N19(Deamidated)	D4ZZH6	3		0.0198	2	2	884.403	2651.19	2651.21	-7.23	-0.00639	119.603
[R].LDVAEILLIAR.[D]		D5A1Z6	2	0.3367	0	1	1	613.379	1225.75	1225.75	0.08	5e-05	129.664
[K].QIEAVVEDGASDWPTFAEK.[A]		D4ZNX5	2	0.5623	0	1	1	1046.5	2091.99	2091.99	0.28	0.00029	97.7595
[K].SYDVVVDGTDNFPTR.[Y]		D4ZVQ6	2	0.5387	0	1	1	842.894	1684.78	1684.78	-0.77	-0.00065	72.1156
[K].ANHGLSGDAAVEAnSYLDYAInALS.[-]	N14(Deamidated); N22(Deamidated)	D5A5N9	2	0.0574	0	1	1	1269.59	2538.18	2538.16	7.61	0.00966	120.235
[R].FVQAGSEVSALLGR.[M]		D4ZT81	3	0.5135	0	1	1	478.596	1433.77	1433.77	-1.07	-0.00051	90.1561
[R].LAEEIVFGEEEVTTGASNDLqQVTR.[V]	Q21(Deamidated)	D4ZX30	2	0.0507	0	1	1	1368.67	2736.34	2736.32	6.56	0.00898	108.871
[R].AVEEIIQRPDGR.[V]		D4ZX50	3	0.6351	0	1	1	461.585	1382.74	1382.74	0.3	0.00014	42.9854
[K].TPLTEAVSIADSQGR.[F]		D5A5N9	2	0.5169	0	1	1	772.899	1544.79	1544.79	-0.3	-0.00023	94.3423
[K].SLFqDSGTGPAVFLPPGFRPINVSR.[Y]	Q4(Deamidated)	D4ZWE3	3		0.0067	2	2	887.471	2660.4	2660.38	5.94	0.00527	125.141
[R].EVFEHLQDMSEAAAK.[A]		D4ZNY1	2	0.5642	0	1	1	852.899	1704.79	1704.79	1.14	0.00097	66.6528
[R].VLINTPSSqGAIGDLYNFR.[L]	Q9(Deamidated)	D5A203	2		0.0263	2	2	1033.54	2066.07	2066.06	8.06	0.00832	103.157
[K].QVIEQANTIAELEQK.[L]		D4ZU92	2	0.6858	0	1	1	857.455	1713.9	1713.9	0.12	0.0001	73.0618
[R].DRFLFVQEAIEK.[A]		D4ZVW7	2	0.5574	0	1	1	747.901	1494.8	1494.8	0.04	3e-05	86.6149
[R].SAQSSYSSANSSLTSETIEQVK.[N]		D4ZX50	3	0.3345	0	1	1	768.699	2304.08	2304.08	-0.27	-0.0002	65.3103
[K].GQIVNIDAFPVGTNPGFIESVLEKPEGqSR.[L]	Q28(Deamidated)	D5A216	3	0.0743	0	1	1	1067.22	3199.65	3199.63	7	0.00746	130.884
[K].TVIImELINNIAK.[A]	M5(Oxidation)	D4ZT81	2	0.7534	0	1	1	744.428	1487.85	1487.85	-0.43	-0.00032	121.87
[K].SSDSnIASEAAnALSK.[I]	N5(Deamidated); N12(Deamidated)	D5A3S8	2	0.6318	0	1	1	783.859	1566.71	1566.71	-1.96	-0.00154	68.6412
[K].AGDLLLFGAGDVATVNK.[T]		D4ZWZ5	2	0.4662	0	1	1	830.952	1660.9	1660.89	4.27	0.00355	99.837
[RK].VLNTWADVINR.[A]		D5A686	2	0.4966	0	1	2	650.854	1300.7	1300.7	0.43	0.00028	80.5627
[RK].VINTWADVINR.[A]		D4ZQJ4; D4ZQI0	2	0.4966	0	1	1	650.854	1300.7	1300.7	0.43	0.00028	80.5627
[K].mGEVHEGTAVTDWmAQER.[E]	M1(Oxidation); M14(Oxidation)	D4ZUX8	3	0.402	0	1	1	693.635	2078.89	2078.89	-0.01	-1e-05	50.6306
[R].FEATGNINLDTR.[S]		D5A2U5	2	0.6081	0	1	1	675.836	1350.67	1350.66	0.23	0.00016	59.0585
[K].VVVFLSELPGYVSK.[F]		D4ZXG5	2	0.5676	0	1	1	768.937	1536.87	1536.87	0.09	7e-05	110.765
[K].ASQEFNYNLNLGEIAR.[I]		D4ZTT4	2	0.5135	0	1	1	919.955	1838.9	1838.9	-0.44	-0.00041	94.5574
[R].EMLAPTSAIIGAGLGDSVGLITDGR.[F]		D5A3Z6	3	0.3682	0	1	1	805.424	2414.26	2414.26	-0.48	-0.00039	133.126
[K].IDsIIGKItGENqGTNGYYLAK.[D]	S3(Phospho); T9(Phospho); Q13(Deamidated)	D4ZMM7	3	0.0541	0	1	1	839.387	2516.15	2516.14	4	0.00336	130.235
[K].VTVDKDPTPTSFER.[W]		D4ZPB9	3	0.061	0	1	1	531.271	1591.8	1591.8	0.74	0.00039	45.6756
[R].YARYMSSSFKTILTqTAAnsISGFLnK.[L]	Q15(Deamidated); N19(Deamidated); S20(Phospho); N26(Deamidated)	D4ZTD0	3	0.1051	0	1	1	1028.15	3082.43	3082.45	-5.47	-0.00562	106.91
[R].DGFVmGEGTGILVLEELEYALSR.[G]	M5(Oxidation)	D4ZQB1	3	0.5559	0	1	1	838.753	2514.25	2514.24	0.76	0.00063	140.786
[R].DTVLKVKPIASsQLnNsEKFsIPAGR.[E]	S12(Phospho); N15(Deamidated); S17(Phospho); S21(Phospho)	D4ZR41	3	0.0136	0	1	1	1014.15	3040.44	3040.42	7.28	0.00738	138.584
[R].RKVPAGLGyNTGK.[K]	Y9(Phospho)	D4ZUN6	3	0.0407	0	1	1	480.916	1440.73	1440.74	-2.36	-0.00114	122.572
[K].EANLTGALLQNVK.[F]		D5A351	2	0.3356	0	1	1	685.88	1370.75	1370.76	-7.64	-0.00524	82.021
[R].VAASQELPGPSANFDGDVTSFINK.[V]		D4ZTT4	3	0.4068	0	1	1	822.072	2464.2	2464.2	0.72	0.00059	103.055
[K].KLNSGLNQNNSANLPsAnnVELK.[L]	S16(Phospho); N18(Deamidated); N19(Deamidated)	D5A047	3	0.061	0	1	1	841.076	2521.21	2521.19	8.57	0.0072	107.721
[K].EMYNSLGVPMPGMVEAIR.[C]		D4ZXC6	2	0.5661	0	1	1	997.481	1993.96	1993.95	0.36	0.00036	111.542
[K].GRGmTKInDAnyYGGPALSAK.[S]	M4(Oxidation); N8(Deamidated); N11(Deamidated); Y12(Phospho)	D4ZNP4	3	0.1288	0	1	1	761.344	2282.02	2282.02	0.79	0.0006	124.277
[R].DLGLADKELYDPYWAK.[Q]		D4ZZ49	3	0.2712	0	1	1	632.985	1896.94	1896.94	1.17	0.00074	97.177
[K].TVLWNGPMGVFEFEK.[F]		D4ZTM4	2	0.5898	0	1	1	877.435	1753.86	1753.86	1.03	0.00091	124.367
[R].NQSGATLNAIAGVLPELVGGSADLAPSNK.[T]		D4ZPD7	3	0.4508	0	1	1	922.155	2764.45	2764.45	1	0.00092	135.573
[K].HIHLIQVEPK.[G]		D4ZWF8	3	0.3966	0	1	1	405.24	1213.7	1213.71	-0.47	-0.00019	54.0181
[R].GLASGYDNAVALPATADEEDYVNANVK.[L]		D4ZNG4	3	0.2857	0	1	1	923.107	2767.31	2767.31	0.48	0.00044	92.0563
[K].ADSLISGAAQAVYNK.[F]		D5A5N9	2	0.6224	0	1	1	754.392	1507.78	1507.78	0.68	0.00051	74.0524
[K].EIELEDnIENTGVALIR.[Q]	N7(Deamidated)	D4ZWH1	2		0.0392	2	2	965.004	1929	1928.98	9.73	0.00938	105.64
[R].YSLETFQIISsSIIPADAEQANLLR.[T]	S11(Phospho)	D4ZUZ0	3	0.0986	0	1	1	953.819	2859.44	2859.42	8.81	0.0084	138.349
[R].yGGIEIEINK.[R]	Y1(Phospho)	D4ZPQ3	3	0.2687	0	1	1	405.859	1215.56	1215.57	-2.07	-0.00084	47.9464
[R].VDADATLIAENIAAQLEK.[R]		D4ZPG7	3	0.4218	0	1	1	629.002	1884.99	1884.99	0.41	0.00026	127.597
[K].LGGTLQELIEESDFQGK.[A]		D5A565	2	0.6463	0	1	1	932.465	1863.92	1863.93	-5.68	-0.00529	111.149
[R].ETYLALGTPGSSVAVGVGK.[M]		D5A5P0	2	0.5714	0	1	1	903.486	1805.96	1805.96	-0.27	-0.00024	105.091
[K].AAQSAAEMGANEAGVPVPKLIAIsLLTSLnARELALDLK.[I]	S24(Phospho); N30(Deamidated)	D4ZTK4	3		0.0423	2	2	1343.04	4027.09	4027.12	-6.76	-0.00908	141.237
[K].IGVDPLGGSNIGYWEPIAER.[Y]		D5A2Z8	2	0.6224	0	1	1	1072.04	2143.08	2143.08	-0.46	-0.0005	113.633
[R].MVAPVVEEIAQqYDGQIK.[V]	Q12(Deamidated)	D4ZSU6	2		0.0361	2	2	1010.01	2019.01	2019.01	0.66	0.00067	115.677
[R].GmVLVTGQTGSGK.[T]	M2(Oxidation)	D5A452	2	0.5544	0	1	1	625.824	1250.64	1250.64	0.01	1e-05	27.0939
[K].TVIIMELINNIAK.[A]		D4ZT81	2	0.5442	0	1	1	736.431	1471.85	1471.86	-0.26	-0.00019	148.113
[K].VELATGKPGTNTGLL.[-]		D5A424	2	0.483	0	1	1	735.912	1470.82	1470.82	-0.23	-0.00017	71.0137
[R].KIADLLELER.[I]		D5A0H0	3	0.2653	0	1	1	400.571	1199.7	1199.7	-0.2	-8e-05	77.0272
[K].SSNAQVSNATASTASPSR.[T]		D4ZX50	2	0.6735	0	1	1	868.414	1735.82	1735.82	-0.04	-4e-05	23.4006
[R].SYVVTGTELTPDLmR.[F]	M14(Oxidation)	D4ZRD1	2	0.3265	0	1	1	849.425	1697.84	1697.84	0.74	0.00063	78.0337
[K].RPDVVSPGGNAYGEEmTATcLR.[D]	M16(Oxidation); C20(Carboxymethyl)	D5A426	3	0.5068	0	1	1	799.705	2397.1	2397.08	8.2	0.00655	57.7229
[R].RVVVSLWNVNDLAtsqLmTR.[F]	T14(Phospho); S15(Phospho); Q16(Deamidated); M18(Oxidation)	D4ZN65	3	0.0476	0	1	1	827.054	2479.15	2479.15	1.22	0.00101	100.862
[R].LYLVqEyIDGqNLLqELQQK.[G]	Q5(Deamidated); Y7(Phospho); Q11(Deamidated); Q15(Deamidated)	D4ZU13	3		0.0265	2	2	840.07	2518.2	2518.2	-1.42	-0.00119	123.546
[K].YVPSGAIITnQQQADR.[L]	N10(Deamidated)	D4ZX50	2	0.0272	0	1	1	881.45	1761.89	1761.88	9.63	0.00848	54.6809
[K].HIHLIQVEPK.[G]		D4ZWF8	3	0.3469	0	1	1	405.24	1213.71	1213.71	-0.11	-4e-05	49.8476
[K].SFDVGYNAANGEYVnMFEAGIVDPAK.[V]	N15(Deamidated)	D4ZWH1	2	0.0646	0	1	1	1390.14	2779.28	2779.26	7.46	0.01037	122.188
[K].TAANGELTSEETQLLER.[I]		D4ZSI0	2	0.466	0	1	1	931.464	1861.92	1861.91	3.8	0.00354	76.404
[K].SLIDSGADDFVLIDVR.[N]		D4ZVQ6	2	0.4796	0	1	1	867.949	1734.89	1734.89	-0.04	-3e-05	115.794
[R].TQAAPENGQQSQSSGTqTPTMTQAK.[A]	Q17(Deamidated)	D4ZYS5	3	0.0544	0	1	1	860.067	2578.19	2578.17	7.46	0.00641	32.5279
[K].TQLGWAPLVTVEEGLR.[Q]		D5A650	2	0.3537	0	1	1	884.984	1768.96	1768.96	0.79	0.00069	122.749
[R].KMQVEILLR.[D]		D5A162	3	0.4437	0	1	1	377.23	1129.68	1129.68	0.35	0.00013	67.9293
[K].LqSLLSRTQtLnRISTEIR.[N]	Q2(Deamidated); T10(Phospho); N12(Deamidated)	D4ZQ66	3	0.0478	0	1	1	771.068	2311.19	2311.2	-5.8	-0.00447	129.395
[R].ETYLALGTPGSSVAVGVGK.[M]		D5A5P0	2	0.4471	0	1	1	903.487	1805.97	1805.96	1.72	0.00155	124.251
[K].GVLAYSDLPLVSSDYR.[G]		D5A243	2	0.628	0	1	1	877.952	1754.9	1754.9	0.11	9e-05	103.062
[R].GLDFAVPGQWDnLVGFENTVK.[T]	N12(Deamidated)	D4ZWN4	2		0.0201	2	2	1154.08	2307.15	2307.13	9.01	0.01039	133.703
[R].DQLLTDPDQAVEFVER.[T]		D4ZYP4	2	0.4676	0	1	1	937.962	1874.92	1874.91	1.86	0.00175	105.806
[K].TVIIMELINNIAK.[A]		D4ZT81	2	0.5051	0	1	1	736.431	1471.85	1471.86	-0.48	-0.00036	165.846
[R].GLDPWIEVDGGLK.[V]		D4ZNP7	2	0.2867	0	1	1	699.867	1398.73	1398.73	0.27	0.00019	98.5803
[K].IQGIGAGFVPEVLK.[V]		D4ZQH7	2	0.6314	0	1	1	714.416	1427.83	1427.83	-0.41	-0.00029	101.974
[K].YGLPFQLLADTDGAITK.[A]		D4ZR50	2	0.587	0	1	1	911.981	1822.95	1822.96	-2.06	-0.00188	125.182
[K].IVSIEPmTTDNTVSEAEGE.[-]	M7(Oxidation)	D5A5N6	2	0.5768	0	1	1	1019.46	2037.92	2037.92	0.54	0.00055	69.9117
[R].VLEEIIQRPDGPVASK.[S]		D4ZX50	2	0.587	0	1	1	875.99	1750.97	1750.97	1.28	0.00112	63.486
[K].GIYPAVDPLDSSSTMLQPSVVGEEHYQTAR.[A]		D4ZT81	3	0.4573	0	1	1	1083.19	3247.55	3247.56	-0.93	-0.001	103.655
[R].HIDTGADITLSVLPVDEK.[R]		D4ZPK2	2	0.372	0	1	1	962.007	1923.01	1923.01	-0.63	-0.0006	90.1351
[K].SLTGsTVILDDTGTIVAHPNPQSVGLnIR.[D]	S5(Phospho); N27(Deamidated)	D4ZTE8	3		0.0135	2	2	1019.52	3056.55	3056.53	5.95	0.00606	149.8
[K].SLGTPIEAVAEGVR.[A]		D5A426	2	0.7201	0	1	1	699.883	1398.76	1398.76	0.39	0.00027	83.4795
[K].SASLIPNVnIPWSVLLsTmLKsPKI.[-]	N9(Deamidated); S17(Phospho); M19(Oxidation); S22(Phospho)	D5A0D9	3	0.0171	0	1	1	962.493	2885.47	2885.45	3.99	0.00384	135.355
[R].AqRSPQGPVHLNcMFREPLAPTNSAITLGytLPLK.[R]	Q2(Deamidated); C13(Carboxymethyl); Y30(Phospho); T31(Phospho)	D5A2Q7	3		0.033	2	2	1347.3	4039.89	4039.92	-6.68	-0.009	137.06
[K].VIEAERPDALLPTmGGQTALnIAVALSK.[N]	M14(Oxidation); N21(Deamidated)	D4ZYH3	3	0.1229	0	1	1	965.861	2895.57	2895.55	6.21	0.006	122.393
[K].ETGIADTAFLGPEAEFFVFDDVR.[F]		D4ZTI7	2	0.5188	0	1	1	1273.61	2546.21	2546.21	0.61	0.00077	137.735
[K].LTQAVDTEVK.[R]		D4ZXH3	2	0.6007	0	1	1	552.301	1103.59	1103.59	0.35	0.00019	31.4738
[K].LALQVQGDLQEFNIIR.[T]		D4ZTB7	2	0.5392	0	1	1	929.014	1857.02	1857.02	-1.56	-0.00145	115.813
[R].EDLSQIDIFPMEIQAGDR.[L]		D5A2Y5	2	0.2765	0	1	1	1039	2076.99	2076.99	0.35	0.00037	116.546
[K].EVTAGLVGADAGK.[E]		D5A425	2	0.5631	0	1	1	594.317	1187.63	1187.63	0.25	0.00015	42.416
[K].ADSLISGAAQAVYNKFPYTTQMQGPNYAADQR.[G]		D5A5N9	3	0.0103	0	1	1	1159.56	3476.66	3476.65	0.35	0.00041	110.175
[R].TFELSPSWYIEALK.[Y]		D5A5N9	2	0.589	0	1	1	842.435	1683.86	1683.86	-0.2	-0.00017	136.684
[R].GMDILAESVAVTLGPK.[G]		D4ZWH1	2	0.4658	0	1	1	800.934	1600.86	1600.86	-0.6	-0.00048	115.986
[R].GYQLIHVPAGKDSADLKmAtVGSsIFVHYPTAR.[E]	M18(Oxidation); T20(Phospho); S24(Phospho)	D4ZQF1	3	0.089	0	1	1	1235.91	3705.72	3705.75	-8.79	-0.01086	104.691
[R].ETYLALGTPGSSVAVGVGK.[M]		D5A5P0	2	0.5514	0	1	1	903.485	1805.96	1805.96	-0.6	-0.00054	99.8939
[R].ADLSQANLVDASLIR.[A]		D5A368	2	0.3459	0	1	1	793.432	1585.86	1585.85	1.29	0.00103	89.4084
[R].ETYLALGTPGSSVAVGVGK.[M]		D5A5P0	2	0.476	0	1	1	903.486	1805.96	1805.96	0.02	2e-05	106.984
[R].LLQVNITDEELQAR.[R]		D5A3Z6	2	0.6164	0	1	1	821.443	1641.88	1641.88	-1.38	-0.00113	83.4364
[R].EAIGVFDPLATQIDTVGPTLGR.[Q]		D4ZPY5	3	0.3527	0	1	1	757.407	2270.21	2270.2	1.84	0.00139	124.45
[K].MEESGVLVDDImEVAQAK.[-]	M12(Oxidation)	D4ZP25	2	0.4247	0	1	1	990.469	1979.93	1979.93	0.01	1e-05	103.12
[K].EHGVLPETEIDPLVR.[Y]		D4ZZN9	3	0.4075	0	1	1	568.637	1703.9	1703.9	0.16	9e-05	82.3172
[R].LLDAVVDYLPAPTEVPPIK.[G]		D4ZUX8	2	0.4555	0	1	1	1025.58	2050.15	2050.15	0.09	9e-05	124.601
[K].MINqLWNnPPcKLAnLR.[N]	Q4(Deamidated); N8(Deamidated); C11(Carboxymethyl); N15(Deamidated)	D4ZUE2	2	0.0411	0	1	1	1043.51	2086.01	2086.01	0.84	0.00088	115.85
[K].VDGETGEIAGIFESEqPSDNDLGAK.[E]	Q16(Deamidated)	D4ZNG4	2	0.1062	0	1	1	1290.1	2579.19	2579.16	8.83	0.01138	95.7072
[R].DQTIIVEDPIHGPK.[R]		D4ZRD5	2	0.4897	0	1	1	781.415	1561.82	1561.82	0.66	0.00052	65.9982
[K].DLImELEGVELDK.[S]	M4(Oxidation)	D4ZNG8	2	0.3322	0	1	1	760.381	1519.75	1519.76	-0.96	-0.00073	118.036
[K].DLEsGIIEVTVTDDTLPqSPTTRK.[I]	S4(Phospho); Q18(Deamidated)	D4ZZB0	3	0.0445	0	1	1	899.441	2696.31	2696.29	6.66	0.00598	132.57
[K].yLGDLFNFmPLYFAEKNLKQLAItR.[A]	Y1(Phospho); M9(Oxidation); T24(Phospho)	D4ZQ89	3	0.1644	0	1	1	1061.17	3181.5	3181.52	-8.83	-0.00936	120.527
[R].VDADATLIAENIAAQLEKR.[V]		D4ZPG7	2	0.4692	0	1	1	1021.05	2041.09	2041.09	1	0.00102	122.576
[R].TFELSPSWYIEALK.[Y]		D5A5N9	2	0.6186	0	1	1	842.434	1683.86	1683.86	-1.36	-0.00114	157.028
[R].YEELYDEIK.[A]		D5A2X7	2	0.4089	0	1	1	601.285	1201.56	1201.56	0.32	0.00019	61.914
[R].NQLPDVPIVTLIDYD.[-]		D5A576	2	0.4845	0	1	1	857.948	1714.89	1714.89	-0.38	-0.00032	135.771
[K].SLTGSTVILDDtGTIVAHPnPQSVGLNIR.[D]	T12(Phospho); N20(Deamidated)	D4ZTE8	3		0.0202	3	3	1019.52	3056.55	3056.53	5.95	0.00606	149.8
[R].TFELSPSWYIEALK.[Y]		D5A5N9	2	0.6976	0	1	1	842.435	1683.86	1683.86	0.13	0.00011	135.451
[K].tISKEIKNAVEQPLALYFSttR.[S]	T1(Phospho); T20(Phospho); T21(Phospho)	D4ZZH9	3	0.079	0	1	1	917.094	2749.27	2749.27	0.96	0.00088	127.263
[R].ETYLALGTPGSSVAVGVGK.[M]		D5A5P0	2	0.5808	0	1	1	903.486	1805.97	1805.96	0.42	0.00038	102.027
[R].GGAAVGQPTLSR.[F]		D5A2W2	2	0.6632	0	1	1	557.304	1113.6	1113.6	-0.17	-0.0001	32.524
[K].LSFLySETQPLIKWRSGIK.[H]	Y5(Phospho)	D4ZQC3	3	0.0137	0	1	1	782.752	2346.24	2346.23	6.96	0.00544	142.44
[R].GGTLQEANQWcLqHLRsqSFVIEKK.[F]	C11(Carboxymethyl); Q13(Deamidated); S17(Phospho); Q18(Deamidated)	D5A1W8	3		0.0136	2	2	1014.15	3040.44	3040.42	5.94	0.00602	138.584
[K].LHLIPSGILYPDTEcIIGSGTVIDPK.[I]	C15(Carboxymethyl)	D4ZRD5	3	0.0893	0	1	1	937.168	2809.49	2809.47	7.27	0.00681	123.729
[K].SLtGSTVILDDTGTIVAHPNPQSVGLnIR.[D]	T3(Phospho); N27(Deamidated)	D4ZTE8	3		0.0202	3	4	1019.52	3056.55	3056.53	5.95	0.00606	149.8
[K].VKNsNAPLRAIAHRPtQsQAFPqK.[C]	S4(Phospho); T16(Phospho); S18(Phospho); Q23(Deamidated)	D4ZP91	3	0.0653	0	1	1	967.459	2900.36	2900.34	9.03	0.00873	129.487
[R].GEGFNFNETIVGGAVPK.[Q]		D4ZPE4	2	0.4364	0	1	1	868.434	1735.86	1735.86	-2.47	-0.00214	93.0411
[K].GGITSNDVLSK.[G]		D4ZTA0	2	0.5773	0	1	1	545.791	1090.57	1090.57	0.65	0.00035	40.3444
[R].GWFDVLDDWLK.[R]		D4ZT75; D4ZMZ6	2	0.5395	0	1	1	697.343	1393.68	1393.68	-0.09	-6e-05	138.959
[R].YLQQLVmESLGK.[E]	M7(Oxidation)	D4ZP19	2	0.5258	0	1	1	712.876	1424.75	1424.75	-0.06	-4e-05	85.467
[K].ETATFLEESAQSR.[T]		D4ZTB7	2	0.701	0	1	1	734.85	1468.69	1468.69	0.4	0.00029	54.7699
[K].IKDLVNADLSGLDLSGADLADADLSQAK.[L]		D4ZXH6	3	0.3162	0	1	1	943.491	2828.46	2828.45	2.6	0.00246	111.554
[K].GVTMLLPTDVVLADK.[F]		D4ZTM4	2	0.4502	0	1	1	786.439	1571.87	1571.87	0.2	0.00016	109.178
[K].TTAEKLPEEPMTGK.[T]		D4ZWF8	2	0.299	0	1	1	766.386	1531.77	1531.77	-1.2	-0.00092	40.1465
[R].TQAAPENGQQSQSSGTQTPTmTQAK.[A]	M21(Oxidation)	D4ZYS5	3	0.2784	0	1	1	865.065	2593.18	2593.18	0.07	6e-05	22.9009
[R].cVIQSNDLVAyENLRVKnLVR.[N]	C1(Carboxymethyl); Y11(Phospho); N18(Deamidated)	D5A5Y9; D4ZTZ3	3	0.0378	0	1	1	862.426	2585.26	2585.28	-6.37	-0.00549	136.139
[K].AVmDAmELQmSAER.[Q]	M3(Oxidation); M6(Oxidation); M10(Oxidation)	D4ZXV6	2	0.6254	0	1	1	815.347	1629.69	1629.69	-2.46	-0.00201	39.2016
[R].DmVVLGVSTDDEASHK.[L]	M2(Oxidation)	D4ZR50	2	0.4845	0	1	1	859.898	1718.79	1718.79	-0.66	-0.00057	47.4148
[R].ETYLALGTPGSSVAVGVGK.[M]		D5A5P0	2	0.5567	0	1	1	903.484	1805.96	1805.96	-1.58	-0.00142	118.626
[R].LATDQEAAIASR.[S]		D5A400	2	0.5636	0	1	1	623.325	1245.64	1245.64	0.05	3e-05	37.2954
[K].IKLPDDFSIyPPESKGLQVnIyK.[Q]	Y10(Phospho); N20(Deamidated); Y22(Phospho)	D4ZXU2	3	0.0412	0	1	1	942.452	2825.34	2825.35	-0.81	-0.00077	141.009
[R].DFTYVDDVVEGVIR.[V]		D5A644	2	0.569	0	1	1	813.905	1626.8	1626.8	0.85	0.00069	122.651
[R].QAVEESGLDLDEILEHEPDPGLGNGGLGR.[L]		D4ZTT6	3	0.1828	0	1	1	1006.16	3016.45	3016.45	1.04	0.00104	114.456
[R].EAPPVLLntFRnLyLPGLVHYFRLEIK.[Y]	N8(Deamidated); T9(Phospho); N12(Deamidated); Y14(Phospho)	D4ZXP7	3	0.1414	0	1	1	1125.57	3374.7	3374.7	0.33	0.00037	138.279
[-].mNKGELIDAVAEK.[A]	M1(Oxidation)	D4ZW39	3	0.4931	0	1	1	478.582	1433.73	1433.73	0.27	0.00013	45.3459
[R].TAIVEAIDPQLDNGVQR.[L]		D4ZVW1	3	0.431	0	1	1	613.659	1838.96	1838.96	0.26	0.00016	82.7065
[R].FLSSTEIQVAFGR.[F]		D5A5N9	2	0.6414	0	1	1	727.886	1454.76	1454.76	0.14	0.0001	96.5969
[R].IFTGGSPLAFLERPEEPEMAmAAAGSGDmEVAEGmK.[L]	M21(Oxidation); M29(Oxidation); M35(Oxidation)	D4ZWE3	3		0.0236	2	2	1258.91	3774.7	3774.7	0.26	0.00033	111.101
[K].AyDRSGqSDRAISLcQTLTLETPEK.[I]	Y2(Phospho); Q7(Deamidated); C15(Carboxymethyl)	D4ZMP6	3	0.1138	0	1	1	974.446	2921.32	2921.32	-0.45	-0.00044	129.031
[R].FGLELADVSDLLK.[D]		D4ZWZ5	2	0.3069	0	1	1	710.39	1419.77	1419.77	-0.38	-0.00027	129.251
[K].WLMADSPITAIATPLLmLGYVASFSTK.[L]	M17(Oxidation)	D4ZWI6	3	0.1517	0	1	1	971.838	2913.5	2913.51	-4.99	-0.00485	138.511
[K].DLPFEGAGDALLDR.[E]		D4ZWX2	2	0.5448	0	1	1	744.87	1488.73	1488.73	0.34	0.00025	101.466
[R].IKAAIALnPtASLIFGEtGLTqIR.[V]	N8(Deamidated); T10(Phospho); T18(Phospho); Q22(Deamidated)	D4ZVX0	3	0.169	0	1	1	887.452	2660.34	2660.33	3.01	0.00267	97.4063
[R].KPKEELVAEELPLK.[F]		D4ZRE7	3	0.5931	0	1	1	541.65	1622.94	1622.94	-0.23	-0.00013	61.8
[R].FVELGTPTDQmK.[G]	M11(Oxidation)	D4ZWE3	2	0.5345	0	1	1	691.336	1381.66	1381.67	-1.62	-0.00112	50.8396
[R].FDDtVsRcLPVLtGLWENLVAEKLGNQAR.[V]	T4(Phospho); S6(Phospho); C8(Carboxymethyl); T13(Phospho)	D5A606	3	0.0828	0	1	1	1181.54	3542.59	3542.58	2.73	0.00323	111.443
[R].ETYLALGTPGSSVAVGVGK.[M]		D5A5P0	2	0.5621	0	1	1	903.485	1805.96	1805.96	-1.17	-0.00105	92.2962
[R].YLGVSDGNmQEGSLR.[C]	M9(Oxidation)	D4ZRW8	2	0.4103	0	1	1	821.381	1641.75	1641.75	0.21	0.00017	51.226
[R].LDLVESIMASKFPQLsLEEIREMLDItqVR.[L]	S16(Phospho); T27(Phospho); Q28(Deamidated)	D4ZWB6; D4ZWB5; D4ZWB3	3	0.0379	0	1	1	1222.26	3664.76	3664.77	-2.15	-0.00262	95.4612
[R].EAIDKTDnLGDADTADLYTEISR.[T]	N8(Deamidated)	D4ZRE6	3	0.5414	0	1	1	843.066	2527.18	2527.17	6.57	0.00553	84.5352
[R].yDIAttKQLAVALDGIANqVEK.[L]	Y1(Phospho); T5(Phospho); T6(Phospho); Q19(Deamidated)	D4ZYY8	3	0.0103	0	1	1	868.059	2602.16	2602.15	5.02	0.00435	95.2624
[K].VLTEEAEAMLK.[E]		D5A0Q3	2	0.5276	0	1	1	617.323	1233.64	1233.64	-0.06	-4e-05	73.2373
[K].IDEAIAAYR.[Q]		D4ZUV6	2	0.0655	0	1	1	511.269	1021.53	1021.53	-0.04	-2e-05	46.9077
[R].yGGIEIEINK.[R]	Y1(Phospho)	D4ZPQ3	3	0.2655	0	1	1	405.859	1215.56	1215.57	-3.67	-0.00149	46.5094
[R].DTKTNRYWINENLLqVDINGnK.[I]	Q15(Deamidated); N21(Deamidated)	D4ZPZ8	3	0.0655	0	1	1	884.11	2650.32	2650.31	2.24	0.00198	116.584
[R].FLVELGIDSmSLnPDSVIK.[T]	M10(Oxidation); N13(Deamidated)	D4ZP25	2	0.5276	0	1	1	1047.55	2094.09	2094.07	9.44	0.00988	121.058
[R].RLVDVSQDVILR.[E]		D4ZS26	3	0.269	0	1	1	471.612	1412.82	1412.82	-0.57	-0.00027	71.9204
[R].mPSAVGYQPTLGTEMGELQER.[I]	M1(Oxidation)	D4ZT81	2	0.5034	0	1	1	1155.54	2310.07	2310.07	-0.16	-0.00019	85.5349
[K].DTDILAAFR.[V]		D4ZVW7	2	0.5793	0	1	1	511.269	1021.53	1021.53	0.08	4e-05	90.5352
[R].KYNQILASQGLK.[A]		D4ZWE3	2	0.4966	0	1	1	681.89	1362.77	1362.77	-0.32	-0.00022	47.3941
[R].ITSNASTIVSNAAR.[S]		D5A5P0	2	0.3103	0	1	1	702.876	1404.74	1404.74	-0.21	-0.00015	58.4953
[K].IAELtREYDQAIQQSADLQsqLREqADVEQLR.[R]	T5(Phospho); S20(Phospho); Q21(Deamidated); Q25(Deamidated)	D4ZS82	3	0.0655	0	1	1	1302.93	3906.79	3906.78	1.88	0.00245	113.745
[R].ERmEELTGGLNLPGL.[-]	M3(Oxidation)	D5A240	2	0.5552	0	1	1	822.916	1644.83	1644.83	-0.29	-0.00024	99.8922
[R].ITSNASTIVSNAAR.[S]		D5A5P0	2	0.3103	0	1	1	702.876	1404.74	1404.74	0.23	0.00016	59.1018
[R].TFELSPSWYIEALK.[Y]		D5A5N9	2	0.6552	0	1	1	842.435	1683.86	1683.86	0.3	0.00025	128.391
[R].VLGGIGIAIISTSR.[G]		D4ZPH4	2	0.6505	0	1	1	678.914	1356.82	1356.82	-0.07	-5e-05	99.6401
[R].ADEGFPFYIGDESNIQDGVVIHGLDEGK.[V]		D4ZX50	3	0.3633	0	1	1	1007.81	3021.41	3021.41	-0.67	-0.00067	118.502
[K].DIDGLINVVGGAPLVIK.[L]		D4ZTE2	2	0.6471	0	1	1	846.998	1692.99	1692.99	-1.01	-0.00086	127.685
[K].YSNnPEAVATPSQTPLsVADRsRELILK.[Q]	N4(Deamidated); S17(Phospho); S22(Phospho)	D4ZT46	3	0.1626	0	1	1	1073.19	3217.54	3217.52	7.43	0.00796	131.386
[R].GFAFVEMNTEEEETR.[A]		D4ZR56	2	0.6332	0	1	1	894.892	1788.78	1788.77	0.88	0.00079	82.0082
[R].GDFFGEMAILDESPR.[A]		D5A3E3	2	0.5433	0	1	1	842.389	1683.77	1683.77	1.26	0.00106	112.496
[K].FFSWAANGTqPSAIEGFLGDER.[R]	Q10(Deamidated)	D4ZWN2	2	0.0104	0	1	1	1201.07	2401.12	2401.11	6.19	0.00743	125.402
[R].TFLLAmGsqPqIPDIEGLTLTGYFTADTLHK.[I]	M6(Oxidation); S8(Phospho); Q9(Deamidated); Q11(Deamidated)	D4ZT31	3		0.0103	2	2	1159.56	3476.66	3476.66	-0.9	-0.00104	110.175
[R].ITSNASTIVSNAAR.[S]		D5A5P0	3	0.5017	0	1	1	468.92	1404.74	1404.74	0.17	8e-05	47.2858
[K].LEDVGLTPqLELPGVTIGVIR.[S]	Q9(Deamidated)	D5A637	3	0.3875	0	1	1	740.761	2220.27	2220.25	8.33	0.00616	132.562
[K].NASLGEMIQQLNSK.[G]		D4ZP25	2	0.3841	0	1	1	766.891	1532.77	1532.77	0.45	0.00034	91.1051
[K].KAQTNGGTLQIVSNPR.[V]		D5A619	3	0.391	0	1	1	561.976	1683.91	1683.91	-0.58	-0.00033	41.2342
[K].NLIDRFPVNEGVQ.[-]		D4ZNQ6	2	0.3772	0	1	1	750.894	1500.78	1500.78	-0.13	-0.0001	80.6523
[R].QEPAKPSSVPEGKLVKPDAIILttLDyR.[Q]	T23(Phospho); T24(Phospho); Y27(Phospho)	D5A048	3	0.2561	0	1	1	1102.53	3305.56	3305.59	-6.84	-0.00754	127.056
[R].FLNADGDPTDPDGNPVTGR.[T]		D4ZWR7	2	0.3149	0	1	1	979.447	1957.89	1957.89	-0.7	-0.00068	64.0692
[K].LLLEqSGIqTDVEIEVEGDHLtIR.[N]	Q5(Deamidated); Q9(Deamidated); T22(Phospho)	D4ZVG2	3	0.2457	0	1	1	930.446	2789.32	2789.35	-9.37	-0.00871	107.862
[K].VVEPILTGEYLESTTR.[Q]		D5A0P1	2	0.7647	0	1	1	903.981	1806.95	1806.95	3.36	0.00303	92.1533
[K].IGEITSDIIESK.[I]		D5A681	2	0.5156	0	1	1	652.85	1304.69	1304.69	-1.32	-0.00086	66.9198
[K].SLTGStVILDDTGTIVAHPnPQSVGLNIR.[D]	T6(Phospho); N20(Deamidated)	D4ZTE8	3		0.0269	5	5	1019.52	3056.55	3056.53	5.95	0.00606	149.8
[K].ESQQLIINAQAEAQK.[I]		D5A0Q6	2	0.4256	0	1	1	835.939	1670.87	1670.87	0.14	0.00012	55.463
[K].LAAEIGENVYMDITK.[W]		D5A537	2	0.4533	0	1	1	833.922	1666.84	1666.84	0.14	0.00012	94.3598
[R].VVSLFTGsDAPYEVKADDRLPVTR.[-]	S8(Phospho)	D4ZTK2	3	0.083	0	1	1	905.792	2715.36	2715.34	7.88	0.00713	121.04
[truncated: 4,342 more rows]

## Sheet: Proteins MO
Accession	Description	Coverage [%]	# AAs	MW [kDa]	calc. pI
[truncated: 1,746 more rows]

[truncated: 1 more sheets: Peptides MO]
